# Supplementary material for: In vitro functional analysis of gRNA sites regulating assembly of hepatitis B virus
Source: Commun Biol. 2021 Dec 16;4:1407. doi: 10.1038/s42003-021-02897-2 (PMC8677749; doi:10.1038/s42003-021-02897-2)
Supplement: Supplementary file 4 — Supplementary Data 1 [file 42003_2021_2897_MOESM4_ESM.xlsx]

## Sheet: Sheet1
		Figure 3b				Figure 3c
	gRNA	volume (mL)	gRNA_Rnased		volume (mL)	Delta PS	Delta PS_RNaseA	DeltaPS1_Rnased	DeltaPS1
	0.00465504	6.00156	0.00487467		6.00409	-0.000316531	0.0066042	0.001618	0.00102861
	0.00466641	6.00324	0.0048909		6.00829	-0.000311694	0.00660538	0.0016179	0.00102743
	0.00462519	6.00493	0.00489337		6.0125	-0.000308243	0.00660561	0.00161497	0.0010284
	0.00461161	6.00661	0.00488281		6.01671	-0.000284861	0.00660406	0.00161282	0.00103002
	0.00460815	6.00829	0.00488805		6.02092	-0.000313565	0.00660566	0.00160912	0.00102747
	0.00461353	6.00998	0.0049084		6.02513	-0.000319019	0.00660585	0.00160831	0.00102704
	0.00461823	6.01166	0.0048825		6.02934	-0.000321034	0.00660538	0.00160638	0.00102774
	0.00461996	6.01334	0.00485772		6.03355	-0.000317933	0.00660417	0.00160391	0.00102837
	0.00460448	6.01503	0.00487306		6.03775	-0.000315287	0.00660457	0.0016013	0.00103077
	0.004593	6.01671	0.00489847		6.04196	-0.000310552	0.00660735	0.00159883	0.00103231
	0.00459838	6.01839	0.00486867		6.04617	-0.000314251	0.00660908	0.00160013	0.00103165
	0.00459919	6.02008	0.00486033		6.05038	-0.000320427	0.006645	0.00159892	0.00103234
	0.00461151	6.02176	0.00486389		6.05459	-0.000320039	0.00665168	0.00159651	0.00103236
	0.00460414	6.02345	0.00486188		6.0588	-0.000323221	0.00660637	0.00159544	0.0010284
	0.00457362	6.02513	0.00483337		6.06301	-0.000326063	0.0066054	0.00159204	0.00102815
	0.00458257	6.02681	0.00483985		6.06721	-0.000325196	0.00660606	0.00158853	0.00102867
	0.00459095	6.0285	0.00488259		6.07142	-0.000322049	0.00661168	0.00158658	0.00102803
	0.00459231	6.03018	0.00491769		6.07563	-0.000317536	0.00661055	0.00158596	0.00103048
	0.00460709	6.03186	0.00489636		6.07984	-0.000317569	0.00660493	0.00158406	0.00103176
	0.00460991	6.03355	0.00486144		6.08405	-0.000315837	0.00660475	0.0015821	0.00103185
	0.00460351	6.03523	0.00486355		6.08826	-0.00031365	0.00660733	0.00158121	0.00103078
	0.00457741	6.03691	0.00487478		6.09247	-0.000309677	0.00660449	0.00157986	0.00102931
	0.00456236	6.0386	0.00485557		6.09668	-0.000317271	0.00660337	0.00157966	0.00102996
	0.00457707	6.04028	0.00485443		6.10088	-0.000320485	0.00660402	0.00157623	0.00103212
	0.00461129	6.04196	0.00487168		6.10509	-0.000321845	0.00660332	0.00157346	0.00102892
	0.00461069	6.04365	0.00487646		6.1093	-0.000319597	0.00660362	0.00157236	0.00102869
	0.00459647	6.04533	0.00489728		6.11351	-0.000317544	0.00660455	0.00157147	0.00103199
	0.00459338	6.04701	0.00490371		6.11772	-0.000319842	0.00660346	0.00156902	0.0010324
	0.00460061	6.0487	0.00487812		6.12193	-0.000319614	0.00663139	0.0015669	0.00103017
	0.0046032	6.05038	0.0048846		6.12614	-0.0003162	0.0066499	0.00156677	0.00102962
	0.00460244	6.05206	0.00490776		6.13034	-0.000307524	0.00660633	0.00156716	0.00103014
	0.00458857	6.05375	0.00490316		6.13455	-0.000312506	0.00660211	0.00156538	0.00102901
	0.00458217	6.05543	0.00489211		6.13876	-0.000320153	0.00660121	0.00156195	0.00102857
	0.00459536	6.05711	0.00488094		6.14297	-0.000322635	0.00660161	0.00156074	0.00102981
	0.00460037	6.0588	0.00488548		6.14718	-0.00031823	0.00660397	0.00156313	0.00102861
	0.0046101	6.06048	0.00487408		6.15139	-0.000309793	0.00660458	0.00156201	0.0010287
	0.00461042	6.06216	0.00486319		6.1556	-0.000310237	0.00660428	0.00155674	0.0010286
	0.00460207	6.06385	0.00487078		6.15981	-0.000301958	0.00660844	0.00155483	0.00102617
	0.00462465	6.06553	0.00491048		6.16401	-0.000305573	0.00660594	0.00155353	0.00102718
	0.00470891	6.06722	0.00490957		6.16822	-0.000308933	0.00660482	0.00155323	0.00102933
	0.00460489	6.0689	0.00487882		6.17243	-0.00030956	0.00660385	0.00155281	0.00102843
	0.00457998	6.07058	0.00487705		6.17664	-0.00031805	0.0066054	0.00154916	0.00102869
	0.00459559	6.07227	0.00487294		6.18085	-0.000324546	0.00661988	0.00154712	0.00102942
	0.00461099	6.07395	0.00484665		6.18506	-0.000321894	0.00662625	0.00154583	0.00102916
	0.00459751	6.07563	0.00483682		6.18927	-0.000311244	0.00660791	0.00154592	0.00102737
	0.00459559	6.07732	0.00484213		6.19347	-0.000306504	0.00660434	0.0015433	0.00102746
	0.00460208	6.079	0.00486765		6.19768	-0.000319517	0.00660749	0.00154244	0.00102644
	0.00461688	6.08068	0.00488301		6.20189	-0.000317348	0.00660829	0.00154394	0.00102524
	0.00461859	6.08237	0.00490786		6.2061	-0.000314622	0.00660473	0.00154014	0.00102698
	0.00460946	6.08405	0.00489162		6.21031	-0.000316986	0.00660391	0.00153992	0.00102855
	0.00460673	6.08573	0.0048857		6.21452	-0.000305055	0.00660449	0.00153941	0.00102853
	0.00459745	6.08742	0.00490064		6.21873	-0.000298764	0.00660512	0.00153504	0.00102768
	0.00459438	6.0891	0.00491309		6.22293	-0.000318326	0.00660605	0.00153466	0.0010283
	0.00459452	6.09078	0.00490718		6.22714	-0.000326528	0.00660539	0.00153662	0.00102626
	0.0045932	6.09247	0.00490489		6.23135	-0.000324559	0.00661602	0.00153452	0.00102595
	0.00459166	6.09415	0.00491253		6.23556	-0.000321044	0.00661962	0.00153146	0.00102788
	0.00459121	6.09583	0.00492582		6.23977	-0.000318042	0.00660876	0.00152908	0.00102882
	0.00458702	6.09752	0.0048985		6.24398	-0.000321855	0.00661111	0.00152855	0.00103194
	0.00459423	6.0992	0.0048752		6.24819	-0.00031837	0.00660715	0.00152996	0.00103574
	0.00461515	6.10088	0.00489424		6.2524	-0.000314019	0.0066062	0.00152748	0.0010291
	0.0046303	6.10257	0.00489083		6.2566	-0.000313522	0.00660506	0.00152504	0.00102785
	0.00460738	6.10425	0.00486937		6.26081	-0.000298245	0.0066112	0.00152665	0.00102834
	0.00460358	6.10593	0.00487474		6.26502	-0.00030013	0.00661324	0.00154272	0.00103005
	0.00459603	6.10762	0.00490832		6.26923	-0.000312247	0.00660593	0.00156398	0.00102947
	0.00458938	6.1093	0.00489552		6.27344	-0.000317781	0.00660282	0.00152658	0.00103001
	0.00460548	6.11098	0.00489663		6.27765	-0.00031647	0.0066025	0.00152062	0.00103241
	0.00471694	6.11267	0.0049179		6.28186	-0.000309914	0.0066037	0.00151995	0.00102986
	0.00476772	6.11435	0.00490808		6.28606	-0.000314631	0.00660619	0.00152014	0.00102917
	0.0046015	6.11604	0.00492173		6.29027	-0.000317014	0.00660689	0.00151677	0.00103263
	0.00460208	6.11772	0.00493744		6.29448	-0.000321115	0.00660387	0.00151207	0.00103142
	0.00460712	6.1194	0.00490185		6.29869	-0.000327498	0.00660465	0.00151138	0.00102698
	0.00461285	6.12109	0.00488969		6.3029	-0.000328482	0.00660825	0.00151256	0.00102823
	0.00463237	6.12277	0.00488051		6.30711	-0.000325555	0.00660716	0.00151158	0.00103207
	0.00462105	6.12445	0.00487223		6.31132	-0.000308614	0.00660631	0.00150934	0.00102783
	0.00463306	6.12614	0.00486757		6.31552	-0.00031059	0.00662373	0.00150624	0.00102751
	0.00464468	6.12782	0.00485851		6.31973	-0.000324792	0.00668158	0.00150565	0.00103278
	0.00460874	6.1295	0.00485329		6.32394	-0.000320144	0.00660913	0.00150747	0.00102756
	0.00460912	6.13119	0.0048532		6.32815	-0.000317804	0.00660545	0.00150748	0.00102644
	0.00463295	6.13287	0.00486076		6.33236	-0.000316708	0.00660347	0.00150591	0.00102746
	0.00461217	6.13455	0.00488352		6.33657	-0.000303577	0.00660644	0.00150388	0.00102869
	0.00461271	6.13624	0.0048961		6.34078	-0.000317819	0.00660686	0.00150093	0.00102769
	0.00460878	6.13792	0.00488142		6.34499	-0.000322684	0.00660855	0.00149896	0.00103059
	0.00459896	6.1396	0.00487864		6.34919	-0.000320878	0.0066061	0.00149817	0.00103083
	0.0046006	6.14129	0.00490374		6.3534	-0.000325064	0.00660442	0.00149699	0.00102894
	0.00460592	6.14297	0.00490348		6.35761	-0.000325523	0.00660704	0.00149555	0.00102977
	0.00459857	6.14465	0.00489172		6.36182	-0.000317168	0.00660507	0.00149525	0.00102938
	0.00459513	6.14634	0.00489317		6.36603	-0.000325432	0.00660568	0.00149429	0.00102705
	0.00460936	6.14802	0.00487178		6.37024	-0.000329047	0.00660988	0.00149008	0.00102697
	0.00462394	6.1497	0.00486161		6.37445	-0.000322739	0.00660541	0.00149008	0.00102914
	0.00460832	6.15139	0.00488983		6.37865	-0.000321083	0.00660403	0.00149568	0.00102972
	0.00460036	6.15307	0.00490277		6.38286	-0.00032265	0.00660238	0.0014961	0.00103
	0.00462215	6.15475	0.0048956		6.38707	-0.000322095	0.00660263	0.0014917	0.00102871
	0.00462222	6.15644	0.00489272		6.39128	-0.000321457	0.00660522	0.0014883	0.0010274
	0.00458595	6.15812	0.00489977		6.39549	-0.000311168	0.00660664	0.00148605	0.00102899
	0.00459017	6.15981	0.00492355		6.3997	-0.000275177	0.00661326	0.00148569	0.00103162
	0.00460878	6.16149	0.00491388		6.40391	-0.000310094	0.00661451	0.0014861	0.00102765
	0.00460761	6.16317	0.00489993		6.40811	-0.000317284	0.00661341	0.00148667	0.00102663
	0.00460427	6.16486	0.00489684		6.41232	-0.000321702	0.00660431	0.00148377	0.00102865
	0.00461712	6.16654	0.00489722		6.41653	-0.000319946	0.0066024	0.00148378	0.00103017
	0.00463196	6.16822	0.00491188		6.42074	-0.000321714	0.00660635	0.00148243	0.0010311
	0.00462934	6.16991	0.00491952		6.42495	-0.000326218	0.00660789	0.00148104	0.00102863
	0.00461598	6.17159	0.00491156		6.42916	-0.000322775	0.00662257	0.00148356	0.00102738
	0.00462419	6.17327	0.00491419		6.43337	-0.000320313	0.00662476	0.00147969	0.00102901
	0.00462863	6.17496	0.00493169		6.43758	-0.000322506	0.00660715	0.00147708	0.00102809
	0.00460109	6.17664	0.00498262		6.44178	-0.000323305	0.00660274	0.00148138	0.00102764
	0.00460075	6.17832	0.00494561		6.44599	-0.000313097	0.00660115	0.00147988	0.00102895
	0.00461435	6.18001	0.00491997		6.4502	-0.000309105	0.00660353	0.00147465	0.00102826
	0.0046219	6.18169	0.00489555		6.45441	-0.000315305	0.00660507	0.00147529	0.00103128
	0.00462273	6.18337	0.00488771		6.45862	-0.000310745	0.00660469	0.00147529	0.00103424
	0.00460648	6.18506	0.00491718		6.46283	-0.000318534	0.00660895	0.00147148	0.00102648
	0.00460229	6.18674	0.00494386		6.46704	-0.000317803	0.00660733	0.0014688	0.00102695
	0.00461444	6.18842	0.00494736		6.47124	-0.000310387	0.00660582	0.00146755	0.00102876
	0.00463754	6.19011	0.00491669		6.47545	-0.000311212	0.00661271	0.00146715	0.00102998
	0.00464121	6.19179	0.00491164		6.47966	-0.00031944	0.00662575	0.00146842	0.00103461
	0.00463774	6.19347	0.00493014		6.48387	-0.000323776	0.00660472	0.00146934	0.00103183
	0.00463823	6.19516	0.00494503		6.48808	-0.000321329	0.00660305	0.00146811	0.00102823
	0.00464438	6.19684	0.00492103		6.49229	-0.000316215	0.00660515	0.00146687	0.00102789
	0.00461635	6.19852	0.00491794		6.4965	-0.000308981	0.00661231	0.00146474	0.00102683
	0.0046123	6.20021	0.00493534		6.5007	-0.000319612	0.0066153	0.00146195	0.00102785
	0.0046191	6.20189	0.00494448		6.50491	-0.000324003	0.00661651	0.00146131	0.00102863
	0.0046144	6.20358	0.00494008		6.50912	-0.000315547	0.00662648	0.00146233	0.00102775
	0.00460828	6.20526	0.00492227		6.51333	-0.000310015	0.00661343	0.00146108	0.00102739
	0.00461824	6.20694	0.00493		6.51754	-0.000311975	0.00660802	0.00146008	0.00102883
	0.00463332	6.20863	0.00493289		6.52175	-0.000311654	0.00662713	0.00146152	0.00103
	0.00462775	6.21031	0.00492847		6.52596	-0.000317846	0.00662319	0.00146225	0.00103123
	0.00462883	6.21199	0.00492609		6.53017	-0.000319272	0.0066138	0.00145815	0.00103324
	0.00462642	6.21368	0.00492892		6.53437	-0.00031244	0.00661081	0.00145764	0.00103028
	0.00462707	6.21536	0.00495906		6.53858	-0.000315939	0.00660593	0.001455	0.0010275
	0.00464832	6.21704	0.00496227		6.54279	-0.000315171	0.00660391	0.00145308	0.00102896
	0.00463717	6.21873	0.0049503		6.547	-0.000304267	0.00660125	0.00145202	0.00103103
	0.0046271	6.22041	0.00495694		6.55121	-0.000311735	0.00660108	0.00145164	0.00102869
	0.00463454	6.22209	0.00496289		6.55542	-0.000318275	0.00660057	0.00145092	0.0010279
	0.00465125	6.22378	0.00496885		6.55963	-0.00031585	0.00660079	0.00145038	0.00102931
	0.0047077	6.22546	0.00502063		6.56383	-0.000315613	0.00660471	0.00144914	0.00102943
	0.00464951	6.22714	0.00498568		6.56804	-0.000311566	0.006611	0.00144577	0.00102685
	0.0046283	6.22883	0.00495646		6.57225	-0.000306826	0.00660955	0.00144624	0.00102575
	0.00463683	6.23051	0.00494565		6.57646	-0.0003146	0.00660777	0.00144773	0.00102618
	0.0046482	6.23219	0.00495482		6.58067	-0.00031291	0.00660365	0.00144761	0.00102795
	0.00465029	6.23388	0.00497221		6.58488	-0.000315077	0.00660153	0.00144752	0.00103718
	0.00465007	6.23556	0.00500699		6.58909	-0.000313603	0.00660647	0.00144587	0.001036
	0.00465389	6.23724	0.00504293		6.59329	-0.000300243	0.00661063	0.00144421	0.00102739
	0.00465938	6.23893	0.00499441		6.5975	-0.000302447	0.00661054	0.00144177	0.00102771
	0.00464642	6.24061	0.00498798		6.60171	-0.000319445	0.00660384	0.00144148	0.00102776
	0.00463448	6.24229	0.00497801		6.60592	-0.000328645	0.00660179	0.00144393	0.0010315
	0.00463617	6.24398	0.00498364		6.61013	-0.000326996	0.00660192	0.0014429	0.00103136
	0.00464285	6.24566	0.00499524		6.61434	-0.000316721	0.00660223	0.00143862	0.00102842
	0.00466213	6.24734	0.00499567		6.61855	-0.000317883	0.00660492	0.00143778	0.00102879
	0.00465392	6.24903	0.00499845		6.62276	-0.000323463	0.00660411	0.00143702	0.00102957
	0.00464792	6.25071	0.00500195		6.62696	-0.000314279	0.00660446	0.00143701	0.00103016
	0.004657	6.2524	0.00501739		6.63117	-0.000291335	0.00660757	0.0014382	0.00103144
	0.00464669	6.25408	0.00503041		6.63538	-0.000310836	0.00660873	0.0014393	0.00103736
	0.00465378	6.25576	0.00502409		6.63959	-0.000328209	0.0066128	0.00143949	0.00103082
	0.00466862	6.25745	0.00504236		6.6438	-0.000329231	0.00660956	0.00143629	0.00102901
	0.00464573	6.25913	0.00505731		6.64801	-0.000322106	0.00660869	0.00143203	0.00102905
	0.00466398	6.26081	0.00504842		6.65222	-0.000315386	0.00660708	0.00143026	0.00102812
	0.00469645	6.2625	0.00504173		6.65642	-0.000314552	0.00660267	0.00143112	0.00102972
	0.00468198	6.26418	0.00503778		6.66063	-0.00031711	0.00660252	0.00143161	0.00103227
	0.00466954	6.26586	0.00502975		6.66484	-0.000323751	0.00660136	0.00143091	0.00102858
	0.00466471	6.26755	0.00503062		6.66905	-0.00032407	0.00660051	0.00143259	0.00102633
	0.00465908	6.26923	0.00502913		6.67326	-0.000320684	0.00660063	0.00143009	0.0010258
	0.00464136	6.27091	0.00502125		6.67747	-0.000318565	0.00660224	0.00142728	0.00102752
	0.00464531	6.2726	0.00502451		6.68168	-0.000313506	0.00660392	0.00142876	0.00102896
	0.00466866	6.27428	0.00504768		6.68588	-0.000307417	0.00660181	0.00142973	0.00102856
	0.00466883	6.27596	0.00505956		6.69009	-0.000306488	0.00660242	0.00142756	0.00103023
	0.00466672	6.27765	0.00505199		6.6943	-0.000322155	0.00660824	0.00142792	0.00103099
	0.00466545	6.27933	0.00507394		6.69851	-0.00032011	0.00660888	0.00142674	0.00102939
	0.00466917	6.28101	0.00508125		6.70272	-0.000317549	0.00660308	0.00142565	0.00102867
	0.00467414	6.2827	0.00509867		6.70693	-0.000322879	0.00660185	0.00142474	0.00102747
	0.0046751	6.28438	0.00508605		6.71114	-0.000325137	0.00660199	0.00142206	0.00102662
	0.00468275	6.28606	0.00507221		6.71535	-0.000324624	0.00660077	0.00142289	0.0010265
	0.00470966	6.28775	0.0050728		6.71955	-0.000314923	0.00660105	0.00142307	0.00102525
	0.00472628	6.28943	0.00508038		6.72376	-0.00031392	0.00660074	0.0014201	0.00102696
	0.00473573	6.29111	0.00510317		6.72797	-0.000314762	0.00660001	0.00141854	0.0010296
	0.0047119	6.2928	0.00509503		6.73218	-0.000320021	0.00660118	0.00141836	0.0010285
	0.00470067	6.29448	0.0050883		6.73639	-0.000320857	0.00660435	0.00141745	0.00102654
	0.00469291	6.29617	0.00510525		6.7406	-0.000313435	0.00660359	0.00141697	0.00102556
	0.00469881	6.29785	0.00512284		6.74481	-0.000305788	0.00660144	0.00141793	0.00102619
	0.0047182	6.29953	0.00511882		6.74901	-0.000315496	0.00660352	0.00141577	0.00102644
	0.00473571	6.30122	0.00512184		6.75322	-0.000322479	0.00660419	0.00141488	0.00102774
	0.0047094	6.3029	0.00512009		6.75743	-0.000309552	0.00660536	0.00141472	0.00102832
	0.00470513	6.30458	0.00513723		6.76164	-0.000304937	0.00665402	0.00141283	0.00102796
	0.0047402	6.30627	0.00516894		6.76585	-0.000323264	0.00665071	0.00141204	0.00102879
	0.00472493	6.30795	0.00516807		6.77006	-0.000326482	0.00660194	0.00141127	0.00102931
	0.00472112	6.30963	0.00516336		6.77427	-0.000328758	0.00659971	0.00141159	0.00102975
	0.00470547	6.31132	0.0051628		6.77848	-0.000327018	0.00660274	0.0014131	0.00102841
	0.00469182	6.313	0.00517366		6.78268	-0.000321069	0.0066069	0.00141107	0.00102729
	0.00470053	6.31468	0.00517235		6.78689	-0.000323135	0.00660895	0.00140791	0.00102781
	0.00472356	6.31637	0.00517374		6.7911	-0.000322364	0.00660553	0.00140673	0.00102788
	0.00473605	6.31805	0.00519077		6.79531	-0.000320858	0.00660233	0.00140754	0.00102743
	0.00476121	6.31973	0.00519738		6.79952	-0.000322527	0.00660336	0.00140757	0.00102753
	0.00474999	6.32142	0.00521153		6.80373	-0.000312046	0.00662963	0.00140825	0.00102773
	0.00472181	6.3231	0.00521075		6.80794	-0.000312243	0.00661489	0.00140862	0.00102662
	0.00472909	6.32478	0.00519076		6.81214	-0.000321066	0.00660723	0.00140815	0.00102792
	0.00474717	6.32647	0.00519964		6.81635	-0.000315249	0.00661102	0.0014052	0.00102942
	0.00473	6.32815	0.00522644		6.82056	-0.000319259	0.00660647	0.00140361	0.00102993
	0.00473098	6.32983	0.00521727		6.82477	-0.000324528	0.00660746	0.00140385	0.00103213
	0.00474947	6.33152	0.00520719		6.82898	-0.000326654	0.00661685	0.00140174	0.00102922
	0.00474973	6.3332	0.00520599		6.83319	-0.000322624	0.00661842	0.00140099	0.00102753
	0.00475784	6.33488	0.00522033		6.8374	-0.000316714	0.00661421	0.00140315	0.00102752
	0.00476591	6.33657	0.00523059		6.8416	-0.000318542	0.00661112	0.00139941	0.00102757
	0.00476044	6.33825	0.00522669		6.84581	-0.000296139	0.00660617	0.00139903	0.00102838
	0.00476141	6.33993	0.00524594		6.85002	-0.00031458	0.00660306	0.00140159	0.00102714
	0.00477863	6.34162	0.00528071		6.85423	-0.000316405	0.00660253	0.00140098	0.00102663
	0.00478928	6.3433	0.0053034		6.85844	-0.0003026	0.00660139	0.00140139	0.00102799
	0.00478769	6.34499	0.00528936		6.86265	-0.000316967	0.00660254	0.00139808	0.00102825
	0.00476954	6.34667	0.00528546		6.86686	-0.00032432	0.00660492	0.00139619	0.00103155
	0.0047575	6.34835	0.00530513		6.87107	-0.000321229	0.00660272	0.00139688	0.00102894
	0.00476673	6.35004	0.00534076		6.87527	-0.000319184	0.00660272	0.00139757	0.00102742
	0.00477976	6.35172	0.00538693		6.87948	-0.000322598	0.00660254	0.00139494	0.00102708
	0.00476902	6.3534	0.0053534		6.88369	-0.000325063	0.00660261	0.00139248	0.00102744
	0.0047848	6.35509	0.00532286		6.8879	-0.000324554	0.00660193	0.00139307	0.00102873
	0.00479907	6.35677	0.00533625		6.89211	-0.000321417	0.00660163	0.00139441	0.00102614
	0.004789	6.35845	0.00533655		6.89632	-0.000313456	0.00660385	0.00139376	0.00102539
	0.00479733	6.36014	0.00532523		6.90053	-0.00030853	0.0066013	0.00139311	0.00102691
	0.00484226	6.36182	0.00535142		6.90473	-0.000315166	0.00660292	0.00139257	0.0010285
	0.00485123	6.3635	0.00538814		6.90894	-0.000311893	0.00660505	0.00139048	0.00103186
	0.00483101	6.36519	0.0053853		6.91315	-0.000319895	0.00659946	0.0013893	0.00102893
	0.00481309	6.36687	0.0053701		6.91736	-0.000327341	0.00659753	0.00138879	0.00102748
	0.00480635	6.36855	0.00537972		6.92157	-0.000326816	0.00659908	0.00138799	0.00102827
	0.00481305	6.37024	0.00540296		6.92578	-0.000326128	0.00660008	0.00138877	0.00103049
	0.00482281	6.37192	0.00541906		6.92999	-0.00032521	0.00659946	0.00138979	0.00102868
	0.00483609	6.3736	0.00544321		6.93419	-0.000319052	0.00660237	0.00138724	0.00102829
	0.00483661	6.37529	0.00543048		6.9384	-0.00031168	0.00660709	0.00138653	0.00102808
	0.00484397	6.37697	0.00545155		6.94261	-0.000316428	0.00660507	0.0013875	0.00102726
	0.00485497	6.37865	0.00548234		6.94682	-0.000316629	0.00660386	0.00138721	0.00102931
	0.00485597	6.38034	0.00547999		6.95103	-0.00030768	0.00660146	0.00138561	0.00102902
	0.00486285	6.38202	0.00546818		6.95524	-0.000314253	0.00660193	0.00138541	0.00102941
	0.00487056	6.3837	0.00546208		6.95945	-0.000311852	0.00660547	0.00138594	0.00103154
	0.00487665	6.38539	0.00547089		6.96366	-0.000311067	0.00660396	0.00138662	0.00102976
	0.00487138	6.38707	0.00549998		6.96786	-0.00031039	0.00660242	0.00138413	0.0010286
	0.00487033	6.38876	0.00552756		6.97207	-0.000306777	0.00660077	0.00138137	0.00102859
	0.00488302	6.39044	0.00556321		6.97628	-0.000315643	0.00660147	0.00138054	0.00102718
	0.00489654	6.39212	0.00555749		6.98049	-0.000318699	0.00660637	0.00138127	0.00102655
	0.00490622	6.39381	0.00552694		6.9847	-0.000316466	0.0066131	0.00138379	0.00103161
	0.00491729	6.39549	0.00554014		6.98891	-0.00032299	0.00661931	0.00138407	0.00103481
	0.00490626	6.39717	0.00558402		6.99312	-0.000315211	0.00660362	0.00137983	0.00102855
	0.00489964	6.39886	0.00561193		6.99732	-0.000314578	0.00660274	0.00137793	0.00102816
	0.00490197	6.40054	0.00561658		7.00153	-0.000323504	0.00660289	0.00137835	0.00103041
	0.00489514	6.40222	0.00563088		7.00574	-0.000320294	0.0066013	0.00137883	0.00102861
	0.00491195	6.40391	0.00566492		7.00995	-0.000312939	0.00660181	0.00137901	0.00102798
	0.00494762	6.40559	0.00564231		7.01416	-0.00031945	0.00660384	0.00137581	0.00103005
	0.00492408	6.40727	0.00562973		7.01837	-0.000325229	0.00660766	0.0013749	0.00102929
	0.00492894	6.40896	0.00567836		7.02258	-0.000319198	0.00660336	0.0013745	0.00102914
	0.00495922	6.41064	0.00569916		7.02678	-0.000320288	0.00660002	0.0013731	0.0010289
	0.00496029	6.41232	0.00570244		7.03099	-0.000324594	0.00660143	0.00137388	0.00102991
	0.00494101	6.41401	0.00571591		7.0352	-0.00032083	0.00660522	0.00137048	0.00103118
	0.00494453	6.41569	0.00573193		7.03941	-0.000321047	0.00660251	0.00137083	0.00102929
	0.00495828	6.41737	0.00576916		7.04362	-0.000323489	0.00660077	0.00137283	0.00103047
	0.0049812	6.41906	0.00575073		7.04783	-0.000319198	0.00660085	0.00136974	0.00103228
	0.00499411	6.42074	0.00574534		7.05204	-0.000311957	0.00660246	0.00136912	0.00103096
	0.00499752	6.42242	0.00576801		7.05625	-0.000322765	0.00660256	0.00136983	0.00103109
	0.00502086	6.42411	0.00578698		7.06045	-0.000327276	0.00660067	0.00137117	0.0010298
	0.00499864	6.42579	0.00579769		7.06466	-0.000327624	0.00660349	0.00136947	0.0010306
	0.00499761	6.42747	0.00578738		7.06887	-0.000329916	0.00660777	0.00136874	0.00103104
	0.00501477	6.42916	0.00578962		7.07308	-0.000326497	0.00670142	0.00137	0.00103007
	0.00504859	6.43084	0.00582003		7.07729	-0.000321874	0.00670571	0.00136831	0.00103211
	0.00505105	6.43252	0.00587898		7.0815	-0.000316542	0.00660538	0.00136808	0.00103631
	0.00502358	6.43421	0.00587657		7.08571	-0.000318809	0.00660233	0.00136686	0.00103459
	0.00504319	6.43589	0.00587466		7.08991	-0.000326067	0.0066017	0.0013631	0.0010335
	0.0050816	6.43758	0.00589087		7.09412	-0.00031802	0.00660267	0.00136485	0.00103143
	0.00508062	6.43926	0.00589403		7.09833	-0.000319545	0.0066037	0.00136498	0.00103126
	0.00506618	6.44094	0.00592188		7.10254	-0.000325451	0.00661037	0.00136536	0.00103348
	0.00506892	6.44263	0.00595129		7.10675	-0.000317848	0.00660525	0.0013647	0.00103427
	0.00509352	6.44431	0.0059711		7.11096	-0.0003053	0.00660435	0.00136404	0.00103166
	0.0050969	6.44599	0.00597768		7.11517	-0.000316373	0.0066204	0.00136221	0.00103018
	0.00508884	6.44768	0.00599319		7.11937	-0.000318858	0.00662158	0.00136071	0.00103112
	0.0050913	6.44936	0.00600534		7.12358	-0.000311315	0.00660996	0.00136212	0.0010334
	0.00512381	6.45104	0.00602377		7.12779	-0.000313193	0.00660465	0.00136193	0.0010331
	0.00513062	6.45273	0.00605679		7.132	-0.00031554	0.00660167	0.00136129	0.00103154
	0.00511969	6.45441	0.00606143		7.13621	-0.000321438	0.00660504	0.00136045	0.0010317
	0.00514195	6.45609	0.00612172		7.14042	-0.000320945	0.00660448	0.00136032	0.00103181
	0.00517852	6.45778	0.00615664		7.14463	-0.000319368	0.00660055	0.00136105	0.00103039
	0.00519923	6.45946	0.00612205		7.14884	-0.000315043	0.00660134	0.00136069	0.00103176
	0.00519605	6.46114	0.00614843		7.15304	-0.000310303	0.00660357	0.00135865	0.00103462
	0.00518151	6.46283	0.00618535		7.15725	-0.000310697	0.0066087	0.0013581	0.00103307
	0.00518381	6.46451	0.00618742		7.16146	-0.000306576	0.0066116	0.00135731	0.0010321
	0.00518691	6.46619	0.00618445		7.16567	-0.000312743	0.00660308	0.00135577	0.00103064
	0.00519238	6.46788	0.00620211		7.16988	-0.000322847	0.00660517	0.00135684	0.00102999
	0.00521021	6.46956	0.00624255		7.17409	-0.000318887	0.00660597	0.00135518	0.00103157
	0.00521438	6.47124	0.00630088		7.1783	-0.000310869	0.0066048	0.00135457	0.00103259
	0.0052242	6.47293	0.0063484		7.1825	-0.000309904	0.00660584	0.00135553	0.00103336
	0.00523702	6.47461	0.00646385		7.18671	-0.000310266	0.00660732	0.00135384	0.00103589
	0.0052499	6.47629	0.00643578		7.19092	-0.000311354	0.00661089	0.00135405	0.00103474
	0.00529003	6.47798	0.00639852		7.19513	-0.000312207	0.0066042	0.00135317	0.00103378
	0.00531699	6.47966	0.00641058		7.19934	-0.000315918	0.00659901	0.00135289	0.00103545
	0.00528879	6.48135	0.00639855		7.20355	-0.000318334	0.00659923	0.00135276	0.00103531
	0.00528551	6.48303	0.00639541		7.20776	-0.00031154	0.00660157	0.00135131	0.00103506
	0.00531237	6.48471	0.0064154		7.21196	-0.000304779	0.00660222	0.00135033	0.00103571
	0.00533301	6.4864	0.00646036		7.21617	-0.000310554	0.00660769	0.00135076	0.00103716
	0.00534975	6.48808	0.00657188		7.22038	-0.000305474	0.00661226	0.00135255	0.00103855
	0.00537397	6.48976	0.00655515		7.22459	-0.000302321	0.00660947	0.0013503	0.00103844
	0.00538381	6.49145	0.00654708		7.2288	-0.000304446	0.00661017	0.00134798	0.00103606
	0.00538468	6.49313	0.00656008		7.23301	-0.000307826	0.0066057	0.00134725	0.0010359
	0.00539254	6.49481	0.00659095		7.23722	-0.000314368	0.00660667	0.00134709	0.00103857
	0.00540179	6.4965	0.00664469		7.24143	-0.000312646	0.00660628	0.00134864	0.00103997
	0.00542484	6.49818	0.0066485		7.24563	-0.000302746	0.00660484	0.00134958	0.0010383
	0.00555579	6.49986	0.00669164		7.24984	-0.000321379	0.00660737	0.00134744	0.00103661
	0.00551429	6.50155	0.00669948		7.25405	-0.000323312	0.00660543	0.00134613	0.00103651
	0.00543032	6.50323	0.00670787		7.25826	-0.000323084	0.00660327	0.00134617	0.00103861
	0.00543374	6.50491	0.00674807		7.26247	-0.000320639	0.00660431	0.0013468	0.00104146
	0.00545845	6.5066	0.00675393		7.26668	-0.000326328	0.00660363	0.00134553	0.00103918
	0.00547407	6.50828	0.00677671		7.27089	-0.000323606	0.00660231	0.00134456	0.0010378
	0.00554833	6.50996	0.00679492		7.27509	-0.000307162	0.00660198	0.00134416	0.00103944
	0.00552918	6.51165	0.00680978		7.2793	-0.000309312	0.00660357	0.00134096	0.0010413
	0.00553159	6.51333	0.00684034		7.28351	-0.000320686	0.00660626	0.0013389	0.00104228
	0.00554992	6.51501	0.00689904		7.28772	-0.000320007	0.00661846	0.00134064	0.00104164
	0.00556836	6.5167	0.00695194		7.29193	-0.000319037	0.00667683	0.00134389	0.00104142
	0.00558141	6.51838	0.00697406		7.29614	-0.000323965	0.00661538	0.00134344	0.0010418
	0.0055903	6.52006	0.00699138		7.30035	-0.000325349	0.00660674	0.0013438	0.00104269
	0.0056272	6.52175	0.00704536		7.30455	-0.000323902	0.00660454	0.00134306	0.00104266
	0.00565153	6.52343	0.0070854		7.30876	-0.000318809	0.00660422	0.00134282	0.0010429
	0.00565892	6.52512	0.00711561		7.31297	-0.000315405	0.00660527	0.00134335	0.00104735
	0.00565585	6.5268	0.00714192		7.31718	-0.000310786	0.00660233	0.00133987	0.001047
	0.00568255	6.52848	0.0072258		7.32139	-0.000320443	0.00660219	0.0013396	0.00104682
	0.00573359	6.53017	0.00727039		7.3256	-0.000323001	0.00660526	0.00133919	0.00104775
	0.00572479	6.53185	0.00728332		7.32981	-0.000312473	0.00660601	0.00133564	0.00104815
	0.00572684	6.53353	0.00729604		7.33402	-0.000311156	0.00660272	0.00133646	0.00104918
	0.00575823	6.53522	0.00731697		7.33822	-0.000315408	0.00660264	0.00133986	0.00104952
	0.00579074	6.5369	0.00735097		7.34243	-0.000314687	0.0066043	0.00133958	0.00105045
	0.00579039	6.53858	0.0073538		7.34664	-0.000316308	0.00660669	0.00133862	0.00105196
	0.00578523	6.54027	0.00739158		7.35085	-0.000320561	0.00660559	0.00133598	0.00105194
	0.0057961	6.54195	0.00743385		7.35506	-0.000316139	0.00660576	0.00133428	0.00105168
	0.00585689	6.54363	0.0074427		7.35927	-0.000315245	0.00660483	0.00133411	0.00105329
	0.00586306	6.54532	0.00747349		7.36348	-0.000321272	0.006602	0.00133459	0.00105576
	0.0058502	6.547	0.00749124		7.36768	-0.000320135	0.00660278	0.00133504	0.00105788
	0.00585004	6.54868	0.00752797		7.37189	-0.000312107	0.00660208	0.00133347	0.00105877
	0.00585928	6.55037	0.00758665		7.3761	-0.000314069	0.00660507	0.00133184	0.0010595
	0.0058955	6.55205	0.00765533		7.38031	-0.000313092	0.00661638	0.00133082	0.00106199
	0.00591749	6.55373	0.00767467		7.38452	-0.000312548	0.00661188	0.00133118	0.00106655
	0.00594017	6.55542	0.00770066		7.38873	-0.000319785	0.00660338	0.00133101	0.00106781
	0.00599517	6.5571	0.00778263		7.39294	-0.000328365	0.00660484	0.00133129	0.00106536
	0.00602282	6.55878	0.00782294		7.39714	-0.000320388	0.00660729	0.00132999	0.00106364
	0.00602392	6.56047	0.00785825		7.40135	-0.000310568	0.00660405	0.00132994	0.00106212
	0.00604648	6.56215	0.00786081		7.40556	-0.000315987	0.00660419	0.00133143	0.00106387
	0.00607381	6.56383	0.00785647		7.40977	-0.000317416	0.00660596	0.00133086	0.00106873
	0.00609993	6.56552	0.00793512		7.41398	-0.000309899	0.00660744	0.0013322	0.00106826
	0.00615286	6.5672	0.00799211		7.41819	-0.000313652	0.00660804	0.00133197	0.00106645
	0.00612815	6.56888	0.00803963		7.4224	-0.000321523	0.0066051	0.00132987	0.00106893
	0.00614492	6.57057	0.00807069		7.42661	-0.000319107	0.00660638	0.00132966	0.00107347
	0.00618225	6.57225	0.00809677		7.43081	-0.000319006	0.00660649	0.0013307	0.00107501
	0.00618496	6.57394	0.00818323		7.43502	-0.00031672	0.00660385	0.00132964	0.00107409
	0.00620017	6.57562	0.00821713		7.43923	-0.000309682	0.00660249	0.00132827	0.001073
	0.00623282	6.5773	0.00825484		7.44344	-0.000309803	0.00660307	0.00132768	0.00107378
	0.00624197	6.57899	0.00830608		7.44765	-0.000308646	0.00660157	0.00132813	0.0010747
	0.00626757	6.58067	0.00836756		7.45186	-0.000307443	0.00660152	0.00132617	0.00107553
	0.0062945	6.58235	0.00837866		7.45607	-0.00030482	0.00660668	0.0013248	0.00107627
	0.00632576	6.58404	0.0084262		7.46027	-0.000305009	0.00660548	0.00132526	0.00107814
	0.00635773	6.58572	0.00849991		7.46448	-0.000313442	0.00660293	0.00132568	0.00108077
	0.0063743	6.5874	0.00857395		7.46869	-0.000313889	0.00660667	0.00132766	0.0010806
	0.00638982	6.58909	0.00858677		7.4729	-0.000315079	0.0066065	0.00132723	0.00108235
	0.00643709	6.59077	0.0086148		7.47711	-0.000312666	0.00660611	0.00132649	0.00108863
	0.00647212	6.59245	0.00866018		7.48132	-0.000304575	0.00660559	0.00132617	0.00108375
	0.00649021	6.59414	0.00870371		7.48553	-0.000312685	0.00660234	0.00132562	0.00108257
	0.00653336	6.59582	0.00884042		7.48974	-0.000316944	0.00660066	0.00132514	0.00108429
	0.00656339	6.5975	0.00887605		7.49394	-0.00030873	0.00660154	0.00132649	0.00108484
	0.00659905	6.59919	0.0088577		7.49815	-0.000309565	0.00660332	0.00132554	0.00108561
	0.00662118	6.60087	0.00887636		7.50236	-0.000317687	0.00660402	0.00132364	0.00108684
	0.00662918	6.60255	0.00895801		7.50657	-0.000317995	0.00660376	0.00132176	0.00109022
	0.00665444	6.60424	0.00900985		7.51078	-0.000311682	0.00660377	0.00132163	0.00108896
	0.00666524	6.60592	0.009042		7.51499	-0.000307975	0.00660292	0.00132271	0.00109009
	0.00668922	6.6076	0.00908741		7.5192	-0.000319161	0.00660494	0.00132219	0.00109361
	0.00673584	6.60929	0.00914323		7.5234	-0.000320496	0.00660723	0.00132002	0.00109543
	0.00678096	6.61097	0.00919219		7.52761	-0.000319191	0.00660681	0.00131884	0.00109604
	0.00679154	6.61265	0.00923866		7.53182	-0.000323707	0.00660928	0.00132091	0.00109933
	0.00685445	6.61434	0.00928888		7.53603	-0.00032885	0.00660751	0.00132015	0.00110637
	0.00685257	6.61602	0.00936944		7.54024	-0.000328048	0.00660709	0.00131861	0.00110661
	0.00685375	6.61771	0.00946706		7.54445	-0.000323085	0.00660744	0.00131857	0.00110635
	0.00691398	6.61939	0.00955562		7.54866	-0.00032049	0.00660665	0.00131895	0.00110722
	0.00693959	6.62107	0.00958955		7.55286	-0.000317411	0.00660337	0.00131906	0.0011081
	0.00695413	6.62276	0.00959038		7.55707	-0.000309749	0.0066028	0.00131997	0.00111175
	0.00701469	6.62444	0.00963376		7.56128	-0.000307731	0.00660474	0.00132108	0.00111628
	0.00706001	6.62612	0.00974323		7.56549	-0.00032323	0.00660338	0.00131872	0.0011177
	0.00706696	6.62781	0.00980751		7.5697	-0.000323268	0.00660389	0.00131793	0.00111748
	0.00708206	6.62949	0.00985917		7.57391	-0.000314011	0.00660458	0.00131656	0.00111803
	0.00710809	6.63117	0.00993657		7.57812	-0.000315008	0.00660202	0.00131421	0.00112399
	0.00715195	6.63286	0.00998931		7.58233	-0.000317474	0.00660108	0.00131502	0.00112584
	0.00719679	6.63454	0.0100773		7.58653	-0.000316866	0.00660286	0.00131682	0.00112721
	0.007229	6.63622	0.0101851		7.59074	-0.000284506	0.00660389	0.0013177	0.00113038
	0.007244	6.63791	0.0102302		7.59495	-0.000282586	0.0066053	0.0013174	0.00113178
	0.00729058	6.63959	0.010292		7.59916	-0.000315599	0.00660335	0.00131645	0.00113233
	0.00732143	6.64127	0.0103441		7.60337	-0.000313791	0.00660141	0.00131436	0.00113604
	0.00733869	6.64296	0.0103711		7.60758	-0.000305774	0.00660353	0.00131306	0.00114005
	0.00740027	6.64464	0.0104271		7.61179	-0.000314202	0.00660323	0.00131271	0.00114212
	0.00744161	6.64632	0.010505		7.61599	-0.000323319	0.00660284	0.00131292	0.00114109
	0.00748995	6.64801	0.0105372		7.6202	-0.000316826	0.00660281	0.00131415	0.00114469
	0.00753568	6.64969	0.0106077		7.62441	-0.00031722	0.00660108	0.00131737	0.00114905
	0.00757066	6.65137	0.0107099		7.62862	-0.000318313	0.00660201	0.00131909	0.00115221
	0.00756808	6.65306	0.010765		7.63283	-0.000310359	0.00660513	0.00131515	0.00115307
	0.00758023	6.65474	0.0108188		7.63704	-0.000312607	0.00660213	0.0013123	0.00115758
	0.00766865	6.65642	0.0108898		7.64125	-0.000312871	0.00659926	0.00131265	0.00116071
	0.00771701	6.65811	0.0109333		7.64545	-0.000313151	0.00659955	0.00131741	0.00116306
	0.00774116	6.65979	0.0110082		7.64966	-0.000318661	0.00660187	0.00131594	0.00116765
	0.00778019	6.66147	0.0111284		7.65387	-0.000323469	0.00660466	0.00131185	0.00117186
	0.0078019	6.66316	0.0111862		7.65808	-0.000319007	0.0066094	0.00131017	0.00117411
	0.00783995	6.66484	0.0112249		7.66229	-0.00030944	0.00661024	0.00131068	0.00117902
	0.00789869	6.66653	0.0113151		7.6665	-0.000318615	0.00660615	0.00131154	0.00118151
	0.00793386	6.66821	0.0113954		7.67071	-0.000324308	0.00660331	0.00131189	0.0011836
	0.00796998	6.66989	0.0114347		7.67492	-0.000321251	0.00660334	0.00131314	0.00118394
	0.00799687	6.67158	0.0115293		7.67912	-0.000313619	0.00660532	0.00131207	0.0011889
	0.00801835	6.67326	0.0115893		7.68333	-0.000317001	0.00660642	0.00131094	0.00119624
	0.00809806	6.67494	0.0116633		7.68754	-0.000317701	0.00660566	0.00130915	0.00119662
	0.00816055	6.67663	0.0117335		7.69175	-0.000315546	0.00660895	0.0013093	0.00119661
	0.00818121	6.67831	0.0118205		7.69596	-0.000308375	0.00660931	0.00131091	0.00120104
	0.00821929	6.67999	0.0119177		7.70017	-0.000309108	0.00660533	0.00131076	0.00120667
	0.00827968	6.68168	0.0119371		7.70438	-0.000316975	0.00660886	0.00131074	0.00121013
	0.00830602	6.68336	0.011965		7.70858	-0.000315389	0.00660472	0.00130997	0.00121487
	0.00832349	6.68504	0.0120591		7.71279	-0.000315878	0.00660211	0.00131021	0.0012193
	0.0083733	6.68673	0.0121841		7.717	-0.000318453	0.00660233	0.00130973	0.00122687
	0.00842657	6.68841	0.0123579		7.72121	-0.000321089	0.00660425	0.00130936	0.00122947
	0.00848084	6.69009	0.0124833		7.72542	-0.000322214	0.00660718	0.00130797	0.00123099
	0.00854126	6.69178	0.012587		7.72963	-0.000317904	0.00660475	0.00130707	0.0012375
	0.00860358	6.69346	0.0126572		7.73384	-0.000309771	0.00660219	0.00130703	0.00124022
	0.00867535	6.69514	0.0126932		7.73804	-0.000310249	0.00660254	0.00130689	0.00124633
	0.00869217	6.69683	0.0127427		7.74225	-0.000321396	0.00660514	0.00130743	0.00125596
	0.00876459	6.69851	0.0128199		7.74646	-0.000323869	0.00660541	0.00130667	0.00126147
	0.00884459	6.70019	0.012879		7.75067	-0.000323432	0.00660496	0.00130555	0.00126458
	0.00886414	6.70188	0.0130275		7.75488	-0.000327409	0.0066037	0.00130659	0.00127175
	0.00890104	6.70356	0.0130866		7.75909	-0.000324086	0.00660334	0.00130569	0.00127358
	0.0089441	6.70524	0.0131517		7.7633	-0.000317351	0.0066044	0.00130414	0.00127697
	0.00901838	6.70693	0.0132498		7.76751	-0.000315174	0.00660245	0.0013036	0.00128635
	0.00908096	6.70861	0.0133675		7.77171	-0.000274502	0.0066027	0.00130201	0.00128652
	0.00915043	6.7103	0.013427		7.77592	-0.000284419	0.00660764	0.00130294	0.00129404
	0.00918861	6.71198	0.0135061		7.78013	-0.000319712	0.00660592	0.00130477	0.00130407
	0.0092085	6.71366	0.0135729		7.78434	-0.00032022	0.00660425	0.00130206	0.00130742
	0.00925985	6.71535	0.0136772		7.78855	-0.000323644	0.00660742	0.0013016	0.00131537
	0.00929554	6.71703	0.0137659		7.79276	-0.000325983	0.00660482	0.00129969	0.00132128
	0.00933675	6.71871	0.0137931		7.79697	-0.000324923	0.00660393	0.00129854	0.00132964
	0.00942568	6.7204	0.0138656		7.80117	-0.000324855	0.00660828	0.00130115	0.00133325
	0.00945418	6.72208	0.0139757		7.80538	-0.000320536	0.00660889	0.00130143	0.00133871
	0.00946369	6.72376	0.014078		7.80959	-0.000319757	0.00660761	0.00130092	0.00134629
	0.00951461	6.72545	0.0141896		7.8138	-0.000320668	0.00660776	0.00130068	0.00135229
	0.00960743	6.72713	0.0142648		7.81801	-0.000308787	0.00661384	0.00130228	0.00136157
	0.00968396	6.72881	0.0143191		7.82222	-0.000308636	0.00660988	0.00130304	0.0013664
	0.00975057	6.7305	0.0143984		7.82643	-0.000315989	0.00660379	0.0012994	0.00137733
	0.00984531	6.73218	0.0145376		7.83063	-0.000318122	0.00660365	0.00130262	0.00138465
	0.00991165	6.73386	0.0146767		7.83484	-0.000321209	0.00660416	0.00130397	0.00138997
	0.00994289	6.73555	0.0148053		7.83905	-0.000322035	0.00660581	0.00130009	0.00139586
	0.00999281	6.73723	0.0148732		7.84326	-0.000320418	0.00660566	0.00130029	0.00140624
	0.0101225	6.73891	0.0149562		7.84747	-0.000317132	0.00660561	0.00130062	0.00141048
	0.0101782	6.7406	0.0150603		7.85168	-0.000309837	0.00661003	0.00130059	0.00141934
	0.0102057	6.74228	0.0152324		7.85589	-0.000302218	0.00661009	0.00129959	0.00143192
	0.0102789	6.74396	0.015392		7.8601	-0.000319903	0.00660523	0.00129933	0.00144192
	0.0103424	6.74565	0.0154753		7.8643	-0.00032395	0.00660281	0.00129941	0.00145236
	0.0104072	6.74733	0.0155629		7.86851	-0.000309551	0.00660231	0.00129896	0.00145804
	0.0104815	6.74901	0.0156157		7.87272	-0.000310288	0.00660522	0.00129727	0.00146638
	0.0105572	6.7507	0.0156558		7.87693	-0.000314976	0.00660908	0.00129662	0.00147048
	0.0106189	6.75238	0.0157541		7.88114	-0.000316952	0.00660351	0.00129727	0.00148417
	0.0106913	6.75407	0.0158734		7.88535	-0.000320266	0.00660353	0.00129519	0.00148958
	0.0107138	6.75575	0.0159515		7.88956	-0.000320167	0.00660785	0.00129497	0.00149358
	0.010804	6.75743	0.0160692		7.89376	-0.000320638	0.00660657	0.00129498	0.00150145
	0.0108506	6.75912	0.0162004		7.89797	-0.000320793	0.00660535	0.00129562	0.00152296
	0.0108755	6.7608	0.0162934		7.90218	-0.00031608	0.00660611	0.00129488	0.00153366
	0.0109587	6.76248	0.016451		7.90639	-0.000321185	0.00660548	0.00129348	0.00154601
	0.0110265	6.76417	0.0166246		7.9106	-0.000320912	0.00660332	0.00129416	0.00155579
	0.0110701	6.76585	0.0166946		7.91481	-0.000318195	0.00660161	0.00129555	0.00156474
	0.0111034	6.76753	0.0167621		7.91902	-0.000318815	0.00660593	0.00129396	0.0015744
	0.0111568	6.76922	0.0168376		7.92322	-0.000320813	0.00661337	0.00129402	0.00158415
	0.0112837	6.7709	0.0169706		7.92743	-0.000321505	0.0066079	0.00129513	0.00159497
	0.0113819	6.77258	0.0171431		7.93164	-0.00031853	0.00660604	0.00129353	0.0016126
	0.011422	6.77427	0.0172886		7.93585	-0.000314143	0.0066055	0.00129431	0.00162766
	0.0114895	6.77595	0.0173376		7.94006	-0.000303705	0.00660731	0.00129449	0.0016406
	0.0115995	6.77763	0.0174635		7.94427	-0.000307454	0.00660611	0.00129435	0.00164634
	0.0116795	6.77932	0.0175867		7.94848	-0.000318113	0.00660418	0.0012948	0.00165863
	0.0117354	6.781	0.0176641		7.95269	-0.00031328	0.00660467	0.00129984	0.00167338
	0.0118216	6.78268	0.0177204		7.95689	-0.000306779	0.00660966	0.00129558	0.00168924
	0.0118639	6.78437	0.017904		7.9611	-0.000305871	0.00661451	0.00129444	0.00170654
	0.0119444	6.78605	0.0180612		7.96531	-0.00030221	0.00661716	0.00129586	0.00171706
	0.0120499	6.78773	0.0181053		7.96952	-0.000302486	0.00661784	0.00129405	0.00172817
	0.0121117	6.78942	0.0181995		7.97373	-0.000318222	0.00660761	0.0012929	0.00174495
	0.0121872	6.7911	0.0183496		7.97794	-0.000315253	0.00660346	0.00129324	0.00175631
	0.0122538	6.79278	0.0184805		7.98215	-0.000314698	0.00660383	0.0012934	0.00177371
	0.0123768	6.79447	0.0186172		7.98635	-0.000317539	0.00660772	0.00129005	0.00179011
	0.0124234	6.79615	0.0187602		7.99056	-0.000314323	0.00660728	0.00129053	0.00180652
	0.0125179	6.79783	0.0189665		7.99477	-0.000307352	0.00660821	0.00129007	0.00181948
	0.0125946	6.79952	0.0191181		7.99898	-0.000299198	0.00661291	0.0012916	0.00184088
	0.0126563	6.8012	0.0192086		8.00319	-0.000301176	0.00661141	0.00129531	0.00185342
	0.0127268	6.80289	0.0192359		8.0074	-0.000318579	0.00660601	0.0012904	0.00186998
	0.0127883	6.80457	0.0192813		8.01161	-0.000316668	0.006607	0.00128891	0.00188547
	0.012859	6.80625	0.0194262		8.01581	-0.000312062	0.0066104	0.00129276	0.00189754
	0.0130347	6.80794	0.0196212		8.02002	-0.000311326	0.00660741	0.00129162	0.0019178
	0.0130809	6.80962	0.0198507		8.02423	-0.00030785	0.00661126	0.00129134	0.00192872
	0.0130791	6.8113	0.0199799		8.02844	-0.000308169	0.00661088	0.00129575	0.00194681
	0.0131335	6.81299	0.0199785		8.03265	-0.000313113	0.00660673	0.00129393	0.00197218
	0.0132505	6.81467	0.0200397		8.03686	-0.00031821	0.00661009	0.0012907	0.0019844
	0.0133452	6.81635	0.0202054		8.04107	-0.000318536	0.00661232	0.00128881	0.001999
	0.0134415	6.81804	0.020291		8.04528	-0.000306531	0.00660714	0.00128686	0.00202959
	0.0134937	6.81972	0.0204229		8.04948	-0.000310702	0.00660972	0.00128745	0.00205372
	0.0135607	6.8214	0.0205932		8.05369	-0.00031385	0.00660957	0.00128828	0.0020712
	0.0136566	6.82309	0.020768		8.0579	-0.000302715	0.00660532	0.00128668	0.00209009
	0.0137517	6.82477	0.0209232		8.06211	-0.000305478	0.00660435	0.00128711	0.00211339
	0.0138054	6.82645	0.0211272		8.06632	-0.000309529	0.00660629	0.00128774	0.00213054
	0.0138924	6.82814	0.0212464		8.07053	-0.000315146	0.0066101	0.00128542	0.00215055
	0.0139841	6.82982	0.0212877		8.07474	-0.000317416	0.00661068	0.00128605	0.00217155
	0.0140682	6.8315	0.021384		8.07894	-0.000311695	0.00660842	0.00128923	0.00219082
	0.0141708	6.83319	0.0215334		8.08315	-0.000312365	0.00660911	0.00129	0.00221489
	0.0142231	6.83487	0.0216432		8.08736	-0.000316751	0.00661264	0.00128937	0.0022311
	0.0142869	6.83655	0.0218757		8.09157	-0.000317145	0.00661071	0.00128376	0.00225909
	0.0143976	6.83824	0.0220027		8.09578	-0.000317451	0.00661047	0.00128336	0.00227176
	0.0144828	6.83992	0.0220852		8.09999	-0.000317526	0.00661237	0.00128434	0.00229132
	0.0145959	6.8416	0.0222666		8.1042	-0.000315779	0.00660913	0.00128481	0.00231069
	0.0146758	6.84329	0.0224655		8.10841	-0.000310726	0.00660993	0.00128647	0.00233351
	0.0147582	6.84497	0.0225992		8.11261	-0.000315738	0.00661119	0.00128521	0.00237138
	0.014856	6.84666	0.0227191		8.11682	-0.00031506	0.00660957	0.00128343	0.00238942
	0.0149462	6.84834	0.0228749		8.12103	-0.000309685	0.00660737	0.00128372	0.00241521
	0.0150173	6.85002	0.0231951		8.12524	-0.000306189	0.00661731	0.00128606	0.00245102
	0.0151052	6.85171	0.023413		8.12945	-0.000299342	0.00662349	0.00128507	0.00246653
	0.0151974	6.85339	0.0234773		8.13366	-0.000309913	0.00660978	0.00128348	0.00248781
	0.0153139	6.85507	0.0234936		8.13787	-0.00031264	0.00661328	0.00128448	0.00252017
	0.0154539	6.85676	0.0235963		8.14207	-0.000311826	0.00661772	0.00128762	0.00253854
	0.0155389	6.85844	0.0237202		8.14628	-0.000315776	0.00663066	0.00128433	0.0025661
	0.015646	6.86012	0.0238144		8.15049	-0.000313317	0.00673369	0.00128253	0.00260113
	0.0157504	6.86181	0.0239565		8.1547	-0.000310439	0.00665918	0.00128022	0.00262528
	0.0158189	6.86349	0.024116		8.15891	-0.000308984	0.00661252	0.00127887	0.00265707
	0.0158904	6.86517	0.0242988		8.16312	-0.000304119	0.00660957	0.00128073	0.00268291
	0.0160323	6.86686	0.0243899		8.16733	-0.00030757	0.00660954	0.00128342	0.0027074
	0.0161464	6.86854	0.0245025		8.17153	-0.000310091	0.00661187	0.00128198	0.00273409
	0.0162046	6.87022	0.0247254		8.17574	-0.000302462	0.0066134	0.00127896	0.00276248
	0.0162952	6.87191	0.0249098		8.17995	-0.000295033	0.00661118	0.00127894	0.00278888
	0.0163748	6.87359	0.0250488		8.18416	-0.000303846	0.00661357	0.0012804	0.00281941
	0.0164683	6.87527	0.0251575		8.18837	-0.000301791	0.00661214	0.00128243	0.00285327
	0.016543	6.87696	0.025346		8.19258	-0.000302025	0.00660996	0.00128536	0.00288184
	0.0166535	6.87864	0.0254595		8.19679	-0.000307791	0.00661307	0.00128133	0.00291101
	0.0167389	6.88032	0.025572		8.201	-0.000307915	0.00661283	0.00127932	0.00294244
	0.01683	6.88201	0.0258159		8.2052	-0.000305376	0.00661221	0.00127928	0.00297721
	0.0169459	6.88369	0.0260324		8.20941	-0.000304303	0.00661359	0.00127901	0.00300918
	0.0170848	6.88537	0.026112		8.21362	-0.000294945	0.00661314	0.00127931	0.00303969
	0.0172105	6.88706	0.0261378		8.21783	-0.000288558	0.00661358	0.00128086	0.0030657
	0.0173613	6.88874	0.0263136		8.22204	-0.000297095	0.0066149	0.0012765	0.00309991
	0.017445	6.89042	0.0265041		8.22625	-0.000287884	0.00661516	0.00127458	0.003143
	0.0175613	6.89211	0.0266944		8.23046	-0.000297491	0.006616	0.00127565	0.00318488
	0.0176985	6.89379	0.0267925		8.23466	-0.000304522	0.00661468	0.00127812	0.00321597
	0.0177928	6.89548	0.0269026		8.23887	-0.000303198	0.00661424	0.00127879	0.00324493
	0.0178771	6.89716	0.0270982		8.24308	-0.000308959	0.00661444	0.00127623	0.00328756
	0.0180081	6.89884	0.0273123		8.24729	-0.000307677	0.00661645	0.00127419	0.00332417
	0.0181313	6.90053	0.0275419		8.2515	-0.000300495	0.00662023	0.00127416	0.00335831
	0.0182148	6.90221	0.0277529		8.25571	-0.000301615	0.00661752	0.00127434	0.00339588
	0.0183312	6.90389	0.0279521		8.25992	-0.000302088	0.00661788	0.00127464	0.00342937
	0.0184462	6.90558	0.0281933		8.26412	-0.000302795	0.00662143	0.00127487	0.00347149
	0.0185237	6.90726	0.0283279		8.26833	-0.000305191	0.00662134	0.00127362	0.00352666
	0.0186235	6.90894	0.028427		8.27254	-0.000303071	0.00661865	0.00127408	0.00356929
	0.0186832	6.91063	0.02851		8.27675	-0.000305679	0.00662017	0.00127481	0.00359015
	0.0188549	6.91231	0.0286099		8.28096	-0.000308118	0.00662115	0.00127363	0.00362465
	0.0190615	6.91399	0.0287612		8.28517	-0.000309089	0.00662004	0.00127329	0.00367523
	0.0191613	6.91568	0.0289433		8.28938	-0.000304942	0.00662082	0.00127573	0.00371438
	0.0192437	6.91736	0.0290603		8.29359	-0.00029106	0.00662187	0.00127613	0.00375408
	0.0193292	6.91904	0.0291928		8.29779	-0.000300625	0.0066214	0.00127659	0.00379736
	0.0194417	6.92073	0.0292798		8.302	-0.000294915	0.0066301	0.00127678	0.00383816
	0.0195658	6.92241	0.0294026		8.30621	-0.000290846	0.00663745	0.0012733	0.00387769
	0.0196993	6.92409	0.0296153		8.31042	-0.000296998	0.00662835	0.00127324	0.00392555
	0.01984	6.92578	0.0298043		8.31463	-0.00029375	0.00662438	0.00127464	0.00396358
	0.0199435	6.92746	0.0300268		8.31884	-0.000295899	0.00662466	0.00127614	0.00401306
	0.0199664	6.92914	0.0302242		8.32305	-0.000298616	0.00662518	0.00127415	0.00406705
	0.0199993	6.93083	0.030322		8.32725	-0.000297704	0.00662451	0.00127122	0.00412208
	0.0200583	6.93251	0.0304171		8.33146	-0.000286119	0.00662596	0.00126726	0.00415886
	0.020208	6.93419	0.0305576		8.33567	-0.000279157	0.00662915	0.00126804	0.00420356
	0.0203968	6.93588	0.0306953		8.33988	-0.000293593	0.006627	0.00127226	0.00424689
	0.0205287	6.93756	0.0308405		8.34409	-0.000295252	0.00662989	0.0012736	0.00429674
	0.02065	6.93925	0.0310409		8.3483	-0.000292522	0.0066332	0.00127337	0.00433454
	0.0207355	6.94093	0.0312232		8.35251	-0.000295945	0.00662953	0.00127757	0.00439433
	0.0207917	6.94261	0.0313867		8.35671	-0.000293301	0.00662952	0.00127569	0.00444402
	0.0209725	6.9443	0.0316064		8.36092	-0.000286945	0.00662969	0.00127238	0.00447983
	0.0211173	6.94598	0.0317505		8.36513	-0.000293635	0.0066307	0.00127288	0.0045242
	0.0211847	6.94766	0.0319752		8.36934	-0.000296963	0.00663104	0.00127451	0.00459107
	0.0212967	6.94935	0.0321374		8.37355	-0.000291614	0.00663052	0.00127313	0.00463382
	0.0214173	6.95103	0.0322863		8.37776	-0.000280484	0.00663493	0.00127289	0.00468053
	0.0215195	6.95271	0.0324875		8.38197	-0.000274786	0.00663456	0.00126955	0.00473378
	0.0216569	6.9544	0.032677		8.38618	-0.000270604	0.00663144	0.00126779	0.00477243
	0.0218034	6.95608	0.0328996		8.39038	-0.000275249	0.00663153	0.00126919	0.00483422
	0.0219449	6.95776	0.0332581		8.39459	-0.000278157	0.00663792	0.00126974	0.00491299
	0.0220884	6.95945	0.0334997		8.3988	-0.000275932	0.00664067	0.00126967	0.00495177
	0.0221632	6.96113	0.033663		8.40301	-0.000277941	0.00663658	0.00127035	0.00499495
	0.0223391	6.96281	0.0336822		8.40722	-0.000273096	0.00663724	0.00126963	0.00505871
	0.0224896	6.9645	0.0337037		8.41143	-0.000270554	0.00663833	0.00127079	0.00509493
	0.0226227	6.96618	0.0338519		8.41564	-0.000272518	0.00663898	0.00126998	0.00515141
	0.0228645	6.96786	0.0340791		8.41984	-0.000267406	0.00664123	0.0012677	0.00520244
	0.0230034	6.96955	0.0342048		8.42405	-0.00026323	0.00664313	0.0012682	0.00526075
	0.0230355	6.97123	0.0343547		8.42826	-0.000264826	0.00664424	0.001267	0.00531345
	0.023129	6.97291	0.0345349		8.43247	-0.000263099	0.00664572	0.0012666	0.00538506
	0.0231876	6.9746	0.0347567		8.43668	-0.000262908	0.00664542	0.0012681	0.00542256
	0.0232996	6.97628	0.0350101		8.44089	-0.000261353	0.0066489	0.00127034	0.00547038
	0.0235471	6.97796	0.0351663		8.4451	-0.000260853	0.00664907	0.00126749	0.00554659
	0.0236908	6.97965	0.0352974		8.4493	-0.000269168	0.00664841	0.00126753	0.00560462
	0.0237963	6.98133	0.0355345		8.45351	-0.00026844	0.0066476	0.00127047	0.00567053
	0.0239056	6.98302	0.0356922		8.45772	-0.00025741	0.00664906	0.00126909	0.0057239
	0.0240217	6.9847	0.0358728		8.46193	-0.000247553	0.00665305	0.001266	0.00576896
	0.0241476	6.98638	0.03605		8.46614	-0.000243791	0.00665438	0.00126446	0.0058388
	0.0243081	6.98807	0.0361687		8.47035	-0.000257887	0.00665459	0.00126601	0.00589582
	0.024461	6.98975	0.0362988		8.47456	-0.000260718	0.00665373	0.00126524	0.00595553
	0.0245689	6.99143	0.0364438		8.47877	-0.000258101	0.00665443	0.00126512	0.00602388
	0.0246762	6.99312	0.0366628		8.48297	-0.000257371	0.00665525	0.00126682	0.00608525
	0.0247993	6.9948	0.0368451		8.48718	-0.000254807	0.00665809	0.00127012	0.00614062
	0.0249501	6.99648	0.0369843		8.49139	-0.000249485	0.00666005	0.00126945	0.00619291
	0.0250948	6.99817	0.0372471		8.4956	-0.000237854	0.0066598	0.00126513	0.00627079
	0.0251736	6.99985	0.0373573		8.49981	-0.000228959	0.00666002	0.00126497	0.0063347
	0.0253382	7.00153	0.0374632		8.50402	-0.000231843	0.00666357	0.00126478	0.00639484
	0.0255115	7.00322	0.0376458		8.50823	-0.000241362	0.00666426	0.00126524	0.00645149
	0.0256512	7.0049	0.0378159		8.51243	-0.000241833	0.00666379	0.00126436	0.00650011
	0.0257821	7.00658	0.0380341		8.51664	-0.000235569	0.00666679	0.00126318	0.00656695
	0.0259412	7.00827	0.0383063		8.52085	-0.000230763	0.00666879	0.00126373	0.00663639
	0.0261061	7.00995	0.0386196		8.52506	-0.00022403	0.00667071	0.00126396	0.00669614
	0.0262365	7.01163	0.0389091		8.52927	-0.000217998	0.00667282	0.00126289	0.00675428
	0.0263595	7.01332	0.0391293		8.53348	-0.000222445	0.00667358	0.00126161	0.00683948
	0.026501	7.015	0.0391968		8.53769	-0.000219755	0.00667552	0.00126288	0.00689036
	0.026599	7.01668	0.0393027		8.54189	-0.000218646	0.00667486	0.00126638	0.00694548
	0.0267223	7.01837	0.0395011		8.5461	-0.000220617	0.00667531	0.00126564	0.00700859
	0.0269367	7.02005	0.0396397		8.55031	-0.000206539	0.00667765	0.00126385	0.00707989
	0.0272551	7.02173	0.0398827		8.55452	-0.000191583	0.00667995	0.00126394	0.00716025
	0.0273867	7.02342	0.0400487		8.55873	-0.000192199	0.00668268	0.00126474	0.00723249
	0.0274867	7.0251	0.0401075		8.56294	-0.000195809	0.00668384	0.00126284	0.00727963
	0.0275512	7.02678	0.0402557		8.56715	-0.00019643	0.00668512	0.00125958	0.00734032
	0.0276991	7.02847	0.0403848		8.57136	-0.000186901	0.0066905	0.00125929	0.00739763
	0.0278337	7.03015	0.0405135		8.57556	-0.000186852	0.00669213	0.00126092	0.00748311
	0.0279415	7.03184	0.040758		8.57977	-0.000191683	0.00669179	0.00125961	0.00754412
	0.0280318	7.03352	0.0409851		8.58398	-0.00018828	0.00669354	0.00125779	0.00763407
	0.0282104	7.0352	0.0410878		8.58819	-0.000185384	0.00669268	0.00125856	0.00770959
	0.0283725	7.03689	0.04125		8.5924	-0.000177526	0.00669253	0.00126114	0.00776704
	0.0284754	7.03857	0.0414879		8.59661	-0.000159642	0.00669337	0.00126125	0.00784001
	0.0286368	7.04025	0.0418183		8.60082	-0.000162853	0.00669522	0.00125973	0.00790436
	0.0287851	7.04194	0.0420383		8.60502	-0.000167859	0.00669948	0.00125893	0.00797334
	0.0289144	7.04362	0.042121		8.60923	-0.000164503	0.00670511	0.00125881	0.00804119
	0.0290427	7.0453	0.0422573		8.61344	-0.000156596	0.00671033	0.001258	0.00810244
	0.0292154	7.04699	0.042542		8.61765	-0.000149258	0.00670861	0.00125881	0.00817054
	0.0293969	7.04867	0.0428111		8.62186	-0.000146224	0.00670932	0.00126176	0.00825903
	0.0295113	7.05035	0.0429038		8.62607	-0.000139952	0.00671098	0.00126182	0.00831281
	0.0297095	7.05204	0.0430233		8.63028	-0.000123084	0.00671128	0.00126074	0.00839066
	0.0298545	7.05372	0.043243		8.63448	-0.000119754	0.00671183	0.00125788	0.00847477
	0.030002	7.0554	0.0434907		8.63869	-0.000118166	0.0067126	0.00125494	0.00853332
	0.0300961	7.05709	0.0436331		8.6429	-0.000115444	0.00671458	0.00125493	0.00858248
	0.0302527	7.05877	0.0438869		8.64711	-0.000115365	0.00671782	0.00125728	0.00862734
	0.0304448	7.06045	0.0441226		8.65132	-0.00011304	0.00672213	0.00125996	0.00856009
	0.0306283	7.06214	0.0443562		8.65553	-9.47262e-05	0.00672431	0.00126046	0.0084222
	0.0307649	7.06382	0.0447037		8.65974	-9.45145e-05	0.00672684	0.00125973	0.00830638
	0.0308631	7.0655	0.0449641		8.66395	-9.2227e-05	0.00672662	0.00125968	0.00820817
	0.031118	7.06719	0.0451523		8.66815	-8.16255e-05	0.00672482	0.00125783	0.00812486
	0.0312496	7.06887	0.0452974		8.67236	-7.4501e-05	0.00672829	0.0012556	0.00807172
	0.0313514	7.07055	0.0454172		8.67657	-6.90983e-05	0.00673323	0.00125573	0.00801859
	0.0315954	7.07224	0.0455715		8.68078	-5.95559e-05	0.00673586	0.00125602	0.0079881
	0.0318347	7.07392	0.0456839		8.68499	-5.28467e-05	0.00673778	0.00125774	0.00794917
	0.0319629	7.07561	0.0460156		8.6892	-4.82933e-05	0.00673691	0.00125664	0.00793587
	0.0321341	7.07729	0.0461793		8.69341	-4.15426e-05	0.00673903	0.0012557	0.00791996
	0.0322406	7.07897	0.0462336		8.69761	-3.83224e-05	0.00674342	0.00125616	0.00787015
	0.0323322	7.08066	0.0463939		8.70182	-2.81118e-05	0.00674587	0.00125787	0.00784587
	0.0324318	7.08234	0.0465787		8.70603	-2.52222e-05	0.00674549	0.00125734	0.00783218
	0.0326481	7.08402	0.0468572		8.71024	-1.61783e-05	0.00674759	0.00125517	0.00782647
	0.0328875	7.08571	0.0469878		8.71445	-1.10988e-05	0.00675111	0.00125602	0.00783716
	0.0330542	7.08739	0.0471713		8.71866	1.6767e-07	0.00675433	0.00125588	0.00785582
	0.0331632	7.08907	0.0474719		8.72287	1.38092e-05	0.00675822	0.00125585	0.00787802
	0.0333331	7.09076	0.0476807		8.72707	2.32439e-05	0.00676062	0.00125506	0.00790996
	0.0335616	7.09244	0.0478072		8.73128	3.82316e-05	0.00676175	0.00125469	0.00795636
	0.033759	7.09412	0.0479671		8.73549	4.49961e-05	0.00676724	0.00125582	0.00798521
	0.0338868	7.09581	0.0480729		8.7397	4.80739e-05	0.00677458	0.00125546	0.00803396
	0.0339875	7.09749	0.0482514		8.74391	7.14523e-05	0.00677023	0.00125335	0.00811369
	0.0341543	7.09917	0.0484963		8.74812	7.86091e-05	0.00677316	0.00125258	0.00813583
	0.0343435	7.10086	0.0486665		8.75233	8.7454e-05	0.00677701	0.0012528	0.0081668
	0.0344599	7.10254	0.0489273		8.75654	8.88129e-05	0.00677509	0.00125255	0.00819873
	0.034596	7.10422	0.049111		8.76074	9.67825e-05	0.00677785	0.00125461	0.00824554
	0.0348259	7.10591	0.04921		8.76495	0.000115653	0.00678874	0.0012536	0.00827329
	0.0349702	7.10759	0.0493725		8.76916	0.000126213	0.00679062	0.00125215	0.00829232
	0.0351248	7.10927	0.0496265		8.77337	0.000144773	0.00678547	0.00125256	0.00831612
	0.035319	7.11096	0.0498619		8.77758	0.000148367	0.00678677	0.00125233	0.00836746
	0.0354765	7.11264	0.0500501		8.78179	0.000168627	0.00678804	0.00125205	0.0083956
	0.0356207	7.11432	0.0502038		8.786	0.000188877	0.0067917	0.00125198	0.00839748
	0.0357227	7.11601	0.0504087		8.7902	0.000198371	0.00679739	0.00125039	0.00841858
	0.0358083	7.11769	0.0507686		8.79441	0.000213889	0.00680153	0.0012505	0.00843969
	0.0360538	7.11937	0.0510245		8.79862	0.000217988	0.00680232	0.00125238	0.0084687
	0.0363018	7.12106	0.0510723		8.80283	0.000234277	0.00680343	0.00125252	0.0084909
	0.0364744	7.12274	0.0510906		8.80704	0.000254359	0.00680701	0.00125214	0.00853342
	0.0366361	7.12443	0.0512638		8.81125	0.000256901	0.00680668	0.00125205	0.00859361
	0.0367829	7.12611	0.0518458		8.81546	0.0002697	0.00680582	0.00125126	0.00863334
	0.0370053	7.12779	0.0521899		8.81967	0.000281403	0.00680849	0.00125047	0.0086636
	0.0372374	7.12948	0.0520549		8.82387	0.000302531	0.00681271	0.00124854	0.00871824
	0.0373979	7.13116	0.0521476		8.82808	0.000334746	0.00681801	0.00124794	0.00877997
	0.0375648	7.13284	0.0522681		8.83229	0.000335557	0.00682474	0.00124894	0.00883512
	0.0377019	7.13453	0.0523803		8.8365	0.000347433	0.00682488	0.00125187	0.00889049
	0.037907	7.13621	0.0525957		8.84071	0.000375265	0.00682232	0.00125006	0.00895006
	0.0380556	7.13789	0.0528228		8.84492	0.000395671	0.00682421	0.0012489	0.00900189
	0.0381793	7.13958	0.0529667		8.84913	0.000407247	0.00682656	0.0012498	0.00907334
	0.0384477	7.14126	0.0530358		8.85333	0.000439141	0.00683328	0.00124872	0.00916203
	0.0386785	7.14294	0.0533349		8.85754	0.000457226	0.00683462	0.00124824	0.00925667
	0.0387552	7.14463	0.0535208		8.86175	0.000482694	0.00683873	0.00125016	0.00934998
	0.0388667	7.14631	0.0537116		8.86596	0.000495696	0.0068435	0.00125188	0.00942675
	0.0390529	7.14799	0.0540513		8.87017	0.000506424	0.00684398	0.00124929	0.0095035
	0.0392615	7.14968	0.0542327		8.87438	0.000526381	0.00684468	0.00124725	0.00960467
	0.0394614	7.15136	0.0542952		8.87859	0.000550607	0.00684483	0.00124645	0.00968138
	0.0396676	7.15304	0.0544539		8.88279	0.00058275	0.00684907	0.00124635	0.00976587
	0.039808	7.15473	0.0547673		8.887	0.000601084	0.006851	0.00124597	0.00983741
	0.0399667	7.15641	0.0550604		8.89121	0.0006306	0.0068573	0.00124829	0.00990831
	0.0401455	7.15809	0.055265		8.89542	0.000636083	0.00686275	0.001249	0.00998828
	0.0403378	7.15978	0.0554204		8.89963	0.00065099	0.00686166	0.00124692	0.0100532
	0.0404797	7.16146	0.0555698		8.90384	0.000692871	0.00686146	0.0012466	0.0101243
	0.0405783	7.16314	0.0557846		8.90805	0.000717345	0.00686245	0.00124786	0.0101933
	0.0407514	7.16483	0.0559618		8.91226	0.000738713	0.00686613	0.00124762	0.0102772
	0.0409655	7.16651	0.0561934		8.91646	0.000762704	0.00687075	0.00124387	0.0103626
	0.0411623	7.1682	0.0563044		8.92067	0.000784893	0.00687424	0.00124245	0.0104303
	0.0413921	7.16988	0.0565722		8.92488	0.000824176	0.00687377	0.00124392	0.0104999
	0.0415751	7.17156	0.0568804		8.92909	0.000920276	0.00687942	0.00124581	0.0105937
	0.0417004	7.17325	0.0570913		8.9333	0.000958623	0.00688803	0.00124426	0.0106796
	0.0418395	7.17493	0.0572555		8.93751	0.000896439	0.00689532	0.00124403	0.0107469
	0.0419609	7.17661	0.0574406		8.94172	0.000928102	0.00689222	0.00124625	0.0108176
	0.0421602	7.1783	0.0576393		8.94592	0.000963589	0.00688635	0.00124413	0.0108944
	0.0424647	7.17998	0.0578243		8.95013	0.000981496	0.00688835	0.00124171	0.0109739
	0.0426473	7.18166	0.0579609		8.95434	0.00101964	0.00689201	0.00124217	0.0110245
	0.0428607	7.18335	0.0581531		8.95855	0.00104295	0.0068945	0.00124591	0.0111097
	0.0430173	7.18503	0.0583216		8.96276	0.00107379	0.00690882	0.00124513	0.0111764
	0.0431381	7.18671	0.0584622		8.96697	0.00110919	0.00690287	0.00124267	0.0112442
	0.043319	7.1884	0.0586868		8.97118	0.00114817	0.00689997	0.0012433	0.0113259
	0.0435027	7.19008	0.0588813		8.97538	0.00119901	0.00690098	0.00124184	0.0113805
	0.0437192	7.19176	0.0590806		8.97959	0.00124638	0.00690297	0.00123909	0.0114269
	0.0439519	7.19345	0.0591925		8.9838	0.00127045	0.00690722	0.00124028	0.0115097
	0.0441848	7.19513	0.0594208		8.98801	0.00128681	0.00690902	0.00124228	0.0115974
	0.0442895	7.19681	0.0596606		8.99222	0.00132985	0.00690838	0.00124396	0.0116805
	0.0444588	7.1985	0.0598832		8.99643	0.001378	0.00691259	0.00124323	0.0117516
	0.0449085	7.20018	0.060124		9.00064	0.00142709	0.00691808	0.00124152	0.0118289
	0.0450442	7.20186	0.0602305		9.00485	0.00147671	0.00692116	0.00124316	0.0118776
	0.0449979	7.20355	0.0603726		9.00905	0.00151012	0.0069241	0.00124325	0.0119242
	0.0451511	7.20523	0.0605794		9.01326	0.00157062	0.00694003	0.00124157	0.0120278
	0.0452785	7.20691	0.0609087		9.01747	0.00160078	0.00694784	0.0012407	0.0121007
	0.0454971	7.2086	0.0611183		9.02168	0.00167147	0.00692924	0.00124167	0.0121453
	0.0456979	7.21028	0.0612678		9.02589	0.00174922	0.00693009	0.00124227	0.0122087
	0.0459669	7.21196	0.0613935		9.0301	0.00180582	0.00693301	0.00124104	0.0122977
	0.0462116	7.21365	0.0616286		9.03431	0.00186639	0.00693676	0.00124111	0.0123644
	0.0463325	7.21533	0.0618522		9.03851	0.00191855	0.00693852	0.0012374	0.0124292
	0.0464704	7.21702	0.0620602		9.04272	0.00197332	0.00693986	0.00123594	0.012504
	0.0466397	7.2187	0.0622241		9.04693	0.00202957	0.00694031	0.00123908	0.0125669
	0.0468166	7.22038	0.0623418		9.05114	0.00205103	0.00694267	0.00124165	0.0126163
	0.0470082	7.22207	0.0626312		9.05535	0.00208749	0.00694647	0.0012387	0.0126875
	0.0472525	7.22375	0.0628859		9.05956	0.0021302	0.00694916	0.0012391	0.0127397
	0.047526	7.22543	0.0631684		9.06377	0.0021736	0.00694918	0.00123802	0.0128043
	0.0476594	7.22712	0.0633717		9.06797	0.00221874	0.00695021	0.00123811	0.012868
	0.0477875	7.2288	0.0634468		9.07218	0.00228524	0.00695548	0.00123872	0.0129376
	0.0479689	7.23048	0.0636995		9.07639	0.00234561	0.00695739	0.0012401	0.0130104
	0.0481717	7.23217	0.0638695		9.0806	0.00239194	0.0069578	0.0012417	0.0130826
	0.048356	7.23385	0.0640856		9.08481	0.00247078	0.00695864	0.00123868	0.0131305
	0.0485472	7.23553	0.0642625		9.08902	0.00249215	0.00695964	0.00123646	0.0131878
	0.0487176	7.23722	0.0644774		9.09323	0.00257873	0.00696472	0.00123633	0.0132571
	0.04888	7.2389	0.0646908		9.09744	0.00261348	0.00697211	0.00123649	0.0133151
	0.0491062	7.24058	0.0648046		9.10164	0.00269586	0.00697695	0.00123592	0.013377
	0.0492877	7.24227	0.0649803		9.10585	0.00276202	0.00697262	0.00123503	0.0134354
	0.0494727	7.24395	0.0651162		9.11006	0.00280927	0.00697199	0.00123473	0.0135011
	0.0497391	7.24563	0.0653206		9.11427	0.00287514	0.0069781	0.00123581	0.0135598
	0.0499478	7.24732	0.0655858		9.11848	0.0029401	0.00698455	0.00123665	0.0136274
	0.0501618	7.249	0.0658383		9.12269	0.00299707	0.00698664	0.00123497	0.0136958
	0.0504237	7.25068	0.0660642		9.1269	0.00307499	0.00702695	0.00123314	0.0137406
	0.0506136	7.25237	0.0662239		9.1311	0.0031342	0.00702635	0.00123257	0.0138053
	0.0507631	7.25405	0.0663187		9.13531	0.00322588	0.00698504	0.00123174	0.0138779
	0.0508843	7.25573	0.0664857		9.13952	0.0032901	0.00698382	0.00123224	0.0139393
	0.0511384	7.25742	0.0666577		9.14373	0.00337274	0.00698759	0.00123428	0.0139897
	0.0513836	7.2591	0.0667983		9.14794	0.003448	0.00699434	0.00123461	0.0140314
	0.0516127	7.26079	0.0669653		9.15215	0.00357203	0.00699633	0.00123407	0.014104
	0.0518262	7.26247	0.0670614		9.15636	0.00362582	0.00699894	0.00123381	0.0141964
	0.0519667	7.26415	0.0672675		9.16056	0.00361026	0.00700018	0.00123452	0.0142646
	0.0520719	7.26584	0.0675209		9.16477	0.00368735	0.00699778	0.0012343	0.0143152
	0.0522539	7.26752	0.0678351		9.16898	0.00377439	0.00699951	0.00123205	0.0143852
	0.0524076	7.2692	0.0680204		9.17319	0.00383177	0.00700533	0.0012301	0.0144442
	0.0525436	7.27089	0.0682098		9.1774	0.00391476	0.00700633	0.00122939	0.0145039
	0.052828	7.27257	0.068353		9.18161	0.00404092	0.00700904	0.00123053	0.0145819
	0.0531207	7.27425	0.0685131		9.18582	0.00416619	0.00700976	0.00123153	0.0146602
	0.0532677	7.27594	0.0687659		9.19003	0.00425334	0.00700878	0.0012315	0.0147243
	0.053408	7.27762	0.0690303		9.19423	0.00434509	0.00701255	0.00123147	0.0147856
	0.0536574	7.2793	0.0692134		9.19844	0.00438623	0.00701324	0.00123186	0.0148569
	0.0538478	7.28099	0.0694153		9.20265	0.00442578	0.00701612	0.00123133	0.014911
	0.0540226	7.28267	0.0696175		9.20686	0.00458772	0.00702208	0.00123032	0.0149647
	0.05428	7.28435	0.0697449		9.21107	0.00462131	0.00703051	0.00122921	0.0150224
	0.0545087	7.28604	0.0700013		9.21528	0.00472369	0.00705653	0.00122968	0.0150852
	0.054659	7.28772	0.0701435		9.21949	0.00483444	0.00707307	0.00122979	0.0151617
	0.0548493	7.2894	0.0702398		9.22369	0.00490958	0.00703832	0.00122978	0.0152171
	0.0550965	7.29109	0.0705067		9.2279	0.00514936	0.00702726	0.00122977	0.0152845
	0.0552592	7.29277	0.070693		9.23211	0.00546733	0.00702836	0.00122933	0.0153548
	0.055428	7.29445	0.0709124		9.23632	0.00565783	0.00702689	0.00122957	0.0154133
	0.0556419	7.29614	0.071107		9.24053	0.00576904	0.00702772	0.00122955	0.0154877
	0.0558094	7.29782	0.0712993		9.24474	0.00584356	0.00703077	0.00123054	0.0155574
	0.0561043	7.2995	0.0714809		9.24895	0.00594587	0.00703203	0.00122816	0.0156035
	0.0563133	7.30119	0.0716926		9.25315	0.00603926	0.00703382	0.00122492	0.0156496
	0.056438	7.30287	0.0718723		9.25736	0.00614816	0.00703422	0.00122534	0.0157299
	0.0566601	7.30456	0.0720052		9.26157	0.00622822	0.00703412	0.00122759	0.0158165
	0.0568702	7.30624	0.0721807		9.26578	0.00632108	0.00703786	0.00122764	0.0158719
	0.0570004	7.30792	0.072358		9.26999	0.00655222	0.00704247	0.00122736	0.0159363
	0.0572209	7.30961	0.072406		9.2742	0.00658224	0.00704469	0.00122666	0.0159961
	0.0573243	7.31129	0.0725865		9.27841	0.00669308	0.00704621	0.00122503	0.0160633
	0.0575563	7.31297	0.0727229		9.28262	0.00680607	0.00705042	0.00122565	0.0161289
	0.057762	7.31466	0.0729259		9.28682	0.00690311	0.00704578	0.00122687	0.0162164
	0.0579013	7.31634	0.0732116		9.29103	0.00699274	0.00704352	0.00122669	0.01628
	0.0581308	7.31802	0.0734443		9.29524	0.00708028	0.00704494	0.00122761	0.0163501
	0.0583444	7.31971	0.0736156		9.29945	0.00716671	0.00705201	0.00122643	0.0164015
	0.0585677	7.32139	0.0737487		9.30366	0.00726025	0.00705121	0.00122666	0.016459
	0.0587743	7.32307	0.0739046		9.30787	0.00736853	0.00705099	0.00122693	0.0165377
	0.0589752	7.32476	0.0741132		9.31208	0.00765049	0.00705089	0.00122512	0.0165964
	0.0590869	7.32644	0.0743653		9.31628	0.00791976	0.0070508	0.0012245	0.0166786
	0.0593782	7.32812	0.0745891		9.32049	0.00799561	0.00705355	0.00122546	0.0167472
	0.0594842	7.32981	0.0747737		9.3247	0.00801903	0.00705727	0.0012238	0.0167959
	0.0596575	7.33149	0.0749604		9.32891	0.00815833	0.00706017	0.00122262	0.0168819
	0.0598539	7.33317	0.0751418		9.33312	0.00830317	0.00706119	0.00122398	0.0169546
	0.0601027	7.33486	0.075323		9.33733	0.0083604	0.00706412	0.00122399	0.0169897
	0.0603977	7.33654	0.0754956		9.34154	0.00851321	0.00707097	0.00122458	0.0170427
	0.060559	7.33822	0.0757739		9.34574	0.00865803	0.0070732	0.00122785	0.0171252
	0.0607286	7.33991	0.0760421		9.34995	0.00894739	0.00706896	0.00122598	0.0171853
	0.060859	7.34159	0.0762336		9.35416	0.00917561	0.00706608	0.00122376	0.0172487
	0.0611878	7.34327	0.0763152		9.35837	0.00940195	0.00706506	0.00122381	0.017301
	0.0614322	7.34496	0.0764468		9.36258	0.00952138	0.00706687	0.0012245	0.0173738
	0.061414	7.34664	0.0766702		9.36679	0.00966444	0.00706705	0.00122586	0.0174426
	0.0615899	7.34832	0.0768545		9.371	0.00977405	0.00706711	0.00122595	0.017526
	0.061875	7.35001	0.0769672		9.37521	0.0098788	0.00706733	0.00122319	0.0175892
	0.0621311	7.35169	0.0772107		9.37941	0.0099959	0.00707685	0.00122012	0.0176566
	0.0623386	7.35338	0.0774272		9.38362	0.0101267	0.00707397	0.00122039	0.0177175
	0.0626009	7.35506	0.0776722		9.38783	0.0101924	0.0070658	0.00122245	0.0177777
	0.0627289	7.35674	0.0778956		9.39204	0.010394	0.00706818	0.00122309	0.0178337
	0.0628475	7.35843	0.0780647		9.39625	0.0105385	0.00706786	0.00122298	0.0178835
	0.0630974	7.36011	0.0781466		9.40046	0.0106062	0.00706697	0.00122018	0.0179449
	0.0633181	7.36179	0.0782599		9.40467	0.0107997	0.00706908	0.00121916	0.0180035
	0.063486	7.36348	0.0785532		9.40887	0.0109249	0.00707245	0.00122074	0.0180673
	0.0636032	7.36516	0.0788471		9.41308	0.0110816	0.00707966	0.0012208	0.0181344
	0.0638281	7.36684	0.0790502		9.41729	0.0111997	0.00708264	0.00121872	0.0182228
	0.0640597	7.36853	0.0791455		9.4215	0.0113496	0.00707944	0.0012195	0.0182806
	0.0642734	7.37021	0.0792975		9.42571	0.0115102	0.00707715	0.00122115	0.0183317
	0.0643721	7.37189	0.0794719		9.42992	0.0116183	0.00707715	0.00122078	0.0183885
	0.0647246	7.37358	0.07959		9.43413	0.0117569	0.00708014	0.00121925	0.0184606
	0.06509	7.37526	0.0797858		9.43834	0.0118977	0.00708893	0.00121921	0.0185357
	0.0651558	7.37694	0.0799664		9.44254	0.0120542	0.00708782	0.00122006	0.018613
	0.0651989	7.37863	0.0801982		9.44675	0.0121416	0.00709056	0.00122074	0.0187189
	0.0653735	7.38031	0.0803592		9.45096	0.012216	0.00708267	0.00121989	0.0188276
	0.065637	7.38199	0.0804614		9.45517	0.012456	0.00707969	0.00121827	0.0189098
	0.065904	7.38368	0.0806321		9.45938	0.0125222	0.00707858	0.00121998	0.0189816
	0.0660921	7.38536	0.0808938		9.46359	0.0126038	0.007081	0.0012213	0.0190578
	0.0663089	7.38704	0.0810979		9.4678	0.0128286	0.00710777	0.00121966	0.0191213
	0.0664546	7.38873	0.081223		9.472	0.0129176	0.00709149	0.00121948	0.0192
	0.0665683	7.39041	0.0813937		9.47621	0.0129993	0.0070797	0.00121644	0.0192906
	0.0666975	7.39209	0.0815948		9.48042	0.0131497	0.00708024	0.00121769	0.0193796
	0.0667848	7.39378	0.0818174		9.48463	0.0132517	0.00708072	0.00121919	0.0194684
	0.0669578	7.39546	0.0820169		9.48884	0.0134333	0.00707902	0.00121879	0.01956
	0.0671272	7.39715	0.0821069		9.49305	0.0135516	0.00707751	0.00121779	0.0196341
	0.0673716	7.39883	0.0822245		9.49726	0.0136671	0.00707656	0.00121731	0.0197276
	0.0677546	7.40051	0.0823806		9.50146	0.0138218	0.00707846	0.00121981	0.0198199
	0.0680152	7.4022	0.0825677		9.50567	0.0139248	0.00707972	0.00122052	0.01988
	0.0681649	7.40388	0.0827439		9.50988	0.0140543	0.00707775	0.0012187	0.0199282
	0.0683544	7.40556	0.0829968		9.51409	0.0141204	0.0070767	0.00121797	0.0200221
	0.0685262	7.40725	0.0832191		9.5183	0.0143566	0.00707981	0.00121688	0.0200811
	0.0688158	7.40893	0.0833653		9.52251	0.0144748	0.00708034	0.00121408	0.0201329
	0.069007	7.41061	0.0835758		9.52672	0.0145358	0.00707767	0.0012145	0.0202083
	0.0693018	7.4123	0.0837646		9.53093	0.0147435	0.00707969	0.00121589	0.0202793
	0.0695253	7.41398	0.0839784		9.53513	0.0148728	0.00707717	0.00121663	0.0203294
	0.0694916	7.41566	0.0842034		9.53934	0.014966	0.00707598	0.00121787	0.0204064
	0.0696118	7.41735	0.0844122		9.54355	0.0150995	0.00708063	0.0012139	0.0204638
	0.0699215	7.41903	0.0845179		9.54776	0.0152512	0.00707769	0.00121346	0.0205234
	0.0701654	7.42071	0.0845724		9.55197	0.0154527	0.00707766	0.00121559	0.0205653
	0.0702512	7.4224	0.0848422		9.55618	0.0155332	0.00707912	0.00121597	0.0206061
	0.0703687	7.42408	0.0850469		9.56039	0.0156228	0.00707809	0.00121499	0.0206692
	0.0705929	7.42576	0.085114		9.56459	0.0156787	0.00708273	0.00121344	0.0207236
	0.0708347	7.42745	0.0853021		9.5688	0.0157739	0.00708126	0.00121291	0.0208222
	0.0709322	7.42913	0.0856813		9.57301	0.01586	0.00707716	0.00121521	0.0208669
	0.0711608	7.43081	0.0858377		9.57722	0.0159545	0.00707498	0.00121582	0.0209095
	0.0713977	7.4325	0.0858949		9.58143	0.0162553	0.00707269	0.00121469	0.0209803
	0.0716776	7.43418	0.0861806		9.58564	0.0162828	0.00706999	0.00121546	0.0210645
	0.0717835	7.43586	0.0863806		9.58985	0.0164647	0.00707004	0.00121217	0.0211243
	0.0719986	7.43755	0.0864073		9.59405	0.0166395	0.00707084	0.00121162	0.0211973
	0.0722838	7.43923	0.0864591		9.59826	0.016763	0.00706792	0.00121203	0.0212347
	0.0724781	7.44091	0.0866455		9.60247	0.0169034	0.0070675	0.00121296	0.0212841
	0.072663	7.4426	0.0868576		9.60668	0.0170214	0.00706981	0.00121069	0.0213451
	0.0729053	7.44428	0.0870464		9.61089	0.0171145	0.00706935	0.00120899	0.0213919
	0.0731778	7.44597	0.0871851		9.6151	0.0171059	0.00706892	0.00120975	0.0214427
	0.0733272	7.44765	0.0874476		9.61931	0.0170688	0.00707217	0.00121104	0.0214854
	0.073424	7.44933	0.0876956		9.62352	0.0171576	0.007072	0.00121235	0.0215334
	0.0736408	7.45102	0.08783		9.62772	0.0172349	0.00707581	0.00121169	0.0215669
	0.0738466	7.4527	0.0879716		9.63193	0.0173255	0.00710146	0.00120973	0.0216219
	0.0739537	7.45438	0.0882027		9.63614	0.0173987	0.00709765	0.00120995	0.0216571
	0.0741094	7.45607	0.0884835		9.64035	0.0174935	0.00707013	0.00121114	0.0216931
	0.0742593	7.45775	0.0886431		9.64456	0.0178451	0.00706402	0.00121042	0.0217334
	0.0744332	7.45943	0.0887881		9.64877	0.0178576	0.00706485	0.00121112	0.0217563
	0.0746407	7.46112	0.0889861		9.65298	0.0179778	0.0070691	0.00121168	0.0217727
	0.0749693	7.4628	0.0891408		9.65718	0.01814	0.00706613	0.00121096	0.0218093
	0.0751911	7.46448	0.0893346		9.66139	0.0183235	0.00706395	0.00120992	0.0218676
	0.0754578	7.46617	0.089553		9.6656	0.0186014	0.00706867	0.00120967	0.0218996
	0.0757704	7.46785	0.0897192		9.66981	0.0187631	0.00707163	0.00120992	0.0219237
	0.0759528	7.46953	0.0898365		9.67402	0.0187867	0.00706538	0.00120987	0.0219571
	0.0761887	7.47122	0.0899622		9.67823	0.0190872	0.00706465	0.00120835	0.0219757
	0.0764059	7.4729	0.0901395		9.68244	0.01934	0.00706273	0.00120889	0.0220116
	0.0764889	7.47458	0.0903946		9.68664	0.0195209	0.00706016	0.00121378	0.0220514
	0.0765602	7.47627	0.0905502		9.69085	0.0196474	0.00705941	0.00121174	0.0220607
	0.0766671	7.47795	0.0906293		9.69506	0.0196297	0.00706133	0.00120849	0.0220801
	0.0767559	7.47963	0.0907255		9.69927	0.0196878	0.00706122	0.00120749	0.0221268
	0.0768748	7.48132	0.0907895		9.70348	0.0198686	0.00706109	0.00120688	0.0221739
	0.0770428	7.483	0.0909232		9.70769	0.0200478	0.00705694	0.00120659	0.0221948
	0.0772318	7.48468	0.0912005		9.7119	0.0200632	0.00705482	0.00120629	0.0222202
	0.0773413	7.48637	0.0914953		9.71611	0.0203345	0.00706019	0.00120693	0.0222725
	0.0775171	7.48805	0.0916916		9.72031	0.0204305	0.00705851	0.00120697	0.022314
	0.0777361	7.48974	0.0918346		9.72452	0.0206006	0.00705414	0.00120841	0.0223633
	0.0778983	7.49142	0.0918798		9.72873	0.0207849	0.00705374	0.0012112	0.0223881
	0.07802	7.4931	0.0919649		9.73294	0.020871	0.00705329	0.00121132	0.0224178
	0.0780578	7.49479	0.0920653		9.73715	0.0209651	0.00705122	0.0012086	0.0224617
	0.0781722	7.49647	0.0922926		9.74136	0.0210476	0.007052	0.00120505	0.0224965
	0.0784914	7.49815	0.0925444		9.74557	0.0211551	0.00705078	0.00120525	0.0225328
	0.0786557	7.49984	0.0927563		9.74977	0.0212913	0.00705118	0.00120461	0.022573
	0.0786342	7.50152	0.0929763		9.75398	0.021374	0.0070501	0.00120427	0.0225999
	0.0787552	7.5032	0.0930818		9.75819	0.0215397	0.00704827	0.00120318	0.0226241
	0.0790967	7.50489	0.0931596		9.7624	0.0217488	0.00704875	0.00120361	0.0226589
	0.0793558	7.50657	0.0934427		9.76661	0.0219695	0.00704446	0.00120584	0.0227032
	0.0797808	7.50825	0.093698		9.77082	0.0221774	0.00704201	0.00120557	0.0227287
	0.0800548	7.50994	0.0938233		9.77503	0.0223026	0.0070457	0.00120475	0.0228013
	0.0801976	7.51162	0.0940559		9.77923	0.02249	0.00704193	0.00120459	0.0228566
	0.0805703	7.5133	0.0941228		9.78344	0.0224204	0.0070386	0.0012044	0.0229029
	0.0808696	7.51499	0.0942425		9.78765	0.0224972	0.00703942	0.00120365	0.0229395
	0.0808376	7.51667	0.0944375		9.79186	0.022599	0.00703894	0.0012027	0.0229677
	0.0808679	7.51835	0.0946942		9.79607	0.0226864	0.00703923	0.00120463	0.023001
	0.0810495	7.52004	0.0949438		9.80028	0.0227573	0.00703918	0.00120791	0.0230419
	0.0812541	7.52172	0.0951128		9.80449	0.0228542	0.00703525	0.00120519	0.0231096
	0.0814077	7.5234	0.0953026		9.8087	0.022951	0.00703426	0.00120261	0.0231614
	0.0815101	7.52509	0.0954064		9.8129	0.0230229	0.0070368	0.00120161	0.0231982
	0.0817107	7.52677	0.0954475		9.81711	0.0231183	0.00703795	0.0012014	0.0232408
	0.0819888	7.52845	0.0956025		9.82132	0.0231997	0.0070354	0.00120276	0.0232881
	0.0820735	7.53014	0.0958201		9.82553	0.0232423	0.0070301	0.0012039	0.0233338
	0.0821304	7.53182	0.0959676		9.82974	0.0234541	0.0070267	0.00120438	0.0233856
	0.0823776	7.53351	0.0960975		9.83395	0.0235245	0.00702533	0.00120146	0.0234277
	0.0826188	7.53519	0.0961626		9.83816	0.0235908	0.00702521	0.00120023	0.023443
	0.0827804	7.53687	0.0963054		9.84236	0.0238385	0.00702703	0.00120132	0.023501
	0.0829874	7.53856	0.0965518		9.84657	0.023902	0.00703032	0.00120097	0.0235909
	0.0831821	7.54024	0.0967225		9.85078	0.0240033	0.00702583	0.0012001	0.0236275
	0.0834216	7.54192	0.0970259		9.85499	0.0241467	0.0070244	0.0011998	0.0236493
	0.0836598	7.54361	0.097124		9.8592	0.0242033	0.00703151	0.00119916	0.0236904
	0.08391	7.54529	0.0971129		9.86341	0.0243677	0.00701971	0.00119895	0.0237502
	0.0840321	7.54697	0.0971928		9.86762	0.0244737	0.00701748	0.00119887	0.0238017
	0.0841977	7.54866	0.0974373		9.87182	0.0245446	0.00701678	0.00119906	0.0238476
	0.084344	7.55034	0.0976759		9.87603	0.0246044	0.00701502	0.00120077	0.0238962
	0.0845819	7.55202	0.0979256		9.88024	0.0247534	0.00701622	0.00120125	0.0239378
	0.0845776	7.55371	0.098207		9.88445	0.0247203	0.00701669	0.00119973	0.0239823
	0.0845966	7.55539	0.0985017		9.88866	0.0247486	0.00701465	0.00119955	0.0240244
	0.0848872	7.55707	0.0987281		9.89287	0.0252319	0.00701338	0.00119949	0.0240759
	0.0851161	7.55876	0.0989564		9.89708	0.0253078	0.0070111	0.00119906	0.0241425
	0.085359	7.56044	0.0989792		9.90129	0.0253683	0.0070094	0.00119873	0.0241989
	0.0855094	7.56212	0.0990842		9.90549	0.0254775	0.00701061	0.00119914	0.0242312
	0.0856881	7.56381	0.0994048		9.9097	0.0255402	0.00701136	0.00119898	0.0242699
	0.0860772	7.56549	0.0995532		9.91391	0.0256572	0.00700997	0.00119659	0.0243345
	0.0863882	7.56717	0.0995973		9.91812	0.0257392	0.0070056	0.00119629	0.0243726
	0.086465	7.56886	0.0997403		9.92233	0.0258279	0.00700424	0.00119786	0.0243888
	0.0866085	7.57054	0.0998826		9.92654	0.0259336	0.00700454	0.00119742	0.0244578
	0.0868841	7.57222	0.0999193		9.93075	0.0260287	0.00700254	0.00119669	0.0245336
	0.0869217	7.57391	0.100043		9.93495	0.0261094	0.00700237	0.00119738	0.0245638
	0.087001	7.57559	0.100182		9.93916	0.0261284	0.00700216	0.00119814	0.0245994
	0.0871928	7.57727	0.100447		9.94337	0.0261646	0.00700233	0.00119682	0.0246395
	0.0874097	7.57896	0.1007		9.94758	0.0260834	0.00700012	0.00119805	0.0246813
	0.0875967	7.58064	0.100821		9.95179	0.0261208	0.00699802	0.00120056	0.0247318
	0.0876741	7.58233	0.100956		9.956	0.0262939	0.00699474	0.00119695	0.0247811
	0.0879056	7.58401	0.101023		9.96021	0.0262168	0.00699107	0.00119522	0.0248282
	0.0882094	7.58569	0.101079		9.96441	0.0263264	0.00698948	0.0011961	0.0248947
	0.0882609	7.58738	0.101371		9.96862	0.0265082	0.00699127	0.00119629	0.0249236
	0.0882659	7.58906	0.101594		9.97283	0.0265262	0.0069929	0.0011959	0.0249558
	0.0883725	7.59074	0.10168		9.97704	0.0263413	0.00698805	0.00119643	0.0250049
	0.0886554	7.59243	0.101826		9.98125	0.026245	0.00698729	0.00119456	0.0250427
	0.0888322	7.59411	0.101911		9.98546	0.0263037	0.0069897	0.00119418	0.0250902
	0.0890491	7.59579	0.102107		9.98967	0.0266968	0.00699035	0.00119362	0.0251279
	0.089256	7.59748	0.102259		9.99388	0.0270358	0.00699036	0.0011919	0.0251805
	0.0892855	7.59916	0.102183		9.99808	0.0271896	0.00698765	0.00119249	0.025226
	0.0893653	7.60084	0.102126		10.0023	0.0272201	0.00698314	0.00119454	0.0252763
	0.0895038	7.60253	0.102343		10.0065	0.0272763	0.00698174	0.00119423	0.0253342
	0.0895916	7.60421	0.102692		10.0107	0.0272423	0.00697843	0.00119321	0.0253719
	0.0896684	7.60589	0.103046		10.0149	0.0272393	0.00697527	0.00119505	0.0254087
	0.0896921	7.60758	0.103222		10.0191	0.0273913	0.00697529	0.0011954	0.0254464
	0.0898836	7.60926	0.103291		10.0233	0.0273663	0.00697685	0.00119336	0.0254711
	0.0900575	7.61094	0.103508		10.0275	0.0273443	0.00697668	0.0011935	0.025561
	0.0903177	7.61263	0.10378		10.0318	0.0272958	0.00696938	0.00119419	0.0256264
	0.0906335	7.61431	0.103899		10.036	0.0272804	0.00696994	0.00119439	0.0256533
	0.0908597	7.61599	0.10394		10.0402	0.0272752	0.00697339	0.00119059	0.0256916
	0.0910674	7.61768	0.104133		10.0444	0.0272938	0.00696789	0.00118937	0.0257446
	0.0912147	7.61936	0.104299		10.0486	0.0273677	0.00696229	0.00119191	0.0257726
	0.0914357	7.62104	0.104422		10.0528	0.0274107	0.00696225	0.00119391	0.025806
	0.0916867	7.62273	0.10441		10.057	0.0274373	0.00696376	0.00119226	0.0258661
	0.0918365	7.62441	0.104452		10.0612	0.0274174	0.00696186	0.00119281	0.0259029
	0.0920181	7.6261	0.104617		10.0654	0.027327	0.00696101	0.00119799	0.0259344
	0.0920432	7.62778	0.104803		10.0696	0.027215	0.00696124	0.00119616	0.0259778
	0.0921588	7.62946	0.104986		10.0738	0.0269396	0.00695804	0.00119192	0.0260049
	0.0923392	7.63115	0.105101		10.078	0.0269419	0.00695684	0.00119251	0.0260646
	0.0923832	7.63283	0.105375		10.0823	0.0269994	0.00695468	0.00119279	0.0261204
	0.0925754	7.63451	0.105622		10.0865	0.0269521	0.00695245	0.001192	0.0261706
	0.0927859	7.6362	0.105679		10.0907	0.0270557	0.00695121	0.00119226	0.0262133
	0.0929337	7.63788	0.105785		10.0949	0.0270828	0.00695026	0.00119312	0.0262721
	0.0931002	7.63956	0.105955		10.0991	0.027082	0.00695195	0.00119033	0.0263258
	0.0933022	7.64125	0.106171		10.1033	0.0270847	0.00695314	0.00118937	0.02637
	0.0933796	7.64293	0.106343		10.1075	0.0270555	0.00695421	0.00119003	0.0263638
	0.0934664	7.64461	0.106439		10.1117	0.0270572	0.00694877	0.00118996	0.0263252
	0.0936569	7.6463	0.10657		10.1159	0.0270443	0.00694803	0.00119152	0.026301
	0.0938473	7.64798	0.106793		10.1201	0.0270349	0.00695639	0.00119243	0.0262927
	0.0939904	7.64966	0.106892		10.1243	0.0270481	0.00695141	0.00119076	0.0262763
	0.0940843	7.65135	0.106811		10.1286	0.0270638	0.00694019	0.0011898	0.02627
	0.0941963	7.65303	0.106723		10.1328	0.0270842	0.00693738	0.00118842	0.026304
	0.0943253	7.65471	0.106793		10.137	0.0270207	0.00693828	0.00118809	0.0263473
	0.0945993	7.6564	0.106938		10.1412	0.0270546	0.00693699	0.00118971	0.0263491
	0.094919	7.65808	0.107074		10.1454	0.027052	0.00693997	0.00118836	0.0263635
	0.0949282	7.65976	0.107336		10.1496	0.0269769	0.00694249	0.00118882	0.0264092
	0.0948862	7.66145	0.107672		10.1538	0.0271096	0.00693857	0.00118837	0.0264373
	0.0949202	7.66313	0.107837		10.158	0.0270401	0.00693481	0.00118721	0.0264528
	0.0950347	7.66481	0.107977		10.1622	0.0268969	0.00693224	0.00118866	0.0264739
	0.0952599	7.6665	0.108322		10.1664	0.026889	0.00693349	0.00118827	0.0265078
	0.095372	7.66818	0.108549		10.1706	0.0268805	0.0069324	0.00118647	0.0265432
	0.0955097	7.66986	0.108714		10.1748	0.0268535	0.00692788	0.00118704	0.0265454
	0.0957193	7.67155	0.108834		10.1791	0.0268499	0.00692603	0.0011863	0.0265753
	0.0958134	7.67323	0.108799		10.1833	0.026888	0.00692703	0.00118471	0.0266296
	0.0960167	7.67492	0.10891		10.1875	0.0268916	0.00692694	0.0011848	0.0266854
	0.0962699	7.6766	0.109155		10.1917	0.0269568	0.00692536	0.00118484	0.026705
	0.0965107	7.67828	0.109302		10.1959	0.0269184	0.00692021	0.00118425	0.0267252
	0.096793	7.67997	0.109425		10.2001	0.0267784	0.00691739	0.00118465	0.0267629
	0.097031	7.68165	0.109496		10.2043	0.0268106	0.00691755	0.00118543	0.0268156
	0.0971909	7.68333	0.109681		10.2085	0.0267558	0.00691794	0.00118466	0.0268485
	0.0973987	7.68502	0.109832		10.2127	0.0267461	0.00691628	0.00118547	0.0268648
	0.0974117	7.6867	0.110019		10.2169	0.02678	0.00691886	0.00118717	0.0268903
	0.0974472	7.68838	0.110069		10.2211	0.0266663	0.00691645	0.00118628	0.026926
	0.0976385	7.69007	0.110131		10.2254	0.0265727	0.00690969	0.0011841	0.0269482
	0.0978356	7.69175	0.110243		10.2296	0.026546	0.0069106	0.00118441	0.0269986
	0.097893	7.69343	0.110288		10.2338	0.0265042	0.00691717	0.00118465	0.0270586
	0.0980199	7.69512	0.110324		10.238	0.026462	0.0069156	0.00118454	0.0270783
	0.0981559	7.6968	0.110405		10.2422	0.0264557	0.00691136	0.00118581	0.027107
	0.0982074	7.69848	0.11049		10.2464	0.0264286	0.00690679	0.00118817	0.0271722
	0.0983958	7.70017	0.110692		10.2506	0.0263623	0.00690729	0.00118561	0.0272022
	0.0985079	7.70185	0.110926		10.2548	0.026346	0.00690478	0.00118341	0.0272195
	0.0985335	7.70353	0.110845		10.259	0.026281	0.00690148	0.00118285	0.0272252
	0.0986245	7.70522	0.110744		10.2632	0.0262296	0.00690148	0.00118196	0.0272591
	0.0986964	7.7069	0.110711		10.2674	0.0262988	0.00690021	0.00118182	0.0273277
	0.098674	7.70858	0.110755		10.2716	0.0263317	0.00690018	0.00118177	0.027356
	0.0988052	7.71027	0.111009		10.2759	0.0263138	0.00690021	0.00118212	0.0273818
	0.0991184	7.71195	0.111391		10.2801	0.0262903	0.00689924	0.00118197	0.0274235
	0.0992587	7.71363	0.111828		10.2843	0.0263195	0.00689799	0.00118191	0.0274212
	0.0991764	7.71532	0.112069		10.2885	0.0264248	0.0068951	0.00118157	0.0274478
	0.0992104	7.717	0.112065		10.2927	0.0264997	0.00689425	0.00118084	0.0274778
	0.0994343	7.71869	0.112072		10.2969	0.0264405	0.00689107	0.00118085	0.0274957
	0.0996812	7.72037	0.112185		10.3011	0.0261263	0.00688948	0.0011809	0.0275246
	0.0998175	7.72205	0.112245		10.3053	0.0258709	0.00688989	0.00118228	0.0275382
	0.0999321	7.72374	0.112204		10.3095	0.0257919	0.00688937	0.00118265	0.0275668
	0.100182	7.72542	0.112354		10.3137	0.0257359	0.00689196	0.00118146	0.0275595
	0.100422	7.7271	0.112541		10.3179	0.0257075	0.00689129	0.00118119	0.0275805
	0.100594	7.72879	0.112582		10.3221	0.0256165	0.00690112	0.00118233	0.0276325
	0.100679	7.73047	0.112667		10.3264	0.0256281	0.00690365	0.00118173	0.0276397
	0.100845	7.73215	0.11278		10.3306	0.0256485	0.00688947	0.00118194	0.0276207
	0.100851	7.73384	0.112907		10.3348	0.0256	0.00688776	0.00118416	0.0276248
	0.100803	7.73552	0.112986		10.339	0.0255816	0.00688551	0.00118108	0.0276528
	0.10083	7.7372	0.113136		10.3432	0.0255332	0.00688773	0.00117952	0.0276739
	0.100912	7.73889	0.113319		10.3474	0.025478	0.00688701	0.00118176	0.0277015
	0.1011	7.74057	0.113447		10.3516	0.0254713	0.00688726	0.00118163	0.027741
	0.101266	7.74225	0.113594		10.3558	0.0254376	0.00688245	0.00118054	0.0277679
	0.101287	7.74394	0.113716		10.36	0.0254054	0.00687533	0.00117994	0.0277811
	0.101385	7.74562	0.113868		10.3642	0.0253722	0.00687742	0.00117821	0.0278065
	0.101492	7.7473	0.113984		10.3684	0.0253226	0.00687872	0.00117843	0.0278341
	0.101765	7.74899	0.114003		10.3727	0.0252871	0.00687433	0.00118089	0.0278126
	0.101966	7.75067	0.114088		10.3769	0.0252796	0.00687347	0.00118076	0.0278098
	0.102071	7.75235	0.114255		10.3811	0.0252202	0.00687371	0.00117898	0.027837
	0.10214	7.75404	0.114352		10.3853	0.0251653	0.0068736	0.00117793	0.027852
	0.102274	7.75572	0.114434		10.3895	0.0251852	0.00687144	0.00117823	0.0278617
	0.102479	7.7574	0.114312		10.3937	0.0251565	0.00687113	0.00117697	0.0278978
	0.102551	7.75909	0.114147		10.3979	0.0251176	0.0068716	0.00117763	0.027926
	0.10252	7.76077	0.114154		10.4021	0.0250941	0.00686826	0.001179	0.0279344
	0.10259	7.76246	0.114287		10.4063	0.0250567	0.00686736	0.00117843	0.0279381
	0.102853	7.76414	0.11453		10.4105	0.0249997	0.0068651	0.0011794	0.0279548
	0.103011	7.76582	0.114855		10.4147	0.0248844	0.00686357	0.00117787	0.0279876
	0.102884	7.76751	0.114981		10.4189	0.0248331	0.00686622	0.00117592	0.0280093
	0.102729	7.76919	0.115055		10.4232	0.0247891	0.00687135	0.00117599	0.0280086
	0.102806	7.77087	0.115193		10.4274	0.024723	0.00693004	0.00117774	0.0280195
	0.103099	7.77256	0.115315		10.4316	0.0246707	0.00695624	0.00117785	0.0280452
	0.103313	7.77424	0.115519		10.4358	0.0246276	0.0068688	0.00117701	0.0280582
	0.103445	7.77592	0.115706		10.44	0.0246168	0.00686653	0.00117709	0.0280637
	0.103595	7.77761	0.115893		10.4442	0.0245527	0.00686408	0.00117444	0.0280774
	0.103652	7.77929	0.116119		10.4484	0.0245323	0.00685905	0.00117338	0.0281034
	0.103746	7.78097	0.116364		10.4526	0.0245141	0.00685804	0.0011744	0.0281143
	0.10397	7.78266	0.116492		10.4568	0.02444	0.00686532	0.00117796	0.0281245
	0.104099	7.78434	0.11651		10.461	0.0244209	0.00686097	0.00117941	0.028102
	0.104108	7.78602	0.116408		10.4652	0.024404	0.00685539	0.00117414	0.0281223
	0.104274	7.78771	0.116415		10.4695	0.0243749	0.00685559	0.00117382	0.0281819
	0.104462	7.78939	0.116461		10.4737	0.0243086	0.00685634	0.00117569	0.0281664
	0.104578	7.79107	0.116341		10.4779	0.0242738	0.00685419	0.00117426	0.0281688
	0.104597	7.79276	0.116307		10.4821	0.0242543	0.00685393	0.00117479	0.0281893
	0.104642	7.79444	0.116461		10.4863	0.024215	0.00685633	0.00117462	0.0281921
	0.104778	7.79612	0.11654		10.4905	0.0241687	0.00685276	0.00117368	0.0281976
	0.104925	7.79781	0.116565		10.4947	0.024152	0.00684853	0.00117402	0.0282182
	0.105046	7.79949	0.116662		10.4989	0.0241425	0.00684865	0.00117273	0.0282423
	0.105115	7.80117	0.116784		10.5031	0.0240836	0.00684875	0.00117195	0.0282557
	0.105194	7.80286	0.116786		10.5073	0.0240544	0.00684789	0.00117236	0.0282484
	0.105269	7.80454	0.11669		10.5115	0.0240178	0.00684891	0.00117288	0.0282482
	0.105232	7.80622	0.116677		10.5157	0.0239543	0.00684926	0.00117277	0.0282652
	0.105254	7.80791	0.116928		10.52	0.0239041	0.00684638	0.00117196	0.0282736
	0.105276	7.80959	0.117029		10.5242	0.0239047	0.00684483	0.00117206	0.0282953
	0.10531	7.81128	0.116618		10.5284	0.023902	0.00684414	0.00117192	0.0282877
	0.105404	7.81296	0.116444		10.5326	0.0238397	0.00684451	0.00117146	0.0282743
	0.105387	7.81464	0.116599		10.5368	0.0237869	0.00684468	0.00117144	0.0282778
	0.105431	7.81633	0.11685		10.541	0.0237698	0.00684223	0.00117247	0.0282831
	0.105609	7.81801	0.117094		10.5452	0.0237355	0.00684231	0.00117531	0.0283084
	0.105778	7.81969	0.117303		10.5494	0.0237049	0.00684407	0.00117381	0.0283072
	0.105545	7.82138	0.117381		10.5536	0.0236705	0.00684519	0.00117322	0.0282964
	0.105433	7.82306	0.117504		10.5578	0.0236774	0.00684164	0.00117297	0.028311
	0.105493	7.82474	0.117723		10.562	0.0236339	0.00684158	0.00117255	0.0283135
	0.105667	7.82643	0.117691		10.5663	0.023541	0.00684071	0.00117259	0.0283019
	0.105902	7.82811	0.117709		10.5705	0.0235362	0.0068379	0.00117176	0.028308
	0.10603	7.82979	0.117883		10.5747	0.0235074	0.00683888	0.00117379	0.0283146
	0.106167	7.83148	0.117882		10.5789	0.0234574	0.00683879	0.00117515	0.0283219
	0.106258	7.83316	0.117778		10.5831	0.023449	0.00683768	0.00117225	0.028322
	0.106476	7.83484	0.117764		10.5873	0.0234122	0.00683742	0.00117062	0.0283266
	0.106447	7.83653	0.117806		10.5915	0.0233637	0.00683655	0.00117127	0.0283227
	0.106277	7.83821	0.117848		10.5957	0.0233315	0.00683661	0.00117281	0.0283021
	0.106345	7.83989	0.117873		10.5999	0.0232796	0.00683659	0.00117172	0.0282996
	0.106664	7.84158	0.117895		10.6041	0.0232525	0.00683744	0.00117157	0.0283088
	0.107552	7.84326	0.118056		10.6083	0.0232268	0.00683552	0.00117162	0.0283077
	0.108807	7.84494	0.118146		10.6125	0.0231774	0.00683468	0.00117097	0.0283097
	0.109069	7.84663	0.118125		10.6168	0.023139	0.00683529	0.00117069	0.0283076
	0.108862	7.84831	0.118184		10.621	0.0231057	0.00683479	0.00117047	0.0283117
	0.108706	7.84999	0.11835		10.6252	0.0230589	0.00683338	0.00116933	0.0283335
	0.108538	7.85168	0.118468		10.6294	0.0230419	0.00682996	0.00116865	0.0283175
	0.108284	7.85336	0.118502		10.6336	0.023011	0.006829	0.00116915	0.0282925
	0.108072	7.85505	0.118664		10.6378	0.0229649	0.00682934	0.00117601	0.0282696
	0.108074	7.85673	0.118695		10.642	0.022949	0.00682758	0.00116968	0.0282618
	0.108011	7.85841	0.118665		10.6462	0.0229554	0.00682762	0.00116969	0.0282677
	0.107948	7.8601	0.118705		10.6504	0.0229948	0.00682987	0.00116942	0.0282738
	0.107953	7.86178	0.11878		10.6546	0.0230676	0.00682956	0.00116775	0.0282721
	0.107975	7.86346	0.118709		10.6588	0.0228124	0.00682929	0.00116709	0.0282309
	0.108108	7.86515	0.118512		10.663	0.0227458	0.00682735	0.00116734	0.028199
	0.108139	7.86683	0.118292		10.6673	0.0227086	0.0068236	0.00116936	0.0281715
	0.108182	7.86851	0.118315		10.6715	0.0226801	0.00682378	0.00116919	0.0281509
	0.108185	7.8702	0.118551		10.6757	0.0226528	0.00682415	0.00116886	0.028155
	0.108144	7.87188	0.118856		10.6799	0.0226027	0.00682313	0.00116909	0.028157
	0.108165	7.87356	0.119104		10.6841	0.0225865	0.00682662	0.00116766	0.0281421
	0.108006	7.87525	0.119085		10.6883	0.022555	0.00682522	0.00116784	0.0281139
	0.107946	7.87693	0.119121		10.6925	0.0225106	0.00682408	0.00117032	0.0280622
	0.108022	7.87861	0.119192		10.6967	0.022486	0.00682503	0.00116808	0.0280557
	0.108137	7.8803	0.119295		10.7009	0.0224592	0.00682252	0.00116671	0.0280459
	0.10832	7.88198	0.119366		10.7051	0.0224233	0.00682332	0.00116834	0.0280403
	0.108302	7.88366	0.119266		10.7093	0.0224144	0.00682231	0.00117115	0.0280624
	0.108248	7.88535	0.119331		10.7136	0.0223727	0.00681816	0.00116831	0.0280572
	0.10824	7.88703	0.119544		10.7178	0.022334	0.00681673	0.00116707	0.0280265
	0.108203	7.88871	0.119603		10.722	0.0223217	0.00681626	0.00116868	0.02799
	0.108169	7.8904	0.119656		10.7262	0.0222804	0.00681605	0.0011672	0.0279646
	0.10821	7.89208	0.119571		10.7304	0.0222445	0.00681672	0.00116612	0.0279646
	0.108378	7.89376	0.1195		10.7346	0.0221986	0.00681753	0.00116727	0.0279435
	0.108568	7.89545	0.119492		10.7388	0.0221585	0.00681746	0.0011666	0.0279051
	0.108618	7.89713	0.119447		10.743	0.0221459	0.00681753	0.0011664	0.027902
	0.108767	7.89881	0.119392		10.7472	0.0221235	0.00681668	0.00116738	0.0279008
	0.108903	7.9005	0.119295		10.7514	0.0220972	0.00681527	0.00116792	0.0278893
	0.108843	7.90218	0.119387		10.7556	0.0220581	0.00681781	0.00116911	0.027884
	0.108834	7.90387	0.11959		10.7598	0.0220083	0.00681855	0.00116856	0.0278656
	0.108848	7.90555	0.119559		10.7641	0.0219824	0.00681174	0.00116696	0.0278422
	0.108757	7.90723	0.119424		10.7683	0.0219495	0.00681079	0.00116572	0.027827
	0.108729	7.90892	0.119401		10.7725	0.0219331	0.00681018	0.00116554	0.0278119
	0.108739	7.9106	0.119496		10.7767	0.0219214	0.00681052	0.00116604	0.0277912
	0.10862	7.91228	0.119414		10.7809	0.0218806	0.00681149	0.00116627	0.0277454
	0.108541	7.91397	0.119368		10.7851	0.021841	0.00680919	0.00116804	0.0277296
	0.108613	7.91565	0.119499		10.7893	0.0218127	0.00680816	0.00116681	0.0277173
	0.108673	7.91733	0.119305		10.7935	0.0217899	0.00680861	0.00116422	0.0277016
	0.108734	7.91902	0.118935		10.7977	0.0217541	0.00680863	0.00116439	0.0276943
	0.108751	7.9207	0.118841		10.8019	0.021705	0.00680814	0.00116318	0.0276838
	0.108674	7.92238	0.118964		10.8061	0.0216855	0.0068076	0.00116297	0.0276692
	0.108748	7.92407	0.11913		10.8104	0.0216626	0.00680852	0.00116293	0.0276276
	0.108896	7.92575	0.119314		10.8146	0.0216476	0.0068093	0.00116289	0.0276047
	0.108821	7.92743	0.119458		10.8188	0.0216041	0.00680593	0.00116424	0.0275805
	0.108793	7.92912	0.119434		10.823	0.0215617	0.00682691	0.00116518	0.0275471
	0.108784	7.9308	0.11943		10.8272	0.0215425	0.00684232	0.00116454	0.0275424
	0.108745	7.93248	0.119528		10.8314	0.0215096	0.00680367	0.00116423	0.0275412
	0.108772	7.93417	0.119541		10.8356	0.0214811	0.00680357	0.00116467	0.0275112
	0.108846	7.93585	0.119393		10.8398	0.0215016	0.00680265	0.00116553	0.0274903
	0.109007	7.93753	0.119388		10.844	0.0214321	0.00680051	0.00116552	0.0274839
	0.109094	7.93922	0.119435		10.8482	0.0213516	0.00680009	0.00116474	0.0274447
	0.10905	7.9409	0.119351		10.8524	0.0213328	0.00679924	0.00116423	0.027403
	0.109032	7.94258	0.119396		10.8566	0.0212885	0.00679766	0.00116337	0.0273861
	0.109055	7.94427	0.119538		10.8609	0.0212489	0.00679761	0.00116259	0.0273658
	0.109095	7.94595	0.119523		10.8651	0.0212166	0.00679719	0.00116253	0.0273361
	0.109104	7.94764	0.119484		10.8693	0.021182	0.00679846	0.00116262	0.0273094
	0.109042	7.94932	0.119531		10.8735	0.0211436	0.00679862	0.00116268	0.0272956
	0.108976	7.951	0.119497		10.8777	0.0211138	0.00679774	0.00116328	0.0272805
	0.109037	7.95269	0.119504		10.8819	0.0210896	0.00679795	0.00116293	0.0272772
	0.109141	7.95437	0.119497		10.8861	0.0210576	0.00679755	0.0011627	0.0272639
	0.109085	7.95605	0.119439		10.8903	0.0210259	0.00679772	0.0011626	0.0272386
	0.108941	7.95774	0.119507		10.8945	0.0210042	0.00679651	0.0011628	0.0271877
	0.10868	7.95942	0.119497		10.8987	0.0209558	0.00679511	0.00116229	0.0271611
	0.108522	7.9611	0.119344		10.9029	0.0209183	0.00679703	0.00116224	0.0271568
	0.108475	7.96279	0.119391		10.9072	0.0208737	0.0067967	0.00116331	0.0271178
	0.108558	7.96447	0.119635		10.9114	0.0208493	0.00679637	0.00116166	0.0270939
	0.108656	7.96615	0.119596		10.9156	0.0208411	0.00679691	0.00116137	0.0270567
	0.10875	7.96784	0.119517		10.9198	0.0208163	0.00679629	0.00116391	0.0270322
	0.108699	7.96952	0.119409		10.924	0.0207687	0.00679553	0.00116359	0.0270179
	0.108706	7.9712	0.118889		10.9282	0.0207091	0.00679583	0.0011625	0.0269945
	0.108856	7.97289	0.118633		10.9324	0.0206673	0.0067954	0.00116267	0.0269347
	0.1089	7.97457	0.11857		10.9366	0.0206482	0.00679394	0.00116127	0.0269161
	0.108918	7.97625	0.118599		10.9408	0.0206055	0.00679331	0.00116082	0.0269164
	0.10902	7.97794	0.118796		10.945	0.0205786	0.00678954	0.00116158	0.0268436
	0.109047	7.97962	0.118855		10.9492	0.0205296	0.00678784	0.00115998	0.026765
	0.108754	7.9813	0.118706		10.9534	0.0204981	0.00678847	0.00115923	0.0267492
	0.108607	7.98299	0.118711		10.9577	0.0204703	0.00679206	0.00115982	0.0267275
	0.108634	7.98467	0.118845		10.9619	0.0204373	0.00679202	0.00116011	0.0267163
	0.108744	7.98635	0.118977		10.9661	0.0203915	0.00678922	0.00115967	0.0267031
	0.108877	7.98804	0.119065		10.9703	0.0203529	0.00678906	0.00115992	0.0266824
	0.108977	7.98972	0.119172		10.9745	0.0203369	0.00678864	0.00116057	0.0266647
	0.109134	7.99141	0.119249		10.9787	0.0203073	0.00678905	0.00116019	0.026614
	0.109148	7.99309	0.119258		10.9829	0.0202764	0.00679336	0.00115821	0.0265855
	0.109058	7.99477	0.119036		10.9871	0.0202194	0.00679159	0.00115796	0.0265499
	0.108999	7.99646	0.118779		10.9913	0.0201918	0.00679048	0.00115926	0.0264317
	0.108949	7.99814	0.118789		10.9955	0.0201621	0.00679434	0.00115847	0.0262743
	0.10902	7.99982	0.118864		10.9997	0.0201256	0.00678932	0.00115858	0.0260985
	0.109143	8.00151	0.118748		11.0039	0.0200983	0.00678634	0.00115838	0.0259907
	0.109072	8.00319	0.118708		11.0082	0.0200462	0.00679418	0.0011582	0.0258977
	0.108924	8.00487	0.118818		11.0124	0.0199988	0.00679485	0.00115854	0.025819
	0.108919	8.00656	0.118826		11.0166	0.0199496	0.00679099	0.00115804	0.0257666
	0.109008	8.00824	0.118558		11.0208	0.0199272	0.00679665	0.00115873	0.0257072
	0.108853	8.00992	0.118426		11.025	0.0198858	0.00678991	0.00116114	0.0256672
	0.108678	8.01161	0.11846		11.0292	0.0198389	0.00678723	0.00116033	0.025602
	0.108516	8.01329	0.118563		11.0334	0.0197981	0.00678887	0.00116053	0.025536
	0.108356	8.01497	0.11848		11.0376	0.0197675	0.00678843	0.0011623	0.0254787
	0.108378	8.01666	0.118354		11.0418	0.0197263	0.00678755	0.00116152	0.0254507
	0.108449	8.01834	0.118236		11.046	0.0196746	0.00678683	0.00115732	0.0254072
	0.108358	8.02002	0.118102		11.0502	0.0196525	0.00678902	0.00115723	0.0253194
	0.108314	8.02171	0.118097		11.0545	0.0196201	0.00679167	0.00116036	0.0252979
	0.108315	8.02339	0.118059		11.0587	0.0195774	0.00679502	0.0011616	0.0252594
	0.108283	8.02507	0.117608		11.0629	0.0195582	0.00679678	0.00115882	0.0251944
	0.108295	8.02676	0.117162		11.0671	0.0195443	0.00678988	0.00115703	0.0251471
	0.10824	8.02844	0.117075		11.0713	0.019515	0.00678794	0.00115759	0.0250696
	0.108084	8.03012	0.117154		11.0755	0.0194487	0.0067886	0.00115642	0.0250308
	0.108092	8.03181	0.117233		11.0797	0.01942	0.0067871	0.00115568	0.0250232
	0.108144	8.03349	0.117385		11.0839	0.0193689	0.00678771	0.00115697	0.024986
	0.107861	8.03517	0.117579		11.0881	0.0193257	0.0067885	0.00115732	0.024928
	0.107721	8.03686	0.117669		11.0923	0.0192994	0.00678754	0.0011567	0.0248882
	0.107775	8.03854	0.117611		11.0965	0.0192376	0.00678833	0.00115627	0.024853
	0.107909	8.04023	0.117537		11.1007	0.0192159	0.00678946	0.00115636	0.024821
	0.108045	8.04191	0.11749		11.105	0.0191808	0.00679092	0.00115859	0.0247959
	0.108007	8.04359	0.117517		11.1092	0.0191309	0.00678998	0.00115813	0.0247309
	0.107806	8.04528	0.117493		11.1134	0.0190982	0.00678836	0.00115766	0.0246971
	0.107782	8.04696	0.117373		11.1176	0.0190629	0.00678885	0.00115902	0.0246865
	0.107816	8.04864	0.117165		11.1218	0.0190219	0.00679064	0.00115873	0.0246466
	0.107828	8.05033	0.117126		11.126	0.0189785	0.00678801	0.00115757	0.0246209
	0.107902	8.05201	0.117018		11.1302	0.0189444	0.0067876	0.00115741	0.0245845
	0.107952	8.05369	0.116808		11.1344	0.0189199	0.00679033	0.00115569	0.0245059
	0.107888	8.05538	0.116731		11.1386	0.0188802	0.00678991	0.0011543	0.0244674
	0.107681	8.05706	0.116789		11.1428	0.0188104	0.00678974	0.00115542	0.0244534
	0.107586	8.05874	0.116855		11.147	0.0187887	0.00679016	0.00115703	0.0244335
	0.107538	8.06043	0.116786		11.1513	0.018757	0.0067912	0.0011555	0.0243897
	0.107543	8.06211	0.116792		11.1555	0.0187165	0.00679307	0.00115536	0.0243509
	0.107353	8.06379	0.116763		11.1597	0.0186972	0.00679423	0.00115729	0.0243019
	0.10728	8.06548	0.116667		11.1639	0.0186782	0.00679252	0.00115792	0.0242631
	0.107328	8.06716	0.11662		11.1681	0.0186347	0.00679105	0.00115708	0.0242219
	0.107372	8.06884	0.116568		11.1723	0.0185886	0.00679059	0.00115627	0.0241803
	0.107419	8.07053	0.116432		11.1765	0.0185264	0.00679075	0.00115459	0.0241288
	0.107239	8.07221	0.116357		11.1807	0.0185012	0.00679069	0.00115468	0.0240981
	0.107136	8.07389	0.116278		11.1849	0.0184642	0.00678943	0.00115541	0.024039
	0.107182	8.07558	0.116307		11.1891	0.0184326	0.00678974	0.00115534	0.024013
	0.107252	8.07726	0.116045		11.1933	0.0183927	0.00678969	0.00115478	0.0239831
	0.107269	8.07894	0.115518		11.1975	0.0183419	0.0067918	0.00115436	0.02393
	0.107156	8.08063	0.115303		11.2018	0.0183066	0.0067976	0.00115512	0.023894
	0.106976	8.08231	0.115354		11.206	0.0182637	0.00679388	0.00115472	0.0238578
	0.106867	8.084	0.115545		11.2102	0.018224	0.00679417	0.00115226	0.0238262
	0.107063	8.08568	0.115671		11.2144	0.0181819	0.0067962	0.00115248	0.0237949
	0.106961	8.08736	0.115744		11.2186	0.0181283	0.00679551	0.00115506	0.0237642
	0.106491	8.08905	0.115681		11.2228	0.0180753	0.00679658	0.0011548	0.0237326
	0.106377	8.09073	0.115588		11.227	0.0180334	0.0067942	0.00115304	0.0236951
	0.106331	8.09241	0.115502		11.2312	0.0179896	0.00679507	0.00115366	0.0236434
	0.106392	8.0941	0.115316		11.2354	0.0179477	0.00679718	0.0011531	0.0236162
	0.106466	8.09578	0.115222		11.2396	0.0179118	0.00679417	0.00115393	0.0235988
	0.106468	8.09746	0.115356		11.2438	0.0178558	0.00679446	0.00115443	0.0235664
	0.106511	8.09915	0.11555		11.248	0.0178128	0.00679667	0.00115429	0.0235442
	0.106475	8.10083	0.11554		11.2523	0.0177717	0.00679622	0.00115458	0.0235096
	0.106476	8.10251	0.115489		11.2565	0.0177362	0.00679591	0.00115316	0.0234621
	0.106557	8.1042	0.115353		11.2607	0.0176884	0.0067958	0.00115349	0.0234503
	0.106676	8.10588	0.115078		11.2649	0.017643	0.0067966	0.00115481	0.0234593
	0.106713	8.10756	0.114924		11.2691	0.0176056	0.00679806	0.00115283	0.0234674
	0.106594	8.10925	0.114845		11.2733	0.0175465	0.00679709	0.00115307	0.0234656
	0.106505	8.11093	0.114866		11.2775	0.0175011	0.00679987	0.00115577	0.0234645
	0.106395	8.11261	0.114904		11.2817	0.01744	0.00681079	0.0011549	0.0234636
	0.106404	8.1143	0.114745		11.2859	0.0174035	0.00681164	0.0011539	0.023448
	0.106504	8.11598	0.114646		11.2901	0.0173791	0.00682602	0.00115229	0.023434
	0.106304	8.11766	0.114554		11.2943	0.0173181	0.00682197	0.00115188	0.0233831
	0.106197	8.11935	0.114401		11.2986	0.0172661	0.00680136	0.00115338	0.0233624
	0.10623	8.12103	0.114344		11.3028	0.0172083	0.00680146	0.00115304	0.0233532
	0.106163	8.12271	0.114185		11.307	0.017163	0.00679816	0.00115084	0.0232963
	0.10585	8.1244	0.113992		11.3112	0.0171278	0.00679744	0.0011507	0.0232713
	0.105468	8.12608	0.113991		11.3154	0.0170665	0.00679885	0.0011516	0.0232536
	0.105408	8.12776	0.11405		11.3196	0.0170174	0.00680009	0.0011519	0.0232083
	0.105413	8.12945	0.113955		11.3238	0.0169734	0.00680445	0.00115293	0.0231409
	0.105369	8.13113	0.113451		11.328	0.0169161	0.00680321	0.00115348	0.0231252
	0.105467	8.13282	0.113116		11.3322	0.0168462	0.00680031	0.00115318	0.0231154
	0.10574	8.1345	0.112942		11.3364	0.0168095	0.0068008	0.00115384	0.0230652
	0.105784	8.13618	0.112941		11.3406	0.0167609	0.00680178	0.00115478	0.0230274
	0.105786	8.13787	0.113098		11.3448	0.0167065	0.00680147	0.00115388	0.0229645
	0.105839	8.13955	0.113217		11.3491	0.0166638	0.00680144	0.00115402	0.0229212
	0.105481	8.14123	0.113319		11.3533	0.0166193	0.00680218	0.00115392	0.0229044
	0.105206	8.14292	0.113258		11.3575	0.0165859	0.00680375	0.00115286	0.022848
	0.105083	8.1446	0.113168		11.3617	0.0165223	0.00680292	0.00115355	0.0227851
	0.104975	8.14628	0.11304		11.3659	0.0164732	0.00680119	0.00115275	0.0227606
	0.104992	8.14797	0.112765		11.3701	0.0164122	0.00680417	0.00115134	0.0227087
	0.105184	8.14965	0.112754		11.3743	0.0163589	0.00680678	0.00115048	0.0226594
	0.105349	8.15133	0.112816		11.3785	0.016322	0.00680944	0.00114942	0.0226587
	0.105333	8.15302	0.112767		11.3827	0.0162629	0.00681245	0.0011499	0.0226056
	0.105131	8.1547	0.112764		11.3869	0.0162132	0.00680546	0.00115037	0.0225185
	0.104945	8.15638	0.112534		11.3911	0.0161859	0.00680439	0.0011496	0.0224707
	0.104963	8.15807	0.112369		11.3954	0.0161269	0.00680386	0.00114991	0.0224176
	0.104943	8.15975	0.112171		11.3996	0.0160476	0.00680382	0.00115179	0.0223765
	0.104712	8.16143	0.112103		11.4038	0.0159921	0.0068048	0.00115165	0.0223291
	0.10443	8.16312	0.112041		11.408	0.0159662	0.0068076	0.00115058	0.0222446
	0.104343	8.1648	0.112064		11.4122	0.0159022	0.00680605	0.00114967	0.0222312
	0.104335	8.16648	0.112138		11.4164	0.0158523	0.00680525	0.00115056	0.0222108
	0.104276	8.16817	0.111991		11.4206	0.0158015	0.00680664	0.00115222	0.0221646
	0.104246	8.16985	0.111903		11.4248	0.0157405	0.00680636	0.00115156	0.0221284
	0.10424	8.17153	0.111854		11.429	0.0156961	0.00680448	0.00114995	0.0220682
	0.104229	8.17322	0.111759		11.4332	0.0156485	0.00680795	0.00114891	0.0220392
	0.104237	8.1749	0.111644		11.4374	0.0156027	0.00681019	0.00114992	0.0220119
	0.104203	8.17659	0.111712		11.4416	0.0155506	0.00680712	0.00115098	0.021961
	0.103988	8.17827	0.111778		11.4459	0.0154951	0.00680828	0.00115066	0.0219236
	0.10396	8.17995	0.111587		11.4501	0.0154299	0.0068121	0.00115133	0.0218657
	0.104032	8.18164	0.111492		11.4543	0.0153986	0.00681508	0.00115117	0.0218383
	0.104082	8.18332	0.111412		11.4585	0.0153472	0.0068147	0.00114973	0.0218039
	0.104085	8.185	0.11079		11.4627	0.0152907	0.00681264	0.0011494	0.0217683
	0.103991	8.18669	0.110376		11.4669	0.0152562	0.00680981	0.00115205	0.0217511
	0.10392	8.18837	0.110359		11.4711	0.0151925	0.00680915	0.0011539	0.0217023
	0.103798	8.19005	0.110474		11.4753	0.0151213	0.00680816	0.00115239	0.0216633
	0.103805	8.19174	0.110619		11.4795	0.0150841	0.0068103	0.00115099	0.0216301
	0.103824	8.19342	0.110689		11.4837	0.015021	0.00681532	0.0011507	0.021584
	0.103491	8.1951	0.110584		11.4879	0.0149745	0.00681304	0.00115097	0.0215317
	0.103241	8.19679	0.11046		11.4922	0.0149562	0.00681489	0.00115039	0.0214726
	0.103221	8.19847	0.11045		11.4964	0.0149061	0.00681231	0.00115052	0.0214324
	0.103354	8.20015	0.110462		11.5006	0.0148362	0.00681095	0.00114975	0.0213901
	0.103391	8.20184	0.110301		11.5048	0.0147871	0.00681398	0.00114895	0.0213489
	0.103466	8.20352	0.110169		11.509	0.014721	0.00681069	0.00114819	0.0212695
	0.103564	8.2052	0.110203		11.5132	0.0146873	0.00680756	0.00114971	0.0212177
	0.103331	8.20689	0.110252		11.5174	0.0146177	0.00680874	0.0011502	0.0212027
	0.103273	8.20857	0.110274		11.5216	0.0145664	0.00680907	0.00115017	0.0211287
	0.103413	8.21025	0.110176		11.5258	0.0145428	0.00680893	0.00115026	0.0210688
	0.103498	8.21194	0.110081		11.53	0.0144546	0.00680925	0.00114964	0.0210121
	0.103495	8.21362	0.11008		11.5342	0.0144109	0.0068082	0.00115098	0.0209336
	0.103427	8.2153	0.109918		11.5384	0.0143582	0.00681144	0.00114987	0.0209198
	0.10334	8.21699	0.109832		11.5427	0.0143177	0.00681332	0.00114718	0.0209016
	0.103319	8.21867	0.109818		11.5469	0.0142749	0.00681294	0.00114728	0.020839
	0.10322	8.22035	0.1097		11.5511	0.0142055	0.00681443	0.0011486	0.0207826
	0.103043	8.22204	0.109492		11.5553	0.0141738	0.00681386	0.00114849	0.0207548
	0.103026	8.22372	0.109425		11.5595	0.014142	0.00681208	0.0011482	0.0207181
	0.103103	8.22541	0.109343		11.5637	0.014073	0.00680983	0.00114947	0.020611
	0.103264	8.22709	0.109233		11.5679	0.0140055	0.00681291	0.00114931	0.0205594
	0.10329	8.22877	0.109178		11.5721	0.0139661	0.00682148	0.00114684	0.0205574
	0.103225	8.23046	0.109126		11.5763	0.0139089	0.00681668	0.00114668	0.020505
	0.103151	8.23214	0.109027		11.5805	0.0138588	0.00681277	0.0011476	0.0204226
	0.102903	8.23382	0.108874		11.5847	0.0138326	0.0068176	0.00114804	0.0203949
	0.102661	8.23551	0.108836		11.5889	0.0137572	0.00682735	0.00114754	0.0203547
	0.102427	8.23719	0.108709		11.5932	0.013709	0.00682154	0.00114792	0.0203144
	0.102264	8.23887	0.108246		11.5974	0.0136691	0.00681479	0.00114798	0.0202698
	0.10224	8.24056	0.107759		11.6016	0.0135996	0.00681555	0.00114751	0.0202003
	0.102116	8.24224	0.107663		11.6058	0.0135462	0.00681432	0.00114843	0.0201386
	0.102007	8.24392	0.107702		11.61	0.0135097	0.00681335	0.00115017	0.0200601
	0.101911	8.24561	0.107872		11.6142	0.0134517	0.00682253	0.00115246	0.0199747
	0.101797	8.24729	0.108098		11.6184	0.0133932	0.00682214	0.0011481	0.0199435
	0.101553	8.24897	0.108161		11.6226	0.0133413	0.00682078	0.00114644	0.0198855
	0.101364	8.25066	0.108183		11.6268	0.0132713	0.00681782	0.00114735	0.0198124
	0.101464	8.25234	0.108147		11.631	0.0132463	0.00681757	0.00114677	0.019774
	0.101624	8.25402	0.108028		11.6352	0.0131673	0.00681926	0.00114538	0.0197119
	0.101579	8.25571	0.107814		11.6395	0.0131204	0.00681715	0.00114554	0.0196504
	0.101639	8.25739	0.107707		11.6437	0.0130883	0.00682009	0.00114619	0.0196265
	0.101641	8.25907	0.107536		11.6479	0.0130196	0.00682085	0.00114558	0.0195526
	0.101552	8.26076	0.107463		11.6521	0.0129686	0.00682171	0.00114443	0.0194946
	0.101456	8.26244	0.107336		11.6563	0.0129141	0.00681972	0.00114455	0.0194262
	0.101399	8.26412	0.107235		11.6605	0.0128791	0.00682003	0.00114671	0.0193699
	0.101354	8.26581	0.107225		11.6647	0.012817	0.00681792	0.00114649	0.0192973
	0.101219	8.26749	0.107116		11.6689	0.0127772	0.00681792	0.00114655	0.0192333
	0.101085	8.26918	0.106937		11.6731	0.0127212	0.00681963	0.00114824	0.0191754
	0.100953	8.27086	0.106901		11.6773	0.0126692	0.00682148	0.00114879	0.0191285
	0.100711	8.27254	0.106876		11.6815	0.0126275	0.00682152	0.00115064	0.0190739
	0.100582	8.27423	0.106832		11.6857	0.0125391	0.00681955	0.00114715	0.0190252
	0.100524	8.27591	0.106771		11.69	0.0124908	0.006822	0.00114633	0.0189698
	0.10039	8.27759	0.106761		11.6942	0.0124364	0.00682398	0.00114701	0.0189121
	0.100287	8.27928	0.106753		11.6984	0.0123864	0.00682542	0.00114708	0.0188449
	0.100259	8.28096	0.106579		11.7026	0.0123722	0.00682539	0.00114773	0.0187991
	0.100285	8.28264	0.106458		11.7068	0.0123104	0.00682845	0.00114504	0.018737
	0.100275	8.28433	0.106414		11.711	0.0122522	0.00682554	0.00114488	0.0186696
	0.100231	8.28601	0.1063		11.7152	0.0121873	0.00682407	0.00114645	0.0186193
	0.100236	8.28769	0.106202		11.7194	0.0121385	0.00683396	0.00114577	0.0185782
	0.100127	8.28938	0.106226		11.7236	0.012077	0.00683811	0.00114604	0.0185218
	0.100013	8.29106	0.105995		11.7278	0.0120497	0.00683335	0.00114665	0.0184594
	0.10006	8.29274	0.105366		11.732	0.0119871	0.00682815	0.00114628	0.0183832
	0.100178	8.29443	0.104965		11.7363	0.0119309	0.0068259	0.00114688	0.01835
	0.100155	8.29611	0.104961		11.7405	0.0118853	0.0068257	0.00114771	0.0182988
	0.100187	8.29779	0.105263		11.7447	0.0118068	0.00683189	0.00114788	0.0182371
	0.100321	8.29948	0.105492		11.7489	0.0117974	0.00683927	0.00114646	0.0181581
	0.100119	8.30116	0.105568		11.7531	0.0117416	0.00684224	0.00114443	0.0181161
	0.0998226	8.30284	0.105612		11.7573	0.0116851	0.00684274	0.00114454	0.0180646
	0.0996695	8.30453	0.105405		11.7615	0.0116512	0.00683975	0.00114675	0.0180442
	0.0996835	8.30621	0.105242		11.7657	0.01158	0.00684258	0.00114682	0.017988
	0.0997912	8.30789	0.105263		11.7699	0.0115522	0.00684073	0.00114464	0.0179259
	0.099799	8.30958	0.105245		11.7741	0.0114897	0.00684259	0.00114447	0.0178671
	0.0996943	8.31126	0.105255		11.7783	0.0114473	0.0068392	0.00114565	0.0177989
	0.0996205	8.31295	0.105283		11.7825	0.0114013	0.00683345	0.00114599	0.0177507
	0.0995687	8.31463	0.105242		11.7868	0.0113522	0.00683735	0.0011469	0.0177154
	0.0994117	8.31631	0.105239		11.791	0.0113206	0.00684722	0.00114718	0.0176795
	0.0992675	8.318	0.105187		11.7952	0.0112647	0.00684708	0.00114499	0.0176419
	0.0991553	8.31968	0.104962		11.7994	0.0112019	0.00684595	0.00114549	0.0175761
	0.0991082	8.32136	0.104702		11.8036	0.0111346	0.00685534	0.00114707	0.017507
	0.0990453	8.32305	0.10447		11.8078	0.0111202	0.00690985	0.00114862	0.0174493
	0.098985	8.32473	0.104332		11.812	0.0110691	0.00688074	0.00115042	0.0174103
	0.0989367	8.32641	0.104289		11.8162	0.0110085	0.00684189	0.00114794	0.0173653
	0.0988586	8.3281	0.104236		11.8204	0.0109742	0.00685438	0.00114513	0.017321
	0.0987461	8.32978	0.104127		11.8246	0.0109052	0.00686726	0.0011442	0.017283
	0.098663	8.33146	0.104006		11.8288	0.010858	0.00685206	0.00114376	0.0172235
	0.0984961	8.33315	0.103921		11.8331	0.0108176	0.00685202	0.00114361	0.0171456
	0.0984308	8.33483	0.103866		11.8373	0.0107765	0.00686446	0.00114671	0.0170679
	0.0984609	8.33651	0.103792		11.8415	0.0107272	0.00688833	0.00115006	0.0170416
	0.0983137	8.3382	0.10373		11.8457	0.0106802	0.00687046	0.00114564	0.0170196
	0.0980146	8.33988	0.103545		11.8499	0.0106106	0.00685745	0.00114386	0.0169163
	0.0978552	8.34156	0.103412		11.8541	0.0105715	0.00685315	0.00114321	0.016862
	0.097843	8.34325	0.103332		11.8583	0.0105354	0.00685547	0.00114332	0.0168152
	0.0978001	8.34493	0.103037		11.8625	0.0104684	0.00685209	0.00114432	0.0167638
	0.097667	8.34661	0.102655		11.8667	0.0104549	0.00684531	0.00114369	0.0167074
	0.097561	8.3483	0.102508		11.8709	0.0103945	0.0068489	0.0011432	0.0166664
	0.0974973	8.34998	0.102533		11.8751	0.0103336	0.00685586	0.00114302	0.0166114
	0.0974437	8.35166	0.102623		11.8793	0.0103051	0.00686284	0.00114337	0.0165738
	0.0973674	8.35335	0.102738		11.8836	0.0102435	0.00686093	0.00114397	0.0165398
	0.0971863	8.35503	0.102739		11.8878	0.0101932	0.00686317	0.0011424	0.0165185
	0.0968911	8.35671	0.102688		11.892	0.0101704	0.0068671	0.00114167	0.016463
	0.0967298	8.3584	0.10265		11.8962	0.0101273	0.00687123	0.00114269	0.0164064
	0.0966888	8.36008	0.102611		11.9004	0.0100697	0.00686363	0.00114273	0.0163582
	0.0966612	8.36177	0.102557		11.9046	0.0100337	0.00684479	0.00114214	0.0162817
	0.0967424	8.36345	0.102563		11.9088	0.00999349	0.00685189	0.00114285	0.0162266
	0.0967889	8.36513	0.102529		11.913	0.00994002	0.00687597	0.00114409	0.0161813
	0.0965958	8.36682	0.102304		11.9172	0.00989511	0.0068632	0.00114259	0.0161385
	0.0964563	8.3685	0.102184		11.9214	0.00985583	0.0068511	0.00114254	0.0160858
	0.0963771	8.37018	0.102063		11.9256	0.00982518	0.00685327	0.00114353	0.0160646
	0.0962471	8.37187	0.101926		11.9298	0.00976134	0.00686023	0.00114317	0.0160201
	0.0961662	8.37355	0.101723		11.9341	0.00968623	0.00688192	0.00114279	0.0159516
	0.0959925	8.37523	0.10147		11.9383	0.00967563	0.00687912	0.00114353	0.0158852
	0.09579	8.37692	0.101368		11.9425	0.00962683	0.00686317	0.00114606	0.0157994
	0.0957302	8.3786	0.101317		11.9467	0.00957912	0.00686467	0.00114429	0.0157408
	0.095747	8.38028	0.101345		11.9509	0.00954374	0.00687046	0.00114153	0.0157205
	0.0957463	8.38197	0.101284		11.9551	0.00951164	0.00686599	0.00114148	0.0156707
	0.0956299	8.38365	0.101081		11.9593	0.00946046	0.00686378	0.00114208	0.0156144
	0.0955864	8.38533	0.101097		11.9635	0.00941483	0.0068658	0.00114384	0.0155686
	0.0954776	8.38702	0.10114		11.9677	0.00937193	0.00688196	0.00114212	0.015514
	0.0953725	8.3887	0.101123		11.9719	0.00931158	0.00688366	0.00114157	0.015453
	0.0952115	8.39038	0.101007		11.9761	0.00926771	0.00687994	0.00114283	0.0154188
	0.0950276	8.39207	0.100871		11.9804	0.00920092	0.00687226	0.0011441	0.0153714
	0.0949305	8.39375	0.100827		11.9846	0.00918682	0.00686701	0.00114279	0.0153195
	0.0948172	8.39543	0.100801		11.9888	0.00913478	0.00687937	0.00114226	0.0152546
	0.0947967	8.39712	0.100573		11.993	0.00910212	0.00689081	0.00114182	0.0152123
	0.0946914	8.3988	0.100021		11.9972	0.00908306	0.00688042	0.00114322	0.0151767
	0.0944532	8.40048	0.0993838		12.0014	0.00901135	0.00687403	0.00114366	0.0151258
	0.0944069	8.40217	0.0991586		12.0056	0.00896798	0.00687108	0.00114193	0.0150721
	0.0943401	8.40385	0.0992581		12.0098	0.00893377	0.00688146	0.00114157	0.0150125
	0.0943365	8.40554	0.0995503		12.014	0.00889023	0.00690174	0.00114216	0.0149544
	0.0942931	8.40722	0.0997285		12.0182	0.00887568	0.00689752	0.0011424	0.0148911
	0.0939839	8.4089	0.0996624		12.0224	0.00884363	0.00687984	0.00114306	0.0148644
	0.0936704	8.41059	0.0995917		12.0266	0.00881338	0.00689267	0.0011428	0.0148388
	0.0935371	8.41227	0.0995933		12.0309	0.00876821	0.00689682	0.00114107	0.0147997
	0.0936216	8.41395	0.0996696		12.0351	0.00871544	0.00688676	0.00114118	0.0147373
	0.0936427	8.41564	0.0997487		12.0393	0.00865719	0.00687782	0.00114319	0.0146695
	0.0933873	8.41732	0.0997816		12.0435	0.00863685	0.006882	0.00114328	0.0146125
	0.0932372	8.419	0.0996913		12.0477	0.0085925	0.00690081	0.00114334	0.0145836
	0.0931859	8.42069	0.0994506		12.0519	0.00854101	0.00689531	0.00114209	0.0145321
	0.0931894	8.42237	0.0992758		12.0561	0.00853745	0.00688721	0.00114209	0.0144754
	0.0932901	8.42405	0.0992169		12.0603	0.00849112	0.00687856	0.00114259	0.0144155
	0.0932882	8.42574	0.0991192		12.0645	0.00845054	0.00687078	0.00114174	0.0143786
	0.0930904	8.42742	0.0990515		12.0687	0.00841791	0.00688486	0.00114171	0.0143247
	0.0929522	8.4291	0.0990453		12.0729	0.00836593	0.00689442	0.00114309	0.0142836
	0.0928591	8.43079	0.099025		12.0772	0.0083163	0.00688279	0.00114114	0.0142473
	0.0928674	8.43247	0.0989203		12.0814	0.00827388	0.00690035	0.00114019	0.0141836
	0.0928146	8.43415	0.0989002		12.0856	0.00825656	0.00689101	0.00114197	0.0141307
	0.092475	8.43584	0.0988364		12.0898	0.00822157	0.00688178	0.00114072	0.0140811
	0.0920041	8.43752	0.0986081		12.094	0.00818339	0.00689931	0.00113995	0.0140496
	0.0916985	8.4392	0.098416		12.0982	0.00811116	0.00690889	0.00114093	0.013977
	0.0916916	8.44089	0.0983354		12.1024	0.00809539	0.00691217	0.00114041	0.0139356
	0.0916762	8.44257	0.0982758		12.1066	0.00805012	0.00691717	0.00113921	0.0138651
	0.0914952	8.44425	0.0980925		12.1108	0.00801924	0.00690205	0.00113878	0.0138212
	0.0914639	8.44594	0.098004		12.115	0.00799902	0.00689689	0.00113887	0.0137877
	0.0914189	8.44762	0.0980351		12.1192	0.00794393	0.00692193	0.00113952	0.0137254
	0.0911397	8.4493	0.0980161		12.1234	0.00791809	0.00690272	0.00113842	0.0136607
	0.0910174	8.45099	0.0977656		12.1277	0.00787788	0.00688461	0.00113976	0.0136262
	0.0909598	8.45267	0.09729		12.1319	0.00785074	0.0068843	0.00114126	0.0135631
	0.0907506	8.45436	0.0969209		12.1361	0.00780924	0.00687945	0.00114004	0.0135221
	0.0905266	8.45604	0.0967877		12.1403	0.00774271	0.006905	0.00113965	0.0135006
	0.0903631	8.45772	0.096855		12.1445	0.00771138	0.00693241	0.00113817	0.0134671
	0.0903116	8.45941	0.0969403		12.1487	0.00768863	0.00689573	0.00113822	0.013429
	0.0901166	8.46109	0.096929		12.1529	0.00766009	0.00687331	0.00113943	0.0133737
	0.0898153	8.46277	0.0970336		12.1571	0.00758471	0.00687505	0.00113935	0.013296
	0.0896662	8.46446	0.0971604		12.1613	0.00755305	0.00688789	0.00113994	0.0132727
	0.0895745	8.46614	0.0970726		12.1655	0.00751995	0.00689294	0.00114088	0.013229
	0.0895146	8.46782	0.0969381		12.1697	0.00747593	0.0068813	0.0011411	0.0131684
	0.089569	8.46951	0.0966909		12.174	0.00747472	0.00688552	0.00114092	0.0131356
	0.0895923	8.47119	0.0964963		12.1782	0.00742746	0.00689733	0.00113913	0.0130989
	0.0895458	8.47287	0.0961791		12.1824	0.00739742	0.00687195	0.00113872	0.0130216
	0.0895164	8.47456	0.0960288		12.1866	0.00741898	0.00686369	0.00114047	0.0129709
	0.089391	8.47624	0.0959511		12.1908	0.00742996	0.00686992	0.00113896	0.0129458
	0.0892996	8.47792	0.0957448		12.195	0.00740773	0.00690377	0.0011378	0.0129039
	0.0891578	8.47961	0.095711		12.1992	0.00736692	0.00689903	0.00113895	0.0128418
	0.088951	8.48129	0.0957805		12.2034	0.007335	0.0068712	0.00113902	0.0127936
	0.0887863	8.48297	0.0957106		12.2076	0.00729947	0.00686965	0.00113873	0.0127392
	0.0885945	8.48466	0.0955864		12.2118	0.00728663	0.00687824	0.00113924	0.0127208
	0.0884667	8.48634	0.0955187		12.216	0.00724591	0.00688679	0.00114154	0.0126814
	0.088277	8.48802	0.0954446		12.2202	0.00722392	0.00688607	0.00114151	0.0126453
	0.0881683	8.48971	0.0952313		12.2245	0.00714312	0.00688741	0.00113952	0.0125944
	0.0880529	8.49139	0.0949597		12.2287	0.00710931	0.00688146	0.00113878	0.0125579
	0.0878557	8.49307	0.0949027		12.2329	0.00708043	0.00689283	0.00113958	0.0125025
	0.0877651	8.49476	0.0947931		12.2371	0.00703181	0.00691927	0.00114022	0.0124316
	0.0877495	8.49644	0.0947034		12.2413	0.00701901	0.00687941	0.00113959	0.0124031
	0.087751	8.49813	0.0946538		12.2455	0.00697965	0.00686017	0.00113954	0.0123883
	0.0876464	8.49981	0.094497		12.2497	0.00693328	0.00686848	0.00113786	0.0123396
	0.0876129	8.50149	0.0943937		12.2539	0.00691014	0.00687408	0.00113788	0.0122809
	0.0874462	8.50318	0.0944205		12.2581	0.00689645	0.00687584	0.00113712	0.0122213
	0.087344	8.50486	0.0940996		12.2623	0.0068622	0.00689897	0.00113642	0.0121702
	0.0872901	8.50654	0.0934435		12.2665	0.00680645	0.00688276	0.00113759	0.0121481
	0.0871543	8.50823	0.0931066		12.2707	0.00676561	0.00686653	0.00113673	0.0120743
	0.0870178	8.50991	0.0930398		12.275	0.0067255	0.00688329	0.00113623	0.0120284
	0.0868688	8.51159	0.0931782		12.2792	0.00671795	0.00689244	0.00113762	0.0119811
	0.0867399	8.51328	0.093307		12.2834	0.00668139	0.00688288	0.00113774	0.0119433
	0.0864664	8.51496	0.0931442		12.2876	0.00662067	0.00688714	0.00113819	0.0118978
	0.0862046	8.51664	0.0930962		12.2918	0.00657007	0.00690261	0.00113743	0.0118532
	0.0861457	8.51833	0.0931218		12.296	0.0065086	0.00689933	0.00113705	0.0118238
	0.0861875	8.52001	0.0929936		12.3002	0.00647414	0.00690216	0.0011385	0.0117914
	0.0862071	8.52169	0.0928773		12.3044	0.0064391	0.00690408	0.00114038	0.0117707
	0.086125	8.52338	0.0928907		12.3086	0.00646754	0.00687344	0.00113884	0.0117132
	0.0859607	8.52506	0.0930175		12.3128	0.00657911	0.00687224	0.00113881	0.0116566
	0.0857649	8.52674	0.0930283		12.317	0.00660091	0.00689991	0.00113759	0.0116419
	0.0856302	8.52843	0.0929004		12.3213	0.00656199	0.00689261	0.00113652	0.0116112
	0.0854823	8.53011	0.0928376		12.3255	0.00651349	0.00686786	0.00113704	0.0115543
	0.0854339	8.53179	0.0927647		12.3297	0.00647553	0.00686252	0.00113685	0.0115176
	0.0854391	8.53348	0.0926168		12.3339	0.00641806	0.006886	0.00113519	0.0114965
	0.0852986	8.53516	0.0923177		12.3381	0.00640553	0.00688028	0.0011365	0.0114616
	0.0852026	8.53684	0.0921261		12.3423	0.0063701	0.00689161	0.0011382	0.0114304
	0.0850226	8.53853	0.0919187		12.3465	0.0063479	0.00689365	0.00113643	0.0113837
	0.0848213	8.54021	0.0916603		12.3507	0.0063311	0.0068804	0.00113641	0.0113405
	0.084667	8.5419	0.0915184		12.3549	0.00626052	0.00688464	0.00113553	0.0113035
	0.0844389	8.54358	0.0913935		12.3591	0.00624741	0.00685741	0.00113392	0.0112775
	0.0843977	8.54526	0.0912913		12.3633	0.00622886	0.0068633	0.00113521	0.0112678
	0.0842642	8.54695	0.0910901		12.3675	0.00620424	0.00690342	0.00113685	0.0112131
	0.0839346	8.54863	0.0908912		12.3718	0.00617867	0.00689021	0.00113657	0.0111652
	0.0836397	8.55031	0.0907714		12.376	0.0061512	0.00686535	0.0011368	0.0111465
	0.083567	8.552	0.0905638		12.3802	0.00612948	0.00687882	0.0011358	0.0111003
	0.0833691	8.55368	0.0904212		12.3844	0.00605911	0.00688551	0.00113639	0.0110591
	0.0831422	8.55536	0.090299		12.3886	0.00600606	0.00687544	0.00113603	0.0110224
	0.0829437	8.55705	0.0901581		12.3928	0.00596688	0.00688144	0.0011356	0.0110042
	0.0827867	8.55873	0.0898516		12.397	0.00595351	0.00686727	0.00113659	0.0109648
	0.0827325	8.56041	0.0894947		12.4012	0.00591844	0.00686261	0.00113701	0.0109236
	0.0826798	8.5621	0.0891967		12.4054	0.00590785	0.00688094	0.0011372	0.0109134
	0.0824925	8.56378	0.0889978		12.4096	0.00592362	0.00687227	0.00113686	0.0108871
	0.0822729	8.56546	0.0889788		12.4138	0.00590637	0.00686461	0.00113599	0.0108329
	0.0820294	8.56715	0.089218		12.4181	0.00584576	0.0068593	0.00113482	0.0107977
	0.0817766	8.56883	0.0893032		12.4223	0.00581004	0.0068547	0.00113515	0.0107748
	0.0816348	8.57051	0.0892601		12.4265	0.00578613	0.00684704	0.00113654	0.0107512
	0.0815434	8.5722	0.0891854		12.4307	0.00576863	0.00685971	0.00113804	0.0107055
	0.081451	8.57388	0.088931		12.4349	0.00574169	0.00687524	0.00113878	0.0106738
	0.0814137	8.57556	0.0888394		12.4391	0.00570732	0.00684253	0.00113758	0.0106457
	0.0812921	8.57725	0.0888257		12.4433	0.00568153	0.00683644	0.00113591	0.0106198
	0.0810738	8.57893	0.0887009		12.4475	0.00565541	0.0068496	0.00113552	0.0106016
	0.080949	8.58061	0.0884289		12.4517	0.0056104	0.00685602	0.00113566	0.010578
	0.0808828	8.5823	0.0881596		12.4559	0.00559861	0.00685231	0.00113611	0.0105299
	0.0807684	8.58398	0.0879606		12.4601	0.00554845	0.00684127	0.00113408	0.0104967
	0.080654	8.58566	0.0877738		12.4643	0.00553709	0.00682719	0.0011333	0.0104565
	0.080395	8.58735	0.087564		12.4686	0.00554304	0.00681563	0.00113369	0.0104322
	0.0801688	8.58903	0.0874657		12.4728	0.00552023	0.0068333	0.00113371	0.010405
	0.0801444	8.59072	0.0874231		12.477	0.00547521	0.0068374	0.00113425	0.0103711
	0.0801085	8.5924	0.0873812		12.4812	0.00544248	0.00681984	0.00113431	0.0103512
	0.079956	8.59408	0.0872649		12.4854	0.00542517	0.00681846	0.00113423	0.0103099
	0.0797969	8.59577	0.0871763		12.4896	0.00539435	0.00684111	0.00113436	0.0102741
	0.0796404	8.59745	0.0871449		12.4938	0.00538624	0.00684311	0.00113525	0.0102291
	0.0796634	8.59913	0.0871583		12.498	0.00537388	0.00684383	0.00113702	0.0101921
	0.0797568	8.60082	0.0870814		12.5022	0.00535301	0.00685094	0.00113556	0.0101609
	0.0796009	8.6025	0.0869085		12.5064	0.00532774	0.00683342	0.0011332	0.0101287
	0.0794318	8.60418	0.0867995		12.5106	0.00528589	0.00682554	0.00113352	0.0101136
	0.0793238	8.60587	0.0866881		12.5149	0.00527272	0.00682176	0.00113359	0.0100788
	0.0790851	8.60755	0.0865328		12.5191	0.00524734	0.00681658	0.00113414	0.0100354
	0.0790027	8.60923	0.0863393		12.5233	0.0052415	0.00681728	0.00113414	0.0100124
	0.0789236	8.61092	0.0861472		12.5275	0.00523746	0.00681918	0.00113409	0.00995787
	0.0787009	8.6126	0.0857682		12.5317	0.00519038	0.006823	0.00113522	0.00993249
	0.0784768	8.61428	0.0853781		12.5359	0.00516663	0.0068242	0.00113468	0.0099125
	0.0782245	8.61597	0.0852476		12.5401	0.00513746	0.00680619	0.00113495	0.00989004
	0.0781431	8.61765	0.0852471		12.5443	0.00511328	0.00680078	0.00113477	0.00987244
	0.0782201	8.61933	0.085275		12.5485	0.00509593	0.00680613	0.00113255	0.00983555
	0.0780785	8.62102	0.0852689		12.5527	0.00508069	0.00681063	0.00113226	0.00980074
	0.0778207	8.6227	0.0851188		12.5569	0.0050638	0.00680795	0.00113309	0.00976444
	0.0776849	8.62438	0.0850458		12.5611	0.00503993	0.00680746	0.00113181	0.009741
	0.0775665	8.62607	0.0849613		12.5654	0.00501277	0.00681464	0.00113173	0.00972919
	0.0774929	8.62775	0.0847957		12.5696	0.00497755	0.00682702	0.00113421	0.00969636
	0.0772831	8.62943	0.0846772		12.5738	0.00497322	0.00680875	0.00113395	0.0096653
	0.0768598	8.63112	0.0845112		12.578	0.00493194	0.00680582	0.00113354	0.00962381
	0.076669	8.6328	0.0843627		12.5822	0.00491611	0.00680841	0.00113394	0.00956967
	0.0764489	8.63449	0.0843171		12.5864	0.0049111	0.00680433	0.0011354	0.00952542
	0.0762988	8.63617	0.0841888		12.5906	0.00488584	0.00680651	0.00113601	0.00951699
	0.0763557	8.63785	0.0839751		12.5948	0.00488955	0.00680288	0.00113339	0.00949371
	0.0763651	8.63954	0.083897		12.599	0.00485491	0.00679592	0.00113256	0.00945546
	0.0762788	8.64122	0.0837492		12.6032	0.00482563	0.0067917	0.00113396	0.00940937
	0.0761388	8.6429	0.0835668		12.6074	0.00480941	0.00678914	0.00113264	0.00937692
	0.0760414	8.64459	0.0834795		12.6116	0.00477074	0.00679106	0.00113157	0.00936633
	0.075968	8.64627	0.0833226		12.6159	0.00475554	0.00680002	0.00113237	0.00934068
	0.0759253	8.64795	0.0831059		12.6201	0.00473538	0.00680442	0.00113266	0.00930365
	0.0757627	8.64964	0.0829322		12.6243	0.00471985	0.00678541	0.00113254	0.00927202
	0.0756026	8.65132	0.0827464		12.6285	0.00467565	0.00678067	0.00113199	0.00923608
	0.0754631	8.653	0.0824044		12.6327	0.00465892	0.00679329	0.00113157	0.00921275
	0.0752902	8.65469	0.0822557		12.6369	0.00464573	0.00680473	0.00113184	0.00921031
	0.0750311	8.65637	0.0822537		12.6411	0.0046371	0.00679514	0.00113111	0.00916994
	0.0748595	8.65805	0.0820598		12.6453	0.00461402	0.00680138	0.00113073	0.00911286
	0.0746454	8.65974	0.0818497		12.6495	0.00459967	0.00679343	0.00113274	0.00909585
	0.0744925	8.66142	0.0816969		12.6537	0.00459178	0.00678112	0.00113195	0.00907316
	0.0743953	8.6631	0.0816081		12.6579	0.00458159	0.00677969	0.00113203	0.00903726
	0.0743602	8.66479	0.0814393		12.6622	0.004555	0.00678252	0.00113226	0.00900763
	0.0741061	8.66647	0.0810234		12.6664	0.00452745	0.00679294	0.00113082	0.00899025
	0.0738179	8.66815	0.080688		12.6706	0.00450988	0.00678781	0.00113139	0.00896732
	0.0737113	8.66984	0.0805522		12.6748	0.00448967	0.00678078	0.00113283	0.00895245
	0.0736421	8.67152	0.0806324		12.679	0.00446847	0.00678183	0.00113296	0.0089305
	0.073499	8.6732	0.080789		12.6832	0.00445262	0.00678847	0.00113195	0.00888571
	0.0732399	8.67489	0.0808095		12.6874	0.0044075	0.0067909	0.00113097	0.00883286
	0.0730674	8.67657	0.0807257		12.6916	0.00440016	0.00677834	0.00113046	0.00882005
	0.0729574	8.67825	0.0805649		12.6958	0.00446462	0.00678018	0.00112888	0.00880559
	0.0728712	8.67994	0.0804391		12.7	0.00452847	0.00679665	0.00112906	0.00878246
	0.0727259	8.68162	0.0802199		12.7042	0.00455367	0.00678704	0.00113078	0.00875767
	0.0726739	8.68331	0.0800282		12.7084	0.00452823	0.00678225	0.00113028	0.00873137
	0.072653	8.68499	0.0798984		12.7127	0.00449993	0.00677212	0.00113006	0.00871544
	0.0725646	8.68667	0.0798067		12.7169	0.00447141	0.00676714	0.00112958	0.00868414
	0.0723644	8.68836	0.079586		12.7211	0.0044624	0.00676852	0.0011293	0.00865688
	0.0721319	8.69004	0.0794733		12.7253	0.00447414	0.00677624	0.00113235	0.00863407
	0.0719991	8.69172	0.0792465		12.7295	0.00445836	0.00677852	0.00113216	0.00861025
	0.0718247	8.69341	0.0790027		12.7337	0.00440751	0.00677306	0.00113095	0.00857983
	0.0716988	8.69509	0.0789134		12.7379	0.00440684	0.00676096	0.00113018	0.00855972
	0.0715079	8.69677	0.0788556		12.7421	0.00440256	0.00676259	0.00113017	0.00853564
	0.0713468	8.69846	0.078808		12.7463	0.00436572	0.00676904	0.00113191	0.00849785
	0.0711704	8.70014	0.0786202		12.7505	0.00433887	0.00676668	0.0011335	0.00846892
	0.0709851	8.70182	0.0783822		12.7547	0.00429441	0.00676545	0.00113142	0.00844088
	0.070803	8.70351	0.0782701		12.759	0.00429157	0.00675887	0.00113004	0.00841384
	0.0706231	8.70519	0.0781013		12.7632	0.00430107	0.00675683	0.00112949	0.0083909
	0.0705623	8.70687	0.0778935		12.7674	0.00427822	0.00675733	0.00113033	0.0083598
	0.0704448	8.70856	0.0777714		12.7716	0.00427368	0.00675913	0.00113107	0.00833773
	0.0702198	8.71024	0.0776578		12.7758	0.00426899	0.00677498	0.00113253	0.00832308
	0.0700816	8.71192	0.0774747		12.78	0.00425156	0.00677881	0.00113012	0.00829486
	0.0700372	8.71361	0.0773056		12.7842	0.00423088	0.00676055	0.00112823	0.00825286
	0.0699821	8.71529	0.0770499		12.7884	0.00420041	0.00675447	0.00112795	0.00823335
	0.069806	8.71697	0.0769686		12.7926	0.00418297	0.00675906	0.00113012	0.00820227
	0.0696653	8.71866	0.0768116		12.7968	0.00418617	0.00677091	0.00113087	0.00817719
	0.0695871	8.72034	0.0762553		12.801	0.00417614	0.00677099	0.00112953	0.00816055
	0.0694651	8.72202	0.0759055		12.8052	0.00415152	0.00675668	0.00112914	0.00814228
	0.0693996	8.72371	0.0758202		12.8095	0.00413565	0.00674871	0.00112851	0.00809894
	0.0693431	8.72539	0.07585		12.8137	0.00411458	0.00674895	0.00113006	0.00807166
	0.069117	8.72708	0.0758655		12.8179	0.00411585	0.00676169	0.00113293	0.0080428
	0.0688348	8.72876	0.0757469		12.8221	0.0040663	0.00676887	0.00112901	0.00802803
	0.0685046	8.73044	0.0755426		12.8263	0.00404175	0.00675489	0.00112734	0.00800856
	0.0682988	8.73213	0.075359		12.8305	0.00407403	0.00674778	0.00112784	0.00797275
	0.0682659	8.73381	0.0752835		12.8347	0.00404997	0.00674973	0.00112935	0.00796616
	0.068293	8.73549	0.0751986		12.8389	0.0039884	0.00674832	0.00113036	0.00795393
	0.0681795	8.73718	0.0751301		12.8431	0.00398459	0.00674917	0.00113083	0.00789814
	0.0680948	8.73886	0.0751036		12.8473	0.00399218	0.00674928	0.00113056	0.00787242
	0.0679822	8.74054	0.0750677		12.8515	0.00396906	0.00674628	0.00112967	0.00785766
	0.0679055	8.74223	0.0749336		12.8558	0.00394741	0.00675172	0.00112772	0.00784516
	0.0678426	8.74391	0.0747624		12.86	0.00391384	0.00674828	0.00112732	0.00782283
	0.0676108	8.74559	0.0745746		12.8642	0.00390372	0.00674146	0.00112713	0.00779499
	0.0674729	8.74728	0.0744259		12.8684	0.0039223	0.00674103	0.0011274	0.00778127
	0.0674631	8.74896	0.0743467		12.8726	0.00388057	0.00675371	0.00112824	0.00774488
	0.0673686	8.75064	0.0741943		12.8768	0.0038054	0.00676089	0.0011278	0.00772206
	0.0672011	8.75233	0.0740263		12.881	0.00377715	0.00674401	0.00112696	0.00770988
	0.0669627	8.75401	0.07384		12.8852	0.00375437	0.00674174	0.00112814	0.00768318
	0.0667317	8.75569	0.0735926		12.8894	0.00373461	0.00674031	0.00112931	0.0076611
	0.066437	8.75738	0.0734782		12.8936	0.00371666	0.00674207	0.00112717	0.00764914
	0.0662244	8.75906	0.0733658		12.8978	0.00369138	0.00674265	0.00112661	0.00763047
	0.0660395	8.76074	0.07313		12.902	0.00368609	0.00674089	0.0011275	0.00760391
	0.0659946	8.76243	0.0730083		12.9063	0.00369365	0.00674469	0.00112728	0.00758242
	0.0659339	8.76411	0.0729416		12.9105	0.00365467	0.00673863	0.00112635	0.0075661
	0.0657609	8.76579	0.0727888		12.9147	0.00364479	0.00673768	0.00112692	0.00753284
	0.0654776	8.76748	0.0725959		12.9189	0.00368832	0.0067429	0.00112671	0.00750232
	0.0653201	8.76916	0.072447		12.9231	0.00373535	0.00674755	0.00112746	0.00748367
	0.0651186	8.77085	0.0723436		12.9273	0.00370715	0.00675177	0.00112794	0.00745287
	0.0649426	8.77253	0.0719026		12.9315	0.00368422	0.00674078	0.00112755	0.00743125
	0.0647881	8.77421	0.0714012		12.9357	0.00373203	0.00674164	0.00112875	0.00742127
	0.0647126	8.7759	0.0711798		12.9399	0.00373743	0.00674022	0.00112716	0.00740344
	0.0645676	8.77758	0.0711426		12.9441	0.00371585	0.00673867	0.00112547	0.00737224
	0.0644468	8.77926	0.0711433		12.9483	0.00370606	0.00673893	0.00112682	0.00735777
	0.0643267	8.78095	0.0711359		12.9525	0.00369429	0.00673571	0.00112731	0.00733201
	0.0641595	8.78263	0.0711171		12.9568	0.00369372	0.00673694	0.00112603	0.00730835
	0.0639546	8.78431	0.0709191		12.961	0.0036346	0.0067448	0.00112642	0.00728984
	0.0638544	8.786	0.0708764		12.9652	0.00362498	0.00675683	0.0011262	0.00725297
	0.0638356	8.78768	0.0708839		12.9694	0.00362717	0.00675778	0.00112518	0.00723502
	0.0638479	8.78936	0.0707299		12.9736	0.0035789	0.00675876	0.00112591	0.00720912
	0.0637076	8.79105	0.0705036		12.9778	0.00354102	0.00674425	0.00112607	0.00719156
	0.0635474	8.79273	0.0703084		12.982	0.0035295	0.00674244	0.00112865	0.00716509
	0.0634295	8.79441	0.0701115		12.9862	0.00354974	0.00675587	0.00112986	0.00714984
	0.0632128	8.7961	0.0698592		12.9904	0.00353576	0.00676331	0.0011274	0.00713311
	0.0630259	8.79778	0.0695871		12.9946	0.00353316	0.00675095	0.00112665	0.00711457
	0.0629639	8.79946	0.0694349		12.9988	0.00352716	0.00675082	0.00112629	0.00709034
	0.0628225	8.80115	0.0693076		13.0031	0.00347884	0.0067506	0.0011266	0.0070736
	0.0626713	8.80283	0.069174		13.0073	0.00345952	0.00674773	0.00112551	0.00706115
	0.0625187	8.80451	0.0690485		13.0115	0.003466	0.00675102	0.00112556	0.00703408
	0.0623667	8.8062	0.0689033		13.0157	0.0034688	0.00675715	0.00112593	0.00701277
	0.0620245	8.80788	0.0687949		13.0199	0.0034581	0.00675958	0.00112517	0.00699732
	0.0619406	8.80956	0.068704		13.0241	0.00340217	0.00676479	0.00112596	0.00698395
	0.0619677	8.81125	0.0686395		13.0283	0.00340377	0.0067673	0.00112649	0.00696111
	0.0618292	8.81293	0.0684202		13.0325	0.00343679	0.00676129	0.00112566	0.00694678
	0.0615807	8.81461	0.068311		13.0367	0.00340281	0.00675833	0.00112626	0.00693106
	0.0613922	8.8163	0.0681369		13.0409	0.00338917	0.00675787	0.00112585	0.00691589
	0.0612655	8.81798	0.0679876		13.0451	0.00337669	0.00675786	0.00112578	0.00689209
	0.0612537	8.81967	0.0679364		13.0493	0.00335357	0.00675882	0.0011268	0.00686585
	0.0612509	8.82135	0.0677928		13.0536	0.00333866	0.00676065	0.00112419	0.00684405
	0.0610263	8.82303	0.0676777		13.0578	0.00333598	0.00675995	0.00112345	0.00682048
	0.0607768	8.82472	0.0675289		13.062	0.00333231	0.00676408	0.00112474	0.00681461
	0.0606942	8.8264	0.0671254		13.0662	0.00327239	0.00676484	0.00112579	0.00680662
	0.0605097	8.82808	0.0666914		13.0704	0.00325262	0.0067664	0.00112656	0.00678023
	0.0603041	8.82977	0.0664634		13.0746	0.00330008	0.00677163	0.00112614	0.00676855
	0.0602344	8.83145	0.0664568		13.0788	0.00326537	0.00677147	0.0011272	0.00673757
	0.0602826	8.83313	0.0665012		13.083	0.00321178	0.00677411	0.00112691	0.00671403
	0.0602069	8.83482	0.0664968		13.0872	0.00321694	0.00677145	0.00112554	0.00670562
	0.0598492	8.8365	0.0663799		13.0914	0.00326373	0.00677036	0.00112383	0.00668638
	0.0596391	8.83818	0.0662006		13.0956	0.0032499	0.00677352	0.0011226	0.00666318
	0.0595186	8.83987	0.0661213		13.0999	0.00320712	0.00678016	0.00112255	0.00664952
	0.0594364	8.84155	0.0659281		13.1041	0.00319109	0.00677932	0.00112377	0.00662337
	0.0592471	8.84323	0.0657273		13.1083	0.00318461	0.00677983	0.00112453	0.00661674
	0.0590976	8.84492	0.0656952		13.1125	0.00317013	0.00678283	0.00112335	0.00660754
	0.0590099	8.8466	0.065645		13.1167	0.00314741	0.00678692	0.00112297	0.00657419
	0.0589653	8.84828	0.0655462		13.1209	0.00312795	0.00678945	0.00112289	0.006552
	0.0588338	8.84997	0.0652483		13.1251	0.00311045	0.00678789	0.00112433	0.00653379
	0.0586306	8.85165	0.0651779		13.1293	0.0030866	0.00678673	0.00112422	0.00651608
	0.0585659	8.85333	0.065198		13.1335	0.00308844	0.00678449	0.00112368	0.00649849
	0.058459	8.85502	0.0650713		13.1377	0.00306349	0.00678877	0.0011238	0.00649036
	0.0582624	8.8567	0.0649505		13.1419	0.00306127	0.00679526	0.00112357	0.00647613
	0.0581419	8.85838	0.0647897		13.1461	0.00307462	0.00679346	0.00112441	0.0064562
	0.0580259	8.86007	0.0646424		13.1504	0.00303084	0.00679552	0.00112399	0.00644727
	0.0579154	8.86175	0.0645503		13.1546	0.0030244	0.00680293	0.00112309	0.00641676
	0.0578614	8.86344	0.0643158		13.1588	0.00300366	0.00679787	0.00112309	0.00639233
	0.057831	8.86512	0.0640231		13.163	0.00299309	0.00679827	0.00112471	0.00638096
	0.0576502	8.8668	0.0638257		13.1672	0.00301834	0.0067954	0.00112661	0.00636826
	0.0574685	8.86849	0.0637583		13.1714	0.00302504	0.00679524	0.00112503	0.00634924
	0.0573626	8.87017	0.0636683		13.1756	0.00301451	0.00680046	0.00112265	0.00634204
	0.057096	8.87185	0.0634419		13.1798	0.00301338	0.00680137	0.00112174	0.00632301
	0.0568696	8.87354	0.0630878		13.184	0.00299679	0.00680618	0.00112299	0.00630445
	0.0566297	8.87522	0.0630001		13.1882	0.0029194	0.00680048	0.00112348	0.00628821
	0.0564623	8.8769	0.0630006		13.1924	0.00287684	0.00679875	0.00112297	0.00625328
	0.0558817	8.87859	0.0627542		13.1966	0.0028903	0.0068025	0.00112413	0.00624319
	0.0519568	8.88027	0.0623572		13.2009	0.00294724	0.00681232	0.00112222	0.00624013
	0.0474346	8.88195	0.0620715		13.2051	0.00295216	0.00681614	0.00112137	0.00622924
	0.0465937	8.88364	0.0619515		13.2093	0.00297465	0.00680817	0.00112178	0.00620616
	0.046956	8.88532	0.0618754		13.2135	0.00298113	0.00680465	0.00112173	0.00619349
	0.0478544	8.887	0.061836		13.2177	0.00296322	0.00680414	0.00112154	0.00617804
	0.0482048	8.88869	0.061875		13.2219	0.00290199	0.00680412	0.00112198	0.0061553
	0.0489297	8.89037	0.0618074		13.2261	0.00289418	0.00680654	0.00112365	0.00613421
	0.0496791	8.89205	0.0616326		13.2303	0.00290514	0.0068087	0.00112396	0.00612628
	0.0504278	8.89374	0.0615234		13.2345	0.00287032	0.00680624	0.00112422	0.00612185
	0.0511914	8.89542	0.061319		13.2387	0.00285165	0.00680371	0.00112403	0.00609835
	0.0517322	8.8971	0.0611594		13.2429	0.00285968	0.00680661	0.00112277	0.00607736
	0.0521296	8.89879	0.0610396		13.2472	0.00287711	0.00681086	0.00112178	0.00607183
	0.0522379	8.90047	0.0609302		13.2514	0.00280781	0.00681041	0.00112038	0.00605463
	0.052183	8.90215	0.0608278		13.2556	0.00279057	0.00681287	0.00111941	0.00602676
	0.0521526	8.90384	0.0607051		13.2598	0.00281485	0.00681156	0.00112051	0.00601834
	0.0520446	8.90552	0.0605239		13.264	0.00281962	0.00680694	0.00112287	0.00599958
	0.0518681	8.9072	0.0603699		13.2682	0.00279558	0.0068072	0.00112207	0.00598861
	0.0518863	8.90889	0.0601205		13.2724	0.00279553	0.00681056	0.00112066	0.00598051
	0.0519961	8.91057	0.0599289		13.2766	0.00283401	0.00681654	0.00112136	0.00595809
	0.0519783	8.91226	0.0598929		13.2808	0.00274934	0.00681919	0.00112333	0.00593074
	0.0519853	8.91394	0.0598115		13.285	0.0027176	0.00681736	0.00112279	0.00588496
	0.0520976	8.91562	0.059664		13.2892	0.00272786	0.006823	0.00112198	0.00583349
	0.0521481	8.91731	0.0595002		13.2934	0.00269161	0.00681618	0.00112139	0.00579997
	0.0522024	8.91899	0.0593231		13.2977	0.00267997	0.00681073	0.00112112	0.00577719
	0.0522596	8.92067	0.0592693		13.3019	0.00272576	0.00681258	0.00111991	0.00575268
	0.0522735	8.92236	0.0591935		13.3061	0.0027362	0.00681637	0.00111951	0.00572724
	0.0523126	8.92404	0.0590292		13.3103	0.00280336	0.00681173	0.00112038	0.00570817
	0.0523805	8.92572	0.0588291		13.3145	0.00274462	0.0068108	0.00112263	0.00567627
	0.0524199	8.92741	0.058696		13.3187	0.00267495	0.0068149	0.00112406	0.0056335
	0.0523371	8.92909	0.0586513		13.3229	0.00266159	0.00681824	0.0011215	0.00559961
	0.0522652	8.93077	0.0585794		13.3271	0.00259724	0.00681436	0.00112095	0.00557894
	0.0521544	8.93246	0.0583065		13.3313	0.00258458	0.00681224	0.00112219	0.00556116
	0.052023	8.93414	0.0578948		13.3355	0.00257568	0.00683648	0.00112432	0.00553418
	0.0518989	8.93582	0.0577492		13.3397	0.00258254	0.00683857	0.00112351	0.0055178
	0.0517566	8.93751	0.0577213		13.344	0.00261749	0.00682139	0.00112201	0.00550389
	0.0516823	8.93919	0.0576926		13.3482	0.00259527	0.00681431	0.00112144	0.00547355
	0.0515045	8.94087	0.0577101		13.3524	0.00254339	0.00681049	0.00112144	0.00545062
	0.0511305	8.94256	0.0576053		13.3566	0.0025466	0.00681004	0.00112171	0.00544079
	0.050739	8.94424	0.0573702		13.3608	0.00257295	0.00680894	0.00112285	0.00543371
	0.0506258	8.94592	0.0572132		13.365	0.00254502	0.00681012	0.00112393	0.00541018
	0.0506482	8.94761	0.0571473		13.3692	0.0025543	0.00681389	0.00112306	0.00539065
	0.0506968	8.94929	0.0570919		13.3734	0.00257043	0.00681336	0.00112064	0.00538604
	0.050593	8.95097	0.0570059		13.3776	0.00251122	0.00681245	0.00111987	0.00537346
	0.0504153	8.95266	0.0568883		13.3818	0.00246275	0.00681193	0.00112022	0.00535706
	0.0503685	8.95434	0.0568176		13.386	0.00245307	0.00680967	0.00112023	0.0053318
	0.0503205	8.95603	0.0567156		13.3902	0.00248565	0.00681104	0.00111907	0.00531512
	0.0502191	8.95771	0.0566053		13.3945	0.00248449	0.00681281	0.00111889	0.00530542
	0.0502322	8.95939	0.0564391		13.3987	0.0024287	0.00681043	0.00111934	0.00529642
	0.0503198	8.96108	0.056337		13.4029	0.00239568	0.0068082	0.0011184	0.00528454
	0.0502011	8.96276	0.0561489		13.4071	0.00239966	0.00680796	0.00111852	0.00526472
	0.0499917	8.96444	0.0560032		13.4113	0.00239687	0.00681001	0.00111958	0.00525388
	0.049885	8.96613	0.055814		13.4155	0.00238005	0.00681249	0.0011348	0.00523766
	0.0497678	8.96781	0.0555894		13.4197	0.00235338	0.00681689	0.00112152	0.00522308
	0.0495485	8.96949	0.0554248		13.4239	0.00234136	0.00681931	0.00111728	0.00520942
	0.0494154	8.97118	0.0552993		13.4281	0.00237037	0.00681751	0.00112051	0.00519177
	0.0492717	8.97286	0.0552127		13.4323	0.0023898	0.00682052	0.00112086	0.00518545
	0.0490924	8.97454	0.0551744		13.4365	0.00237316	0.00683051	0.00111982	0.00517531
	0.0489308	8.97623	0.0550539		13.4408	0.00232413	0.00681386	0.00111816	0.00514487
	0.0487489	8.97791	0.054781		13.445	0.00233356	0.00681199	0.00111834	0.0051305
	0.048558	8.97959	0.0546546		13.4492	0.00235344	0.00681321	0.00112072	0.00513002
	0.0483151	8.98128	0.0545168		13.4534	0.00230045	0.00681309	0.00111901	0.00511135
	0.0481394	8.98296	0.0544436		13.4576	0.00228927	0.0068188	0.00111887	0.0050961
	0.0480094	8.98464	0.054348		13.4618	0.00231437	0.00681198	0.0011215	0.00508658
	0.0479348	8.98633	0.0539715		13.466	0.00227823	0.00681031	0.00112072	0.00506146
	0.0478784	8.98801	0.053625		13.4702	0.00225874	0.00680777	0.00111911	0.0050496
	0.0476832	8.98969	0.0535384		13.4744	0.00222141	0.00680761	0.00111965	0.00503912
	0.0475234	8.99138	0.0535373		13.4786	0.00222155	0.0068086	0.00111996	0.00502883
	0.0474468	8.99306	0.0534924		13.4828	0.00221798	0.00680687	0.00111976	0.00501341
	0.0471719	8.99474	0.0534785		13.487	0.00219904	0.00680761	0.0011198	0.00499355
	0.0469109	8.99643	0.0534449		13.4913	0.00220893	0.00680561	0.00111953	0.00498275
	0.0467628	8.99811	0.0533611		13.4955	0.00217764	0.00680453	0.00111903	0.00496601
	0.0467042	8.99979	0.0532172		13.4997	0.00215214	0.00680676	0.00111769	0.0049446
	0.046716	9.00148	0.0531388		13.5039	0.00214635	0.00680658	0.00111736	0.0049395
	0.0467025	9.00316	0.0530723		13.5081	0.00214808	0.0068056	0.00111754	0.00492958
	0.0466075	9.00485	0.0529405		13.5123	0.00213745	0.00680316	0.00111787	0.00491852
	0.0466042	9.00653	0.0528833		13.5165	0.0021455	0.00680227	0.0011199	0.00491092
	0.0465654	9.00821	0.0527379		13.5207	0.00213395	0.00680935	0.00112022	0.00488939
	0.046427	9.0099	0.0525015		13.5249	0.00209787	0.00680448	0.00111875	0.00487588
	0.0462782	9.01158	0.0523706		13.5291	0.0020853	0.0068011	0.00111935	0.00487194
	0.0462228	9.01326	0.0522142		13.5333	0.00210288	0.00680115	0.0011205	0.00486267
	0.0461364	9.01495	0.0519852		13.5375	0.0020976	0.00680548	0.00111919	0.00484019
	0.0459979	9.01663	0.0518326		13.5418	0.00205578	0.00680838	0.00111822	0.00482138
	0.0458019	9.01831	0.0518224		13.546	0.00206521	0.00680512	0.00111777	0.00481101
	0.0456047	9.02	0.0518089		13.5502	0.00206469	0.00679961	0.0011181	0.00480284
	0.0455038	9.02168	0.0516971		13.5544	0.00202767	0.00679748	0.00111998	0.00478968
	0.0453542	9.02336	0.0515689		13.5586	0.00201525	0.00679873	0.0011195	0.00476531
	0.045256	9.02505	0.0515145		13.5628	0.0020184	0.00680156	0.00112009	0.00475088
	0.0452358	9.02673	0.0514125		13.567	0.00199857	0.00680374	0.00112116	0.00475355
	0.0451822	9.02841	0.0512619		13.5712	0.00199129	0.00680255	0.00111866	0.00473885
	0.0450384	9.0301	0.05115		13.5754	0.00199935	0.0068032	0.00111853	0.00471741
	0.044968	9.03178	0.0509979		13.5796	0.00198753	0.00680134	0.00111706	0.00471496
	0.0448869	9.03346	0.050832		13.5838	0.00199044	0.00679914	0.00111597	0.00471873
	0.0447736	9.03515	0.0507072		13.5881	0.00199361	0.00680075	0.00111724	0.00469683
	0.0447626	9.03683	0.0506046		13.5923	0.00197612	0.00679972	0.00111896	0.00468173
	0.0446773	9.03851	0.0504694		13.5965	0.00194611	0.00679695	0.00111915	0.00468003
	0.04453	9.0402	0.0501722		13.6007	0.00193753	0.00679835	0.00111799	0.00466226
	0.0444181	9.04188	0.0499246		13.6049	0.0019331	0.00679891	0.00111805	0.00465425
	0.0443291	9.04356	0.0497405		13.6091	0.00191082	0.00679827	0.00111858	0.00464429
	0.0442993	9.04525	0.0496777		13.6133	0.00190015	0.00680118	0.00111883	0.00463138
	0.0442501	9.04693	0.0497018		13.6175	0.00191755	0.00679935	0.0011222	0.00462536
	0.0440004	9.04862	0.0498571		13.6217	0.00192104	0.00679734	0.00111761	0.00460697
	0.0436811	9.0503	0.050125		13.6259	0.00185938	0.00679595	0.00111637	0.00459147
	0.0435547	9.05198	0.0501031		13.6301	0.0018514	0.00680031	0.00111834	0.00457718
	0.0435616	9.05367	0.0498753		13.6343	0.00185787	0.00679885	0.00111985	0.00457055
	0.0435954	9.05535	0.0496093		13.6386	0.00184452	0.00679213	0.00111888	0.00455975
	0.0435886	9.05703	0.0494974		13.6428	0.00185657	0.0067927	0.00111801	0.00454179
	0.0434855	9.05872	0.0494236		13.647	0.00186429	0.00679461	0.00111894	0.00453244
	0.0434691	9.0604	0.0492473		13.6512	0.00182456	0.00679746	0.00111742	0.00452543
	0.0434833	9.06208	0.0491		13.6554	0.00181814	0.00679306	0.00111661	0.00452016
	0.0433564	9.06377	0.0490499		13.6596	0.00183206	0.00679131	0.00111891	0.00451681
	0.0431614	9.06545	0.0488909		13.6638	0.00182695	0.00679634	0.00111793	0.00451069
	0.0429794	9.06713	0.0487153		13.668	0.00180688	0.00679318	0.00111653	0.0044987
	0.0429073	9.06882	0.0485789		13.6722	0.00179915	0.00679063	0.00111656	0.00448646
	0.0428413	9.0705	0.0483489		13.6764	0.00179126	0.00678787	0.00111701	0.0044792
	0.0428015	9.07218	0.0481859		13.6806	0.00176914	0.00678582	0.00111773	0.00447224
	0.0427275	9.07387	0.0481123		13.6849	0.00175989	0.00678886	0.0011191	0.00446273
	0.0426638	9.07555	0.0479958		13.6891	0.00175574	0.00678852	0.00111831	0.00444818
	0.042563	9.07723	0.0478782		13.6933	0.00174842	0.00678886	0.00111817	0.00444264
	0.0424511	9.07892	0.0478166		13.6975	0.00174664	0.00679907	0.00111889	0.00442871
	0.0423454	9.0806	0.04772		13.7017	0.00174688	0.00679814	0.00111642	0.00441625
	0.0422881	9.08228	0.0474557		13.7059	0.00174706	0.00679589	0.0011163	0.00440629
	0.0421617	9.08397	0.0472695		13.7101	0.00172192	0.00679037	0.00111641	0.00439827
	0.0419903	9.08565	0.0471706		13.7143	0.00168826	0.00678665	0.00111668	0.00439242
	0.0419398	9.08733	0.0470628		13.7185	0.00167779	0.00678644	0.00111732	0.0043842
	0.0417672	9.08902	0.0469232		13.7227	0.00166462	0.00678341	0.00111593	0.00436906
	0.0416238	9.0907	0.0468237		13.7269	0.00166004	0.00678555	0.001116	0.00436277
	0.0415974	9.09239	0.0466639		13.7311	0.00166247	0.00678487	0.00111661	0.00436169
	0.0415576	9.09407	0.0463508		13.7354	0.00166297	0.00678435	0.00111649	0.0043493
	0.0414362	9.09575	0.0462075		13.7396	0.00164829	0.00678384	0.00111735	0.00433314
	0.0413213	9.09744	0.0461687		13.7438	0.00163648	0.00678293	0.00111872	0.00432495
	0.0412077	9.09912	0.0461272		13.748	0.00163803	0.00678259	0.00111603	0.00432193
	0.0410926	9.1008	0.0460595		13.7522	0.00163974	0.00678277	0.00111645	0.00431138
	0.0408254	9.10249	0.0460432		13.7564	0.00161849	0.00678303	0.00111904	0.004304
	0.0406489	9.10417	0.0460107		13.7606	0.00162255	0.00678187	0.0011181	0.00429145
	0.0406315	9.10585	0.0459127		13.7648	0.00162737	0.00678247	0.00111686	0.00428236
	0.0406116	9.10754	0.0456759		13.769	0.00161212	0.00678988	0.00111624	0.00427253
	0.0405144	9.10922	0.0455141		13.7732	0.00161567	0.00678413	0.00111558	0.00425753
	0.0404939	9.1109	0.045461		13.7774	0.00159665	0.00678007	0.00111562	0.0042531
	0.0405103	9.11259	0.0454513		13.7817	0.00158994	0.00678209	0.00111614	0.00425317
	0.04046	9.11427	0.0453912		13.7859	0.00157447	0.00678031	0.0011157	0.00424731
	0.0402946	9.11595	0.0451386		13.7901	0.00155759	0.00677928	0.00111572	0.00423525
	0.0401595	9.11764	0.0450007		13.7943	0.00156044	0.00678066	0.00111641	0.00422708
	0.0401008	9.11932	0.0448214		13.7985	0.00157135	0.00678406	0.00111819	0.00422311
	0.0400396	9.121	0.0447202		13.8027	0.00155103	0.00678518	0.00112016	0.00421709
	0.0399151	9.12269	0.0446788		13.8069	0.00152896	0.00677885	0.00111851	0.00420855
	0.0397767	9.12437	0.0445895		13.8111	0.00152834	0.00677896	0.00111734	0.00419837
	0.0396695	9.12605	0.0444749		13.8153	0.00153093	0.00677758	0.00111769	0.00419981
	0.0395962	9.12774	0.0444054		13.8195	0.00153765	0.00677484	0.00111785	0.00419796
	0.0394657	9.12942	0.0443496		13.8237	0.00151403	0.0067751	0.0011181	0.00417016
	0.0393875	9.1311	0.0442759		13.8279	0.00149758	0.00677495	0.00111903	0.00416403
	0.0393572	9.13279	0.0441801		13.8322	0.00149411	0.00677455	0.00111666	0.00415995
	0.0391764	9.13447	0.044035		13.8364	0.00147747	0.00677909	0.00111488	0.00415309
	0.0390543	9.13615	0.0439207		13.8406	0.00147075	0.00678468	0.00111559	0.00414602
	0.0390006	9.13784	0.0438142		13.8448	0.00147108	0.0067805	0.00111702	0.00413041
	0.0389851	9.13952	0.0437273		13.849	0.00145875	0.00677907	0.00111556	0.00412535
	0.0389175	9.14121	0.0436045		13.8532	0.00145148	0.0067774	0.00111559	0.00412325
	0.0388119	9.14289	0.0435232		13.8574	0.00145455	0.00677889	0.00111729	0.00412042
	0.0387587	9.14457	0.0434676		13.8616	0.00144564	0.00677209	0.00111762	0.00410716
	0.0386464	9.14626	0.0432781		13.8658	0.00144367	0.00676876	0.00111841	0.00409551
	0.0384912	9.14794	0.0430253		13.87	0.00143184	0.00676899	0.00112046	0.00408909
	0.0383364	9.14962	0.0428511		13.8742	0.00143584	0.00676793	0.00111968	0.00408653
	0.0382585	9.15131	0.0427407		13.8784	0.00148006	0.00676869	0.00111725	0.00407757
	0.0382265	9.15299	0.042692		13.8827	0.00144419	0.0067693	0.00111586	0.00406949
	0.0380704	9.15467	0.0426701		13.8869	0.00141635	0.0067715	0.00111589	0.00406204
	0.037833	9.15636	0.0426141		13.8911	0.00140703	0.00677026	0.00111573	0.0040545
	0.0376305	9.15804	0.0424825		13.8953	0.00138517	0.00676549	0.00111608	0.00404035
	0.037456	9.15972	0.0424316		13.8995	0.0013613	0.00676498	0.00111573	0.00403054
	0.0374234	9.16141	0.0423962		13.9037	0.00136144	0.00676522	0.00111425	0.0040271
	0.0374576	9.16309	0.0423409		13.9079	0.00137907	0.00676454	0.00111567	0.00402766
	0.0374105	9.16477	0.042309		13.9121	0.00138109	0.00676733	0.00111579	0.00401408
	0.0373208	9.16646	0.0422973		13.9163	0.00134857	0.0067706	0.00111536	0.0040069
	0.0372317	9.16814	0.0421841		13.9205	0.00134156	0.00676598	0.0011158	0.00399455
	0.0371333	9.16982	0.0420661		13.9247	0.00134564	0.00676851	0.00111577	0.00398587
	0.0371302	9.17151	0.0418834		13.929	0.00132116	0.00677149	0.00111778	0.00398465
	0.0371836	9.17319	0.0417421		13.9332	0.00131848	0.00676385	0.00111679	0.00397759
	0.0371344	9.17487	0.0417161		13.9374	0.00132253	0.0067649	0.00111779	0.00397291
	0.0371306	9.17656	0.0416745		13.9416	0.00132718	0.00677181	0.00111823	0.00396623
	0.0378102	9.17824	0.0415787		13.9458	0.00130371	0.0067653	0.00111439	0.00396431
	0.0385191	9.17992	0.0414996		13.95	0.00129506	0.00676158	0.00111379	0.00396156
	0.0369202	9.18161	0.0414272		13.9542	0.00130169	0.00675864	0.00111455	0.00394818
	0.0367302	9.18329	0.0413051		13.9584	0.00129343	0.00675842	0.00111368	0.00393717
	0.0366138	9.18498	0.0411865		13.9626	0.00128879	0.00675679	0.00111369	0.00393055
	0.0364881	9.18666	0.0410315		13.9668	0.00130069	0.00675756	0.00111434	0.00392738
	0.0364443	9.18834	0.0409623		13.971	0.00128235	0.00676098	0.00111474	0.0039226
	0.0363922	9.19003	0.0408517		13.9752	0.00127187	0.00675979	0.00111527	0.00391041
	0.0362924	9.19171	0.0407324		13.9795	0.00127059	0.00675843	0.00111522	0.00390068
	0.0362073	9.19339	0.0405901		13.9837	0.00127838	0.0067571	0.00111446	0.003899
	0.036067	9.19508	0.0405021		13.9879	0.00128155	0.00675891	0.0011157	0.00389781
	0.0359399	9.19676	0.0405025		13.9921	0.00127005	0.00675819	0.00111722	0.00388599
	0.0358661	9.19844	0.0404059		13.9963	0.00124834	0.00675511	0.00111617	0.00387154
	0.0357772	9.20013	0.0401119		14.0005	0.00123892	0.00675541	0.00111507	0.0038676
	0.0356447	9.20181	0.0399218		14.0047	0.00124186	0.00675614	0.0011145	0.00386712
	0.0355608	9.20349	0.0398366		14.0089	0.00123865	0.00675501	0.00111479	0.00386203
	0.0354993	9.20518	0.0397583		14.0131	0.00122622	0.00675263	0.00111464	0.00385455
	0.0353889	9.20686	0.0397298		14.0173	0.00123001	0.0067526	0.00111593	0.00384603
	0.0352169	9.20854	0.0397348		14.0215	0.00122454	0.00675304	0.00111702	0.00384377
	0.0349806	9.21023	0.0397046		14.0258	0.00122115	0.00675309	0.00111528	0.00383491
	0.0348835	9.21191	0.0396434		14.03	0.00122756	0.0067537	0.00111493	0.00382647
	0.0348805	9.21359	0.0395935		14.0342	0.00121383	0.00675308	0.00111566	0.00382084
	0.0348523	9.21528	0.0395219		14.0384	0.00121556	0.0067533	0.00111667	0.00381263
	0.0347807	9.21696	0.0393967		14.0426	0.00121299	0.00675143	0.00111587	0.00380672
	0.0347305	9.21864	0.0392926		14.0468	0.00120866	0.00675291	0.00111429	0.00380585
	0.0347286	9.22033	0.0392134		14.051	0.00121227	0.0067528	0.00111413	0.0038035
	0.0347057	9.22201	0.0390694		14.0552	0.00118871	0.00674854	0.00111547	0.00378853
	0.034658	9.22369	0.0389662		14.0594	0.0011831	0.00674802	0.0011166	0.00378011
	0.0345943	9.22538	0.0388413		14.0636	0.00119402	0.00674934	0.00111657	0.003776
	0.0345613	9.22706	0.0387376		14.0678	0.00118447	0.00674819	0.00111681	0.00377314
	0.0345252	9.22874	0.0386721		14.072	0.00117591	0.00675021	0.00111689	0.00376408
	0.0343239	9.23043	0.0385885		14.0763	0.00117095	0.00675349	0.00111528	0.00375445
	0.0341621	9.23211	0.0384795		14.0805	0.00117456	0.00675123	0.00111461	0.00374668
	0.0341091	9.2338	0.0383553		14.0847	0.00118831	0.00674525	0.00111638	0.00374619
	0.0340331	9.23548	0.0383398		14.0889	0.00118325	0.00674231	0.00111669	0.00374607
	0.0339559	9.23716	0.0382907		14.0931	0.00116342	0.00674138	0.00111716	0.00373385
	0.033861	9.23885	0.0382141		14.0973	0.00114913	0.00674375	0.00111682	0.00372827
	0.0337432	9.24053	0.0381538		14.1015	0.00113268	0.00674307	0.00111591	0.00372458
	0.033617	9.24221	0.0380391		14.1057	0.00114337	0.00673951	0.0011158	0.00372149
	0.0334898	9.2439	0.037954		14.1099	0.0011505	0.00674032	0.00111627	0.00370903
	0.033497	9.24558	0.0379041		14.1141	0.00113456	0.00674444	0.00111615	0.00370523
	0.0335199	9.24726	0.037761		14.1183	0.00112499	0.00674429	0.00111457	0.00371218
	0.0333648	9.24895	0.0376688		14.1226	0.00111809	0.00674512	0.0011141	0.00371066
	0.033237	9.25063	0.0376448		14.1268	0.00111213	0.00674086	0.00111668	0.00369536
	0.033103	9.25231	0.0375272		14.131	0.00111867	0.00674009	0.00111569	0.00369098
	0.033073	9.254	0.0373324		14.1352	0.00112847	0.00674068	0.00111366	0.00369883
	0.0330402	9.25568	0.0372135		14.1394	0.00111827	0.00673723	0.00111416	0.00369444
	0.0330029	9.25736	0.0370524		14.1436	0.0011255	0.00673798	0.00111471	0.00368066
	0.0329828	9.25905	0.0370285		14.1478	0.00113015	0.00673903	0.00111461	0.00368153
	0.0328748	9.26073	0.0369812		14.152	0.00113195	0.0067446	0.00111465	0.00368015
	0.0327589	9.26241	0.036948		14.1562	0.00112931	0.00681647	0.0011151	0.00366521
	0.0325608	9.2641	0.0368983		14.1604	0.00112081	0.00679763	0.00111672	0.00366184
	0.0324883	9.26578	0.036775		14.1646	0.00111939	0.00673958	0.00111567	0.00366232
	0.0324497	9.26746	0.0367288		14.1688	0.00111697	0.00673831	0.00111527	0.0036592
	0.0324565	9.26915	0.0367192		14.1731	0.00109864	0.00674061	0.00111636	0.00366038
	0.0323823	9.27083	0.0366947		14.1773	0.00109257	0.00674136	0.00111788	0.00365067
	0.0322	9.27251	0.0366386		14.1815	0.0010896	0.00673433	0.00111833	0.00363617
	0.0321295	9.2742	0.0365229		14.1857	0.00109263	0.00673015	0.0011173	0.003634
	0.0321064	9.27588	0.0364637		14.1899	0.00108854	0.0067355	0.00111644	0.00363011
	0.0320843	9.27757	0.0364292		14.1941	0.00106539	0.00673805	0.00111475	0.00362735
	0.0320377	9.27925	0.0363154		14.1983	0.00106147	0.00673266	0.00111426	0.00361773
	0.0319687	9.28093	0.0362809		14.2025	0.0010598	0.0067307	0.00111578	0.00361328
	0.0318729	9.28262	0.0361899		14.2067	0.00106209	0.00672771	0.00111665	0.00361152
	0.0318066	9.2843	0.0360441		14.2109	0.00107288	0.00672731	0.00111695	0.00360139
	0.0316645	9.28598	0.035902		14.2151	0.00106251	0.00672741	0.00111588	0.00359928
	0.0315847	9.28767	0.0357852		14.2193	0.00106769	0.00672859	0.00111534	0.00359765
	0.0315645	9.28935	0.0357432		14.2236	0.00106078	0.00673289	0.00111619	0.00358519
	0.0314796	9.29103	0.0356604		14.2278	0.00105282	0.00673398	0.00111651	0.00358232
	0.0314236	9.29272	0.0355427		14.232	0.00105108	0.00672728	0.0011147	0.00357776
	0.0313646	9.2944	0.035461		14.2362	0.0010428	0.0067271	0.00111472	0.00357572
	0.0313021	9.29608	0.0353406		14.2404	0.00104885	0.00672699	0.00111673	0.00358007
	0.031224	9.29777	0.0352299		14.2446	0.00104771	0.00672478	0.00111783	0.00357847
	0.0311122	9.29945	0.0351278		14.2488	0.00105223	0.00672978	0.00111664	0.0035701
	0.0310411	9.30113	0.0349864		14.253	0.00104002	0.00672751	0.00111427	0.00356611
	0.0309759	9.30282	0.0348699		14.2572	0.00102793	0.00672006	0.00111379	0.00355978
	0.0308463	9.3045	0.0348256		14.2614	0.00102718	0.00671797	0.00111358	0.00355497
	0.0308054	9.30618	0.0346646		14.2656	0.00102544	0.00672203	0.0011128	0.00355451
	0.0307927	9.30787	0.0344746		14.2699	0.00102048	0.00673321	0.00111301	0.00354066
	0.0306846	9.30955	0.0343946		14.2741	0.00101659	0.00672132	0.00111463	0.00353029
	0.0305907	9.31123	0.0343235		14.2783	0.00101425	0.00671968	0.00111554	0.0035198
	0.0305739	9.31292	0.0342444		14.2825	0.00101458	0.00672369	0.00111588	0.00351729
	0.0304758	9.3146	0.0342312		14.2867	0.00100462	0.00672786	0.00111645	0.00351486
	0.0303405	9.31628	0.0342494		14.2909	0.00100389	0.00671874	0.00111666	0.00350979
	0.0302057	9.31797	0.0342568		14.2951	0.00101879	0.00671644	0.00111552	0.00350514
	0.030118	9.31965	0.0341945		14.2993	0.00101023	0.00671657	0.00112178	0.00349782
	0.0300724	9.32134	0.0341343		14.3035	0.00100248	0.00671484	0.00112176	0.00349266
	0.0300371	9.32302	0.0340394		14.3077	0.00100216	0.0067131	0.00111557	0.00348939
	0.0299858	9.3247	0.0339941		14.3119	0.000995297	0.00671385	0.00111664	0.00348801
	0.0299417	9.32639	0.0339356		14.3161	0.000995352	0.00671681	0.0011152	0.00348604
	0.0298605	9.32807	0.0338445		14.3204	0.00099063	0.006716	0.00111394	0.00348435
	0.029759	9.32975	0.0337029		14.3246	0.000990048	0.00671387	0.00111336	0.00347388
	0.029742	9.33144	0.0335775		14.3288	0.000989184	0.00671823	0.00111344	0.00346858
	0.0296906	9.33312	0.0335143		14.333	0.000993647	0.00672716	0.00111486	0.00346949
	0.0296102	9.3348	0.0333527		14.3372	0.00101491	0.0067227	0.00111508	0.00346252
	0.0295173	9.33649	0.0332529		14.3414	0.000992598	0.00671574	0.00111393	0.00345645
	0.0294808	9.33817	0.0332639		14.3456	0.000979297	0.00671775	0.00111379	0.00345253
	0.0294393	9.33985	0.0332767		14.3498	0.000976812	0.00671213	0.00111493	0.00345094
	0.0293865	9.34154	0.0332178		14.354	0.000972299	0.00670694	0.00111511	0.00344819
	0.0293672	9.34322	0.0331652		14.3582	0.000966096	0.00670779	0.00111494	0.00344377
	0.0291972	9.3449	0.0330667		14.3624	0.000959641	0.00670881	0.00111506	0.00344485
	0.0290677	9.34659	0.0329562		14.3667	0.000961127	0.00670708	0.00111542	0.00343739
	0.0290375	9.34827	0.0329029		14.3709	0.000972561	0.00670712	0.00111521	0.00342496
	0.0289986	9.34995	0.0328656		14.3751	0.000977784	0.00670913	0.00111354	0.00342596
	0.0289714	9.35164	0.0327932		14.3793	0.000969767	0.00670883	0.00111322	0.00343294
	0.0288943	9.35332	0.0327506		14.3835	0.000964997	0.00670645	0.00111426	0.00342225
	0.0288345	9.355	0.0326818		14.3877	0.000959242	0.00670456	0.00111595	0.00341243
	0.0287674	9.35669	0.0326329		14.3919	0.000952523	0.00670261	0.00111371	0.00340671
	0.0286537	9.35837	0.0326185		14.3961	0.000945643	0.00670366	0.00111298	0.00340651
	0.0285915	9.36005	0.032409		14.4003	0.000942447	0.00670676	0.00111484	0.0034068
	0.0285627	9.36174	0.0322386		14.4045	0.000944649	0.00671387	0.00111639	0.00339519
	0.0284447	9.36342	0.0322203		14.4087	0.000934341	0.00671068	0.00111543	0.00339207
[truncated: 3,348 more rows]
