# Supplementary material for: In vitro functional analysis of gRNA sites regulating assembly of hepatitis B virus
Source: Commun Biol. 2021 Dec 16;4:1407. doi: 10.1038/s42003-021-02897-2 (PMC8677749; doi:10.1038/s42003-021-02897-2)
Supplement: Supplementary file 5 — Supplementary Data 2 [file 42003_2021_2897_MOESM5_ESM.xlsx]

## Sheet: Sheet1
		Figure 5
		XRF Figure
	genome_position	norm_react_R_25	norm_react_se_R_25	norm_react_R_50	norm_react_se_R_50
	2924	1.02286	2.91871	0	3.99583
	2925	0.732602	1.69532	0	2.47299
	2926	0.831471	0.547341	0.187211	0.911267
	2927	1.21764	0.729501	0.0800911	1.03189
	2928	1.38861	0.746284	0.361247	0.70578
	2929	0.639823	0.517344	0.226418	0.61302
	2930	0.468291	0.368301	0	0.435043
	2931	0.108842	0.410352	0	0.550162
	2932	0.165657	0.285401	0.105708	0.379257
	2933	1.10695	0.351651	0.0356403	0.755511
	2934	1.66724	0.655183	1.03017	0.794952
	2935	0.66503	0.215977	1.24694	0.322859
	2936	0.0408439	0.0813492	0.395166	0.134937
	2937	0.504927	0.100732	0.485259	0.14191
	2938	0.537983	0.224024	0.11639	0.235981
	2939	0.845588	0.252069	0.108374	0.264905
	2940	0.76669	0.191699	0.248318	0.11968
	2941	0.304888	0.111508	0.0574507	0.121352
	2942	0	0.634568	0	0.900792
	2943	0.0992462	0.37485	0.0412009	0.49276
	2944	0.0138372	0.517104	0	0.685411
	2945	0.0746472	0.190788	0.210333	0.190679
	2946	0.132977	0.208949	0.0120822	0.208223
	2947	0.0243883	0.118572	0.03762	0.0891935
	2948	0.0615352	0.143236	0	0.125936
	2949	0	0.128211	0	0.147154
	2950	0	1.02268	0	1.2915
	2951	0	2.38801	0	2.96812
	2952	0.0833735	2.51729	0	3.04851
	2953	0.560526	1.13108	0	1.24212
	2954	0.163985	2.56977	0	2.76836
	2955	1.24489	0.559064	1.56068	1.24698
	2956	0.176284	0.513461	0.11949	0.73132
	2957	0.999683	0.745693	0.121066	0.5189
	2958	0.584025	1.6575	0.00124245	1.7926
	2959	0	6.48765	0	7.89492
	2960	2.75405	1.67314	1.25186	1.94946
	2961	1.41808	0.603183	2.90913	1.2955
	2962	0.114539	0.402052	0.741521	0.775897
	2963	0.0455769	0.56338	0	0.604518
	2964	1.99331	1.05879	1.23205	0.626716
	2965	2.26754	1.18575	3.60674	1.91858
	2966	1.14848	0.534009	4.91777	2.64928
	2967	0.147953	0.408114	1.99235	1.34916
	2968	0.739723	0.680774	1.47913	0.978163
	2969	0.389726	0.294764	1.93565	0.983481
	2970	0.195953	0.184318	1.0483	0.612237
	2971	0	0.306676	0	0.398053
	2972	0	0.682151	0	0.858158
	2973	0.182081	0.478803	0	0.655642
	2974	0.00993011	1.24944	0	1.53581
	2975	0.585618	0.283877	0.027506	0.304365
	2976	0.0456116	1.01661	0	1.13038
	2977	0.120425	0.407481	0.216125	0.585729
	2978	0	1.65639	0	1.92817
	2979	0.0536622	3.47331	0	4.00036
	2980	0.142721	1.44489	0	1.5718
	2981	0.00756328	1.49999	0	1.57354
	2982	0	3.21339	0	3.71933
	2983	0.278632	11.4118	0	13.109
	2984	5.41511	4.48197	0.609518	4.72816
	2985	1.32616	3.70092	0	4.04769
	2986	2.89926	1.10217	2.15327	1.17331
	2987	1.26202	0.372776	1.09727	0.344171
	2988	0.332037	0.574995	0	0.638346
	2989	0.179558	2.85973	0	3.24039
	2990	2.27813	1.44611	0.377515	1.55442
	2991	1.92898	0.518975	1.4183	0.494081
	2992	0.732691	0.154489	1.06175	0.362503
	2993	0.459256	0.218151	0.36983	0.286445
	2994	0.39377	0.0845351	0.428934	0.161508
	2995	0.103841	0.0536234	0.0963593	0.116827
	2996	0.156062	0.0581397	0.119741	0.116442
	2997	0.32536	0.144814	0.188391	0.13064
	2998	0.588751	0.205108	0.382198	0.231293
	2999	0.195429	0.0504762	0.201375	0.05914
	3000	0.458459	0.137229	0.240606	0.138399
	3001	0.276866	0.158643	0.022598	0.11411
	3002	1.08728	0.232775	0.649672	0.205012
	3003	0.51574	0.173486	0.408932	0.202864
	3004	0.180818	0.0478168	0.191713	0.0411679
	3005	0.0920056	0.0441522	0.158889	0.0816476
	3006	0.0184281	0.0241615	0.095057	0.0266186
	3007	0.184503	0.0852973	0.0525998	0.106229
	3008	0.164627	0.13481	0.0233173	0.116422
	3009	0.130888	0.0623089	0.0986233	0.0710891
	3010	0.0168472	0.0329164	0.109503	0.0504469
	3011	0	0.0319465	0	0.0566931
	3012	0	0.181217	0	0.26176
	3013	0.0312315	0.0791591	0.0979068	0.158603
	3014	0.147861	0.0893921	0.182706	0.207018
	3015	0.344262	0.0500436	0.373156	0.135826
	3016	0.130269	0.0622089	0.12335	0.12061
	3017	0.163195	0.075519	0.130833	0.0786015
	3018	0.083673	0.0571978	0.0287752	0.0413689
	3019	0.60427	0.408835	0.173765	0.426536
	3020	0.300463	0.407637	0	0.38383
	3021	0.506485	0.818308	0	0.997168
	3022	0.797709	0.282369	0.550722	0.384683
	3023	0.453797	0.140441	0.409453	0.143018
	3024	1.06052	0.236603	0.82913	0.273449
	3025	1.22577	0.276609	0.841277	0.289636
	3026	0.78643	0.301476	0.391585	0.371889
	3027	0.423748	0.0815168	0.450042	0.127579
	3028	0.0193048	0.0299676	0.0318468	0.0428747
	3029	0	0.224022	0	0.330851
	3030	0.245633	0.0966442	0.0197076	0.140909
	3031	0.855521	0.146317	0.483301	0.140391
	3032	0.686523	0.156896	0.447285	0.138467
	3033	0.252452	0.117081	0.273648	0.131738
	3034	0.38107	0.146152	0.26904	0.102727
	3035	0.252126	0.0690286	0.221662	0.08657
	3036	0.323364	0.0973838	0.214403	0.0762564
	3037	0.223602	0.0493428	0.0906828	0.0470848
	3038	0.164332	0.0642633	0.0786546	0.0506647
	3039	0.0969631	0.0510421	0.0918189	0.0438878
	3040	0.0208007	0.0159471	0.0138635	0.0378983
	3041	0.00442459	0.0636798	0.0399864	0.101136
	3042	0.0792174	0.0566675	0.0514488	0.120727
	3043	0.225711	0.104471	0.062071	0.118493
	3044	0.223596	0.0750505	0.097587	0.0526394
	3045	0.0863653	0.036793	0.164663	0.12038
	3046	0.527675	0.0904601	0.305811	0.0887926
	3047	0.132708	0.0566432	0.312269	0.0953438
	3048	0.215938	0.158454	0.0230659	0.163033
	3049	0.193543	0.0990202	0.0703732	0.125827
	3050	0.254717	0.126964	0.136917	0.0399319
	3051	0.119496	0.0422857	0.0818966	0.0458966
	3052	0.0417244	0.0747105	0.0898562	0.121338
	3053	0.042607	0.186438	0.0279975	0.236138
	3054	2.1954	0.415025	1.30939	0.367512
	3055	0.588735	0.238454	0.476563	0.254005
	3056	1.9835	0.404722	1.49985	0.417922
	3057	0.429423	0.135907	0.59697	0.19799
	3058	0.617866	0.127575	0.62169	0.144168
	3059	0.385723	0.126636	0.366987	0.135935
	3060	0.277328	0.0929685	0.151742	0.0538648
	3061	0	0.0848849	0	0.0870275
	3062	0	0.0672064	0	0.083184
	3063	0.0174845	0.127029	0.00887042	0.188719
	3064	0.0533896	0.482975	0	0.502603
	3065	0.267971	0.557445	0.0223785	0.555298
	3066	1.35548	0.609918	0.887426	0.46919
	3067	0.58526	0.265438	0.468207	0.233156
	3068	0.207992	0.13831	0.202847	0.147859
	3069	0.209977	0.206586	0.0754164	0.183982
	3070	0.164751	0.191039	0.0454069	0.189798
	3071	0.344217	0.27197	0.0324133	0.195666
	3072	0.830224	0.36891	0.364529	0.326508
	3073	1.25289	0.424197	0.934159	0.510041
	3074	0.192609	0.107963	0.271441	0.153923
	3075	0.0185003	0.213318	0	0.262327
	3076	0.444402	0.509953	0.296717	0.534368
	3077	0.507157	0.363336	0.23863	0.424597
	3078	0.738492	0.210731	0.762934	0.289037
	3079	0.797644	0.271402	0.552248	0.311689
	3080	0.347995	0.0894764	0.411906	0.120306
	3081	0.139911	0.0328107	0.145741	0.0526361
	3082	0.457913	0.107609	0.481082	0.112282
	3083	0.183105	0.0677659	0.280462	0.0782961
	3084	0.392076	0.10139	0.429812	0.161813
	3085	0.302028	0.121305	0.313353	0.13523
	3086	0.432782	0.116868	0.459218	0.15753
	3087	0.554076	0.103503	0.521725	0.123613
	3088	1.27321	0.23915	1.07493	0.230471
	3089	0.243373	0.0759827	0.263658	0.103624
	3090	0.277102	0.152548	0.266029	0.147215
	3091	1.71132	0.271343	1.4233	0.334431
	3092	0.420507	0.158259	0.621797	0.232184
	3093	0.0157675	0.0562567	0	0.0552504
	3094	0.316701	0.0918249	0.255891	0.098534
	3095	0.215799	0.138438	0.0881039	0.112167
	3096	0.903409	0.242576	0.911063	0.295159
	3097	0.0557541	0.326553	0.0128409	0.275124
	3098	0.351452	0.277453	0.148673	0.216233
	3099	0.631651	0.357412	0.09479	0.0899382
	3100	0.457622	0.279097	0.221368	0.148477
	3101	0.527048	0.355849	0.180738	0.21671
	3102	0.51946	0.441498	0.105581	0.348561
	3103	0.276115	0.944634	0	0.943227
	3104	1.49689	2.07236	0.0961384	2.31043
	3105	2.02962	0.615985	2.11231	0.711761
	3106	1.26986	0.237649	1.17857	0.338252
	3107	1.16554	0.250176	0.899635	0.257646
	3108	0.696018	0.214723	0.538562	0.219177
	3109	0.635635	0.163377	0.566538	0.214437
	3110	0.633809	0.184272	0.527845	0.20589
	3111	0.261586	0.0744611	0.311442	0.0833135
	3112	0.321357	0.0877444	0.266429	0.109347
	3113	0.996459	0.262004	0.753277	0.313336
	3114	0.456289	0.113587	0.455322	0.163408
	3115	0.763101	0.213263	0.674086	0.264417
	3116	0.37157	0.100085	0.50592	0.158463
	3117	0.139013	0.0456769	0.311034	0.122583
	3118	0.0358364	0.021036	0.172414	0.0550192
	3119	0.140488	0.0535826	0.140279	0.078335
	3120	0.0337735	0.016419	0.0487671	0.021098
	3121	0.0402188	0.0173643	0.0697121	0.0345017
	3122	0.169373	0.0631724	0.0588797	0.0887515
	3123	0.284682	0.0687785	0.338755	0.137957
	3124	0.251504	0.0541482	0.413708	0.137974
	3125	0.273709	0.165276	0.421557	0.26249
	3126	0.321782	0.091551	0.366647	0.135046
	3127	0.468251	0.110278	0.493123	0.152054
	3128	0.343638	0.0720131	0.532853	0.12103
	3129	0.315505	0.0685449	0.368578	0.109101
	3130	0.364476	0.075926	0.494325	0.167888
	3131	0.143316	0.0628413	0.648387	0.187223
	3132	0.168481	0.0782453	0.259128	0.0788956
	3133	0.144965	0.0679426	0.251831	0.0921793
	3134	0.0631462	0.0165706	0.0983216	0.0277462
	3135	0.0088961	0.0195221	0.0348594	0.0327324
	3136	0.0543922	0.0359228	0.120205	0.0822379
	3137	0.016692	0.0582317	0.0887882	0.101946
	3138	0	0.0485892	0.000859944	0.0483015
	3139	0	0.057402	0	0.0738988
	3140	0.15722	0.0508744	0.254973	0.125772
	3141	0.225325	0.0773369	0.223389	0.105689
	3142	0.51295	0.135863	0.536261	0.206986
	3143	0.0675779	0.0451531	0.124977	0.0669815
	3144	0	0.0240711	0.0250986	0.0270602
	3145	0.00740447	0.0308921	0.054266	0.0629576
	3146	0	0.0550382	0.0405776	0.0641781
	3147	0	0.0300145	0	0.0497641
	3148	0	0.236135	0	0.305512
	3149	0.120828	0.0477919	0.232095	0.150323
	3150	0.147344	0.041207	0.239905	0.102885
	3151	0.00610139	0.044378	0.0905776	0.109301
	3152	0.366922	0.144915	0.742389	0.546686
	3153	0.925738	0.189312	0.770724	0.395946
	3154	0.988639	0.193998	1.1814	0.370026
	3155	0.31815	0.0489305	0.453438	0.138647
	3156	0.143425	0.104799	0.115237	0.0947487
	3157	0.256874	0.117548	0.239659	0.122697
	3158	0.0376428	0.0260888	0.0609743	0.03396
	3159	0.0577423	0.0485144	0.130989	0.0841545
	3160	0.111127	0.210921	0.187512	0.363837
	3161	0.242151	0.0903274	0.463813	0.179343
	3162	0.223889	0.0583262	0.37798	0.108503
	3163	0.356926	0.0951849	0.452228	0.132005
	3164	0.519751	0.10339	0.61294	0.161459
	3165	0.398376	0.0870222	0.486209	0.0994064
	3166	0.0370043	0.121493	0.198495	0.206793
	3167	0.252038	0.135525	0.576497	0.362827
	3168	0.341937	0.0684636	0.48588	0.15025
	3169	0.15921	0.0613775	0.303857	0.109761
	3170	0.110967	0.0427143	0.115246	0.0685927
	3171	0.121311	0.0827992	0.116142	0.10059
	3172	0.267701	0.0740601	0.403533	0.133816
	3173	1.14167	0.223192	1.27487	0.33409
	3174	0.930356	0.371294	1.01828	0.356675
	3175	0.337444	0.124071	0.333316	0.104878
	3176	0.506347	0.301438	0.411214	0.247157
	3177	0.464247	0.183828	0.744337	0.251365
	3178	0.105035	0.0528376	0.399925	0.193857
	3179	0.0918627	0.0778605	0.220638	0.0613313
	3180	0.158409	0.058391	0.338128	0.162031
	3181	0	0.163309	0.00887223	0.147608
	3182	0.00691277	0.0885498	0.0939053	0.150321
	3183	1.15308	0.236313	1.25118	0.537695
	3184	0	0.573534	0.0112356	0.549347
	3185	0.072572	0.109764	0.260711	0.143771
	3186	0.189734	0.0779489	0.166737	0.0557938
	3187	0.134561	0.0600135	0.154598	0.0630789
	3188	0.017419	0.0319259	0.157872	0.0618833
	3189	0	0.244762	0.000170386	0.295201
	3190	0	1.17551	0.134004	1.46675
	3191	0.240271	0.257556	0.307141	0.268219
	3192	0.596229	0.2821	0.67226	0.292062
	3193	1.01373	0.293195	1.09603	0.352395
	3194	0.177855	0.0829316	0.327947	0.123174
	3195	2.12065	0.509864	2.33638	0.625255
	3196	0.448212	0.127125	0.774771	0.198683
	3197	0.196072	0.0565729	0.379258	0.0789911
	3198	0.369356	0.126201	0.617648	0.182974
	3199	0.0237032	0.0517177	0.0295764	0.0552194
	3200	0.225088	0.209769	0.335015	0.23835
	3201	0.0650965	0.0721567	0.0261857	0.0694052
	3202	0.214498	0.0895154	0.173351	0.0965781
	3203	0.074457	0.0396384	0.250004	0.113258
	3204	0.0401886	0.0508184	0.320231	0.158681
	3205	0.448935	1.19277	2.00387	1.90967
	3206	0.0740138	6.95109	0	6.21562
	3207	0	4.49929	0	4.07911
	3208	0.0173127	0.871467	0.197007	0.95163
	3209	0.306198	1.11447	0.167537	0.91524
	3210	2.14538	1.01794	2.87958	2.11088
	3211	4.70273	1.47233	4.7005	2.22618
	3212	7.98417	2.11245	7.12114	3.16425
	3213	13.8133	2.54741	7.46963	3.65942
	3214	26.2497	5.21102	16.3153	6.27754
	3215	29.2552	7.31095	22.9773	10.6121
	3216	0	9.6232	13.5319	10.8873
	3217	0.760508	7.30058	1.13605	6.71771
	3218	1.50249	5.08313	0.943499	3.76332
	3219	12.2919	6.38115	2.67581	0.886693
	3220	3.52546	2.1597	0.618811	0.615226
	3221	0	1.50327	0.00709732	1.4038
	3222	0.574318	0.84652	1.44833	0.966487
	3223	3.04268	1.75605	1.21346	0.579279
	3224	0.0093073	0.275133	0.00632801	0.211843
	3225	0.0567214	0.426965	0.0369928	0.335285
	3226	0.199953	0.425824	0.223215	0.365854
	3227	0	0.0465016	0.000133654	0.0379217
	3228	0.0445322	0.0179469	0.121354	0.0428995
	3229	0.11915	0.0430475	0.182798	0.059504
	3230	0.367917	0.347232	0.423835	0.258948
	3231	0.0918569	0.184356	0.0942855	0.141734
	3232	0.0231798	1.92746	0.104685	1.49195
	3233	0.188585	1.50725	0.161175	1.16218
	3234	0	0.145358	0.0242789	0.146724
	3235	0.114612	0.902278	0.0346825	0.674773
	3236	0.0713647	0.543706	0.202409	0.453039
	3237	0.147767	0.455813	0.162634	0.381407
	3238	0.0813342	2.13405	0	1.42151
	3239	1.00211	1.20054	1.17911	1.18413
	3240	2.84475	0.90855	2.167	0.636932
	3241	0.456197	0.13358	0.420245	0.128206
	3242	0.607159	0.170722	0.749457	0.186937
	3243	0.0433689	0.271752	0.508849	0.304248
	3244	0	0.260811	0.779044	0.453835
	3245	1.1373	0.591378	0.0361355	0.226818
	3246	0.976354	0.571364	0.340672	0.184526
	3247	0.382176	0.20975	0.431663	0.184696
	3248	0.326412	0.110433	0.0822253	0.0417764
	3249	0.246858	0.127418	0.247737	0.127038
	3250	0.814024	0.273099	0.515054	0.15614
	3251	0.0278372	0.0467995	1.01993	0.281677
	3252	0.261547	0.0936508	0.249874	0.091139
	3253	0.457842	0.167029	0.450708	0.138906
	3254	0.607709	0.278051	0.589727	0.21561
	3255	0.163614	0.1201	0.975861	0.273095
	3256	0.0461544	0.029636	0.530803	0.143147
	3257	0.134923	0.122277	0.0511037	0.0719622
	3258	0.34802	0.100297	0.522419	0.13282
	3259	0.331124	0.0970454	0.482131	0.128171
	3260	0.233735	0.0528907	0.627794	0.159969
	3261	0.0683761	0.0553906	0.174863	0.058027
	3262	0.0239154	0.0225463	0.0540122	0.0402492
	3263	0.0324772	0.0255411	0.0571307	0.0354265
	3264	0.306804	0.160758	0.269802	0.0988567
	3265	0.821834	0.257728	1.08064	0.368707
	3266	0.519733	0.214597	0.740816	0.262276
	3267	0.436561	0.197822	0.802012	0.28203
	3268	0.150615	0.125669	0.683438	0.239958
	3269	0.171139	0.0707708	0.467315	0.143893
	3270	0.351898	0.212131	0.522636	0.231848
	3271	0.425255	0.122175	0.927358	0.319288
	3272	0.229862	0.0696502	0.538637	0.165313
	3273	0.883031	0.219478	1.4445	0.420863
