# Supplementary material for: In vitro functional analysis of gRNA sites regulating assembly of hepatitis B virus
Source: Commun Biol. 2021 Dec 16;4:1407. doi: 10.1038/s42003-021-02897-2 (PMC8677749; doi:10.1038/s42003-021-02897-2)
Supplement: Supplementary file 6 — Supplementary Data S1 [file 42003_2021_2897_MOESM6_ESM.xlsx]

## Sheet: Sheet1
Supplementary NCP data (FigS1)			Rh	t (sec)	data	t (sec)	fit		LS	volume (mL)	E.coli expressed NCP
				2e-07	1.35025	2e-07	1.34119			-0.0773984	0.0205788
				3e-07	1.34762	3e-07	1.34077			-0.0731897	0.0205727
				4e-07	1.34746	4e-07	1.34035			-0.0689811	0.020562
				5e-07	1.34436	5e-07	1.33993			-0.0647725	0.0205515
				6e-07	1.34527	6e-07	1.3395			-0.0605638	0.0205423
				7e-07	1.34351	7e-07	1.33908			-0.0563552	0.0205243
				8e-07	1.3456	8e-07	1.33866			-0.0521465	0.0205113
				9e-07	1.3421	9e-07	1.33824			-0.0479379	0.0205052
				1e-06	1.34175	1e-06	1.33782			-0.0437293	0.0204969
				1.1e-06	1.34107	1.1e-06	1.3374			-0.0395206	0.0204843
				1.2e-06	1.33956	1.2e-06	1.33699			-0.035312	0.0204774
				1.3e-06	1.33781	1.3e-06	1.33657			-0.0311033	0.0204888
				1.4e-06	1.33889	1.4e-06	1.33615			-0.0268947	0.0204687
				1.5e-06	1.3398	1.5e-06	1.33573			-0.0226861	0.0204675
				1.6e-06	1.33926	1.6e-06	1.33532			-0.0184774	0.0205229
				1.7e-06	1.33615	1.7e-06	1.3349			-0.0142688	0.0205369
				1.8e-06	1.33812	1.8e-06	1.33449			-0.0100601	0.0205335
				1.9e-06	1.33586	1.9e-06	1.33407			-0.0058515	0.0205492
				2e-06	1.3353	2e-06	1.33366			-0.00164286	0.0205837
				2.1e-06	1.3338	2.1e-06	1.33324			0.00256578	0.0206401
				2.2e-06	1.33488	2.2e-06	1.33283			0.00677442	0.0206918
				2.3e-06	1.33401	2.3e-06	1.33242			0.0109831	0.0206651
				2.4e-06	1.33201	2.4e-06	1.33201			0.0151917	0.0206198
				2.5e-06	1.33225	2.5e-06	1.3316			0.0194003	0.0205787
				2.6e-06	1.33312	2.6e-06	1.33118			0.023609	0.0205782
				2.7e-06	1.33468	2.7e-06	1.33077			0.0278176	0.0205574
				2.8e-06	1.33003	2.8e-06	1.33036			0.0320263	0.0205624
				2.9e-06	1.33237	2.9e-06	1.32995			0.0362349	0.0207186
				3e-06	1.32739	3e-06	1.32954			0.0404435	0.0215627
				3.1e-06	1.33155	3.1e-06	1.32914			0.0446522	0.0281187
				3.2e-06	1.33083	3.2e-06	1.32873			0.0488608	0.0757229
				3.4e-06	1.32844	3.4e-06	1.32791			0.0530694	0.133088
				3.6e-06	1.32653	3.6e-06	1.3271			0.0572781	0.387999
				3.8e-06	1.32659	3.8e-06	1.32629			0.0614867	0.588745
				4e-06	1.32414	4e-06	1.32548			0.0656954	0.529304
				4.2e-06	1.32404	4.2e-06	1.32468			0.069904	0.509615
				4.4e-06	1.32289	4.4e-06	1.32387			0.0741126	0.453112
				4.6e-06	1.32267	4.6e-06	1.32307			0.0783213	0.378914
				4.8e-06	1.32049	4.8e-06	1.32227			0.0825299	0.318044
				5e-06	1.32065	5e-06	1.32147			0.0867386	0.293217
				5.2e-06	1.31929	5.2e-06	1.32067			0.0909472	0.286865
				5.4e-06	1.32104	5.4e-06	1.31988			0.0951558	0.314692
				5.6e-06	1.3187	5.6e-06	1.31908			0.0993645	0.344395
				5.8e-06	1.31673	5.8e-06	1.31829			0.103573	0.325012
				6e-06	1.31476	6e-06	1.31751			0.107782	0.306541
				6.2e-06	1.31514	6.2e-06	1.31672			0.11199	0.283549
				6.4e-06	1.31306	6.4e-06	1.31593			0.116199	0.263588
				6.8e-06	1.31394	6.8e-06	1.31437			0.120408	0.243703
				7.2e-06	1.31087	7.2e-06	1.31281			0.124616	0.220692
				7.6e-06	1.3094	7.6e-06	1.31127			0.128825	0.191844
				8e-06	1.30722	8e-06	1.30973			0.133034	0.170873
				8.4e-06	1.30694	8.4e-06	1.30819			0.137242	0.145233
				8.8e-06	1.30438	8.8e-06	1.30667			0.141451	0.120403
				9.2e-06	1.30325	9.2e-06	1.30515			0.14566	0.1032
				9.6e-06	1.30095	9.6e-06	1.30364			0.149868	0.0965104
				1e-05	1.30036	1e-05	1.30214			0.154077	0.0895909
				1.04e-05	1.29942	1.04e-05	1.30064			0.158285	0.0788972
				1.08e-05	1.29697	1.08e-05	1.29915			0.162494	0.0698751
				1.12e-05	1.29511	1.12e-05	1.29767			0.166703	0.0547811
				1.16e-05	1.29289	1.16e-05	1.2962			0.170911	0.053534
				1.2e-05	1.29281	1.2e-05	1.29473			0.17512	0.0606734
				1.24e-05	1.2912	1.24e-05	1.29327			0.179329	0.0604958
				1.28e-05	1.28926	1.28e-05	1.29182			0.183537	0.0594496
				1.36e-05	1.28614	1.36e-05	1.28894			0.187746	0.0551112
				1.44e-05	1.28235	1.44e-05	1.28609			0.191955	0.052111
				1.52e-05	1.27983	1.52e-05	1.28327			0.196163	0.0476118
				1.6e-05	1.27735	1.6e-05	1.28047			0.200372	0.043573
				1.68e-05	1.27596	1.68e-05	1.2777			0.20458	0.0442263
				1.76e-05	1.27305	1.76e-05	1.27496			0.208789	0.0461451
				1.84e-05	1.26894	1.84e-05	1.27224			0.212998	0.0468007
				1.92e-05	1.26647	1.92e-05	1.26956			0.217206	0.0450266
				2e-05	1.26531	2e-05	1.2669			0.221415	0.0423124
				2.08e-05	1.2616	2.08e-05	1.26426			0.225624	0.0394301
				2.16e-05	1.25797	2.16e-05	1.26165			0.229832	0.0388623
				2.24e-05	1.25586	2.24e-05	1.25907			0.234041	0.0372341
				2.32e-05	1.25382	2.32e-05	1.25651			0.23825	0.0370318
				2.4e-05	1.2504	2.4e-05	1.25398			0.242458	0.0393396
				2.48e-05	1.24764	2.48e-05	1.25147			0.246667	0.0375956
				2.56e-05	1.24599	2.56e-05	1.24899			0.250875	0.0367691
				2.72e-05	1.24151	2.72e-05	1.2441			0.255084	0.0362336
				2.88e-05	1.23631	2.88e-05	1.23931			0.259293	0.0355372
				3.04e-05	1.23201	3.04e-05	1.23461			0.263501	0.0353231
				3.2e-05	1.22705	3.2e-05	1.23			0.26771	0.0349213
				3.36e-05	1.2231	3.36e-05	1.22548			0.271919	0.0345741
				3.52e-05	1.21877	3.52e-05	1.22106			0.276127	0.0331196
				3.68e-05	1.21435	3.68e-05	1.21672			0.280336	0.0319778
				3.84e-05	1.21029	3.84e-05	1.21246			0.284545	0.0313014
				4e-05	1.20656	4e-05	1.20829			0.288753	0.030678
				4.16e-05	1.20181	4.16e-05	1.2042			0.292962	0.0299173
				4.32e-05	1.19805	4.32e-05	1.20019			0.297171	0.0293813
				4.48e-05	1.19407	4.48e-05	1.19626			0.301379	0.0289816
				4.64e-05	1.18983	4.64e-05	1.19241			0.305588	0.0287957
				4.8e-05	1.18656	4.8e-05	1.18863			0.309796	0.0286534
				4.96e-05	1.1834	4.96e-05	1.18493			0.314005	0.0285138
				5.12e-05	1.17934	5.12e-05	1.1813			0.318214	0.0288265
				5.44e-05	1.17226	5.44e-05	1.17426			0.322422	0.0285252
				5.76e-05	1.16607	5.76e-05	1.16749			0.326631	0.0279285
				6.08e-05	1.15983	6.08e-05	1.16098			0.33084	0.0270731
				6.4e-05	1.15378	6.4e-05	1.15473			0.335048	0.0266346
				6.72e-05	1.14792	6.72e-05	1.14872			0.339257	0.0265509
				7.04e-05	1.14262	7.04e-05	1.14294			0.343466	0.0265798
				7.36e-05	1.13679	7.36e-05	1.13739			0.347674	0.0266651
				7.68e-05	1.1325	7.68e-05	1.13206			0.351883	0.026749
				8e-05	1.12726	8e-05	1.12694			0.356091	0.0264081
				8.32e-05	1.12287	8.32e-05	1.12201			0.3603	0.026061
				8.64e-05	1.11795	8.64e-05	1.11728			0.364509	0.0260726
				8.96e-05	1.114	8.96e-05	1.11273			0.368717	0.0259738
				9.28e-05	1.1095	9.28e-05	1.10836			0.372926	0.0259764
				9.6e-05	1.10613	9.6e-05	1.10416			0.377135	0.0260167
				9.92e-05	1.10247	9.92e-05	1.10012			0.381343	0.025588
				0.0001024	1.09889	0.0001024	1.09624			0.385552	0.0253631
				0.0001088	1.09224	0.0001088	1.08893			0.389761	0.0250728
				0.0001152	1.08548	0.0001152	1.08218			0.393969	0.0249358
				0.0001216	1.07937	0.0001216	1.07594			0.398178	0.0248767
				0.000128	1.0733	0.000128	1.07018			0.402387	0.0249866
				0.0001344	1.06765	0.0001344	1.06486			0.406595	0.0253158
				0.0001408	1.06285	0.0001408	1.05995			0.410804	0.0252313
				0.0001472	1.05832	0.0001472	1.05541			0.415012	0.0250644
				0.0001536	1.05442	0.0001536	1.05122			0.419221	0.0249655
				0.00016	1.05039	0.00016	1.04735			0.42343	0.0248732
				0.0001664	1.04687	0.0001664	1.04378			0.427638	0.0248997
				0.0001728	1.0436	0.0001728	1.04048			0.431847	0.0249939
				0.0001792	1.04153	0.0001792	1.03743			0.436056	0.0248065
				0.0001856	1.03849	0.0001856	1.03462			0.440264	0.0246946
				0.000192	1.03603	0.000192	1.03202			0.444473	0.0245027
				0.0001984	1.03372	0.0001984	1.02962			0.448682	0.02436
				0.0002048	1.03164	0.0002048	1.0274			0.45289	0.0244
				0.0002176	1.02774	0.0002176	1.02346			0.457099	0.0244116
				0.0002304	1.02432	0.0002304	1.0201			0.461307	0.0244051
				0.0002432	1.02187	0.0002432	1.01724			0.465516	0.0242513
				0.000256	1.01936	0.000256	1.01479			0.469725	0.0241385
				0.0002688	1.01791	0.0002688	1.01271			0.473933	0.0242157
				0.0002816	1.01635	0.0002816	1.01093			0.478142	0.0243052
				0.0002944	1.01484	0.0002944	1.00942			0.482351	0.0242377
				0.0003072	1.01319	0.0003072	1.00812			0.486559	0.0241931
				0.00032	1.01178	0.00032	1.00702			0.490768	0.0243202
				0.0003328	1.01078	0.0003328	1.00608			0.494977	0.0250577
				0.0003456	1.00958	0.0003456	1.00528			0.499185	0.0247237
				0.0003584	1.0085	0.0003584	1.00459			0.503394	0.0238557
				0.0003712	1.00746	0.0003712	1.00401			0.507602	0.0235798
				0.000384	1.00588	0.000384	1.00351			0.511811	0.0234555
				0.0003968	1.00503	0.0003968	1.00309			0.51602	0.0236841
				0.0004096	1.00483	0.0004096	1.00272			0.520228	0.0238396
				0.0004352	1.00421	0.0004352	1.00215			0.524437	0.0237017
				0.0004608	1.00407	0.0004608	1.00174			0.528646	0.023665
				0.0004864	1.00327	0.0004864	1.00143			0.532854	0.023529
				0.000512	1.00202	0.000512	1.00121			0.537063	0.0234162
				0.0005376	1.0012	0.0005376	1.00105			0.541272	0.0234088
				0.0005632	1.00102	0.0005632	1.00094			0.54548	0.0233381
				0.0005888	1.0014	0.0005888	1.00085			0.549689	0.0233906
				0.0006144	1.00247	0.0006144	1.00079			0.553898	0.0235504
				0.00064	1.00292	0.00064	1.00074			0.558106	0.0241879
				0.0006656	1.00228	0.0006656	1.00071			0.562315	0.0253014
				0.0006912	1.00155	0.0006912	1.00069			0.566523	0.0242887
				0.0007168	1.0004	0.0007168	1.00067			0.570732	0.0236123
				0.0007424	0.999425	0.0007424	1.00066			0.574941	0.0234153
				0.000768	0.999371	0.000768	1.00065			0.579149	0.0234447
				0.0007936	1.00036	0.0007936	1.00064			0.583358	0.0233816
				0.0008192	1.00201	0.0008192	1.00064			0.587567	0.0233988
				0.0008704	1.00445	0.0008704	1.00063			0.591775	0.0233755
				0.0009216	1.00516	0.0009216	1.00063			0.595984	0.0232017
				0.0009728	1.00577	0.0009728	1.00063			0.600193	0.023289
				0.001024	1.00423	0.001024	1.00063			0.604401	0.0234339
				0.0010752	1.00172	0.0010752	1.00062			0.60861	0.0230907
				0.0011264	1.00074	0.0011264	1.00062			0.612818	0.0231083
				0.0011776	1.00017	0.0011776	1.00062			0.617027	0.0232141
				0.0012288	1.00025	0.0012288	1.00062			0.621236	0.0231107
				0.00128	1.00053	0.00128	1.00062			0.625444	0.0230772
				0.0013312	0.99883	0.0013312	1.00062			0.629653	0.0231898
				0.0013824	0.997743	0.0013824	1.00062			0.633862	0.0231007
				0.0014336	0.997087	0.0014336	1.00062			0.63807	0.0229383
				0.0014848	0.996429	0.0014848	1.00062			0.642279	0.0229044
				0.001536	0.996072	0.001536	1.00062			0.646488	0.0229232
				0.0015872	0.995306	0.0015872	1.00062			0.650696	0.0229641
				0.0016384	0.995453	0.0016384	1.00062			0.654905	0.0229852
				0.0017408	0.996512	0.0017408	1.00062			0.659114	0.0228706
				0.0018432	0.998133	0.0018432	1.00062			0.663322	0.022903
				0.0019456	0.99832	0.0019456	1.00062			0.667531	0.0230023
				0.002048	0.999766	0.002048	1.00062			0.671739	0.0228229
				0.0021504	1.00061	0.0021504	1.00062			0.675948	0.0227579
				0.0022528	0.997681	0.0022528	1.00062			0.680157	0.0227801
				0.0023552	0.997769	0.0023552	1.00062			0.684365	0.022763
				0.0024576	0.999587	0.0024576	1.00062			0.688574	0.0227602
				0.00256	0.998553	0.00256	1.00062			0.692783	0.0227215
				0.0026624	0.999281	0.0026624	1.00062			0.696991	0.022672
				0.0027648	1.00098	0.0027648	1.00062			0.7012	0.0226441
				0.0028672	0.997951	0.0028672	1.00062			0.705409	0.0225962
				0.0029696	0.999155	0.0029696	1.00062			0.709617	0.0225974
				0.003072	1.00062	0.003072	1.00062			0.713826	0.0226401
				0.0031744	1.00132	0.0031744	1.00062			0.718034	0.0226621
				0.0032768	1.00064	0.0032768	1.00062			0.722243	0.0225925
				0.0034816	1.00077	0.0034816	1.00062			0.726452	0.0225486
				0.0036864	1.00232	0.0036864	1.00062			0.73066	0.0226007
				0.0038912	1.00134	0.0038912	1.00062			0.734869	0.0226379
				0.004096	0.99977	0.004096	1.00062			0.739078	0.0225805
				0.0043008	1.00213	0.0043008	1.00062			0.743286	0.0225562
				0.0045056	1.00095	0.0045056	1.00062			0.747495	0.0225562
				0.0047104	0.996837	0.0047104	1.00062			0.751704	0.0224848
				0.0049152	0.997654	0.0049152	1.00062			0.755912	0.022459
				0.00512	0.997328	0.00512	1.00062			0.760121	0.0223214
				0.0053248	1.00146	0.0053248	1.00062			0.764329	0.0222962
				0.0055296	1.0027	0.0055296	1.00062			0.768538	0.0223411
				0.0057344	1.00328	0.0057344	1.00062			0.772747	0.0223883
				0.0059392	1.00137	0.0059392	1.00062			0.776955	0.0224155
				0.006144	0.999558	0.006144	1.00062			0.781164	0.0223792
				0.0063488	1.00094	0.0063488	1.00062			0.785373	0.0223961
				0.0065536	1.00273	0.0065536	1.00062			0.789581	0.0223574
				0.0069632	0.997913	0.0069632	1.00062			0.79379	0.0223315
				0.0073728	0.996746	0.0073728	1.00062			0.797999	0.0223454
				0.0077824	1.00067	0.0077824	1.00062			0.802207	0.0224032
				0.008192	1.00112	0.008192	1.00062			0.806416	0.0223489
				0.0086016	0.999046	0.0086016	1.00062			0.810625	0.0222495
				0.0090112	1.0029	0.0090112	1.00062			0.814833	0.022198
				0.0094208	1.00103	0.0094208	1.00062			0.819042	0.0221952
				0.0098304	0.999668	0.0098304	1.00062			0.82325	0.0222505
				0.01024	1.00176	0.01024	1.00062			0.827459	0.0222181
				0.0106496	0.999929	0.0106496	1.00062			0.831668	0.022231
				0.0110592	0.999463	0.0110592	1.00062			0.835876	0.0221428
				0.0114688	0.99998	0.0114688	1.00062			0.840085	0.022105
				0.0118784	0.996754	0.0118784	1.00062			0.844294	0.0223522
				0.012288	1.00065	0.012288	1.00062			0.848502	0.022328
				0.0126976	1.00062	0.0126976	1.00062			0.852711	0.0222153
				0.0131072	1.00224	0.0131072	1.00062			0.85692	0.022144
				0.0139264	1.00077	0.0139264	1.00062			0.861128	0.0220977
				0.0147456	1.00007	0.0147456	1.00062			0.865337	0.0221268
				0.0155648	1.00056	0.0155648	1.00062			0.869545	0.0221863
				0.016384	1.00027	0.016384	1.00062			0.873754	0.0221695
				0.0172032	0.998821	0.0172032	1.00062			0.877963	0.0221039
				0.0180224	1.00009	0.0180224	1.00062			0.882171	0.0220634
				0.0188416	1.00211	0.0188416	1.00062			0.88638	0.0220749
				0.0196608	1.00103	0.0196608	1.00062			0.890589	0.0221275
				0.02048	0.998314	0.02048	1.00062			0.894797	0.0220856
				0.0212992	0.999471	0.0212992	1.00062			0.899006	0.0220414
				0.0221184	0.999041	0.0221184	1.00062			0.903215	0.022047
				0.0229376	1.00195	0.0229376	1.00062			0.907423	0.0221015
				0.0237568	0.999806	0.0237568	1.00062			0.911632	0.022027
				0.024576	0.99704	0.024576	1.00062			0.91584	0.0219515
				0.0253952	1.00202	0.0253952	1.00062			0.920049	0.0219938
				0.0262144	1.0012	0.0262144	1.00062			0.924258	0.0220238
				0.0278528	1.00129	0.0278528	1.00062			0.928466	0.0220097
				0.0294912	1.0014	0.0294912	1.00062			0.932675	0.0219869
				0.0311296	0.999816	0.0311296	1.00062			0.936884	0.021985
				0.032768	1.00089	0.032768	1.00062			0.941092	0.022021
				0.0344064	1.00189	0.0344064	1.00062			0.945301	0.0220317
				0.0360448	0.998699	0.0360448	1.00062			0.94951	0.0220454
				0.0376832	1.00092	0.0376832	1.00062			0.953718	0.0220386
				0.0393216	0.999382	0.0393216	1.00062			0.957927	0.0219601
				0.04096	0.999933	0.04096	1.00062			0.962136	0.0218999
				0.0425984	1.00109	0.0425984	1.00062			0.966344	0.0219139
				0.0442368	1.00062	0.0442368	1.00062			0.970553	0.021967
				0.0458752	1.00037	0.0458752	1.00062			0.974761	0.0218625
				0.0475136	1.00169	0.0475136	1.00062			0.97897	0.0218723
				0.049152	1.00023	0.049152	1.00062			0.983179	0.0219662
				0.0507904	0.997907	0.0507904	1.00062			0.987387	0.0219506
				0.0524288	0.999501	0.0524288	1.00062			0.991596	0.0219549
				0.0557056	1.00011	0.0557056	1.00062			0.995805	0.0219831
				0.0589824	0.999479	0.0589824	1.00062			1.00001	0.0217897
				0.0622592	1.00057	0.0622592	1.00062			1.00422	0.0218093
				0.065536	0.999865	0.065536	1.00062			1.00843	0.021917
				0.0688128	0.998001	0.0688128	1.00062			1.01264	0.0218322
				0.0720896	0.99996	0.0720896	1.00062			1.01685	0.0217914
				0.0753664	1.00036	0.0753664	1.00062			1.02106	0.0217894
				0.0786432	0.998541	0.0786432	1.00062			1.02527	0.0217772
				0.08192	1.00177	0.08192	1.00062			1.02947	0.0217956
				0.0851968	1.00074	0.0851968	1.00062			1.03368	0.0218222
				0.0884736	0.99964	0.0884736	1.00062			1.03789	0.0218632
				0.0917504	0.999642	0.0917504	1.00062			1.0421	0.0218618
				0.0950272	0.999185	0.0950272	1.00062			1.04631	0.0217653
				0.098304	0.999953	0.098304	1.00062			1.05052	0.021732
				0.101581	1.00069	0.101581	1.00062			1.05473	0.0217718
				0.104858	0.999724	0.104858	1.00062			1.05893	0.0218078
				0.111411	1.00109	0.111411	1.00062			1.06314	0.0218025
				0.117965	1.00062	0.117965	1.00062			1.06735	0.021794
				0.124518	0.999768	0.124518	1.00062			1.07156	0.0217857
				0.131072	1.00033	0.131072	1.00062			1.07577	0.0217924
				0.137626	0.999313	0.137626	1.00062			1.07998	0.0217097
				0.144179	0.999859	0.144179	1.00062			1.08419	0.0216581
				0.150733	0.998927	0.150733	1.00062			1.08839	0.0217103
				0.157286	1.00014	0.157286	1.00062			1.0926	0.0217289
				0.16384	1.00003	0.16384	1.00062			1.09681	0.0217163
				0.170394	0.999624	0.170394	1.00062			1.10102	0.0216988
				0.176947	0.99933	0.176947	1.00062			1.10523	0.021699
				0.183501	0.998751	0.183501	1.00062			1.10944	0.0217435
				0.190054	1.00015	0.190054	1.00062			1.11365	0.0217575
				0.196608	1.00041	0.196608	1.00062			1.11786	0.0217516
				0.203162	1.00025	0.203162	1.00062			1.12206	0.021741
				0.209715	0.999637	0.209715	1.00062			1.12627	0.0217217
				0.222822	1.00011	0.222822	1.00062			1.13048	0.0216858
				0.23593	0.999822	0.23593	1.00062			1.13469	0.0216541
				0.249037	0.999442	0.249037	1.00062			1.1389	0.0216362
				0.262144	0.999891	0.262144	1.00062			1.14311	0.0216392
				0.275251	0.999809	0.275251	1.00062			1.14732	0.0216858
				0.288358	0.999438	0.288358	1.00062			1.15152	0.0216337
				0.301466	1.00033	0.301466	1.00062			1.15573	0.021587
				0.314573	1.00066	0.314573	1.00062			1.15994	0.0216054
				0.32768	1.00027	0.32768	1.00062			1.16415	0.0216593
				0.340787	1.00042	0.340787	1.00062			1.16836	0.0216813
				0.353894	1.00021	0.353894	1.00062			1.17257	0.0216402
				0.367002	0.999916	0.367002	1.00062			1.17678	0.0215628
				0.380109	1.00026	0.380109	1.00062			1.18098	0.0215633
				0.393216	1.00024	0.393216	1.00062			1.18519	0.0216146
				0.406323	0.998691	0.406323	1.00062			1.1894	0.0216317
				0.41943	0.999679	0.41943	1.00062			1.19361	0.0216192
				0.445645	0.999794	0.445645	1.00062			1.19782	0.0215964
				0.471859	1.00013	0.471859	1.00062			1.20203	0.0216112
				0.498074	0.999921	0.498074	1.00062			1.20624	0.0215963
				0.524288	0.999671	0.524288	1.00062			1.21045	0.0215961
				0.550502	0.99954	0.550502	1.00062			1.21465	0.0215607
				0.576717	1.0003	0.576717	1.00062			1.21886	0.0215411
				0.602931	1.00005	0.602931	1.00062			1.22307	0.0215722
				0.629146	0.99981	0.629146	1.00062			1.22728	0.0215409
				0.65536	1.00035	0.65536	1.00062			1.23149	0.0214855
				0.681574	1.00034	0.681574	1.00062			1.2357	0.0215023
				0.707789	0.999925	0.707789	1.00062			1.23991	0.0215693
				0.734003	0.999815	0.734003	1.00062			1.24411	0.0215269
				0.760218	1	0.760218	1.00062			1.24832	0.0215082
				0.786432	0.999924	0.786432	1.00062			1.25253	0.0215154
				0.812646	1.00008	0.812646	1.00062			1.25674	0.0215134
				0.838861	1.00015	0.838861	1.00062			1.26095	0.0214651
				0.89129	0.999991	0.89129	1.00062			1.26516	0.0214606
				0.943718	0.999913	0.943718	1.00062			1.26937	0.0214929
				0.996147	0.999948	0.996147	1.00062			1.27357	0.0214784
										1.27778	0.0215458
										1.28199	0.021471
										1.2862	0.02145
										1.29041	0.0214869
										1.29462	0.0214759
										1.29883	0.0214968
										1.30304	0.0215048
										1.30724	0.0214859
										1.31145	0.0214127
										1.31566	0.021389
										1.31987	0.0214653
										1.32408	0.0215226
										1.32829	0.0215107
										1.3325	0.0214284
										1.3367	0.0214202
										1.34091	0.0214142
										1.34512	0.0214216
										1.34933	0.0214882
										1.35354	0.0215189
										1.35775	0.0215206
										1.36196	0.0214483
										1.36616	0.0214223
										1.37037	0.0214156
										1.37458	0.0214774
										1.37879	0.021505
										1.383	0.021502
										1.38721	0.0214303
										1.39142	0.0213972
										1.39563	0.0213946
										1.39983	0.0214075
										1.40404	0.0214247
										1.40825	0.0214131
										1.41246	0.0213993
										1.41667	0.0214307
										1.42088	0.0214284
										1.42509	0.0213295
										1.42929	0.0213195
										1.4335	0.0213352
										1.43771	0.0213373
										1.44192	0.0213729
										1.44613	0.0213631
										1.45034	0.0213588
										1.45455	0.021319
										1.45875	0.0212718
										1.46296	0.0212972
										1.46717	0.021301
										1.47138	0.021288
										1.47559	0.0213517
										1.4798	0.0213916
										1.48401	0.0213769
										1.48822	0.021318
										1.49242	0.0213277
										1.49663	0.0213458
										1.50084	0.0213214
										1.50505	0.021284
										1.50926	0.0212611
										1.51347	0.0212911
										1.51768	0.0212854
										1.52188	0.0212832
										1.52609	0.021299
										1.5303	0.0212757
										1.53451	0.0212676
										1.53872	0.0212443
										1.54293	0.0212488
										1.54714	0.0212772
										1.55135	0.0212856
										1.55555	0.0212915
										1.55976	0.0212213
										1.56397	0.02123
										1.56818	0.0213494
										1.57239	0.021233
										1.5766	0.0211703
										1.58081	0.0212106
										1.58501	0.0212174
										1.58922	0.0212435
										1.59343	0.0212473
										1.59764	0.0212149
										1.60185	0.0212626
										1.60606	0.0212405
										1.61027	0.0212275
										1.61447	0.0212766
										1.61868	0.0212562
										1.62289	0.021234
										1.6271	0.0212039
										1.63131	0.021204
										1.63552	0.021223
										1.63973	0.0212057
										1.64394	0.0212028
										1.64814	0.0212528
										1.65235	0.0212745
										1.65656	0.0211807
										1.66077	0.0211411
										1.66498	0.0211635
										1.66919	0.0211673
										1.6734	0.0211594
										1.6776	0.0211376
										1.68181	0.0211388
										1.68602	0.0211512
										1.69023	0.0212081
										1.69444	0.0212094
										1.69865	0.0211668
										1.70286	0.0212408
										1.70706	0.0212236
										1.71127	0.0211713
										1.71548	0.0211721
										1.71969	0.021212
										1.7239	0.0212284
										1.72811	0.0211581
										1.73232	0.0211626
										1.73653	0.0212535
										1.74073	0.0212126
										1.74494	0.021176
										1.74915	0.0211819
										1.75336	0.0211206
										1.75757	0.0211046
										1.76178	0.021167
										1.76599	0.0211364
										1.77019	0.021125
										1.7744	0.0211433
										1.77861	0.0211385
										1.78282	0.0211431
										1.78703	0.0211753
										1.79124	0.0211908
										1.79545	0.0212047
										1.79965	0.0211957
										1.80386	0.0211512
										1.80807	0.0211045
										1.81228	0.0210939
										1.81649	0.0210797
										1.8207	0.0210812
										1.82491	0.0210508
										1.82912	0.0210656
										1.83332	0.0211438
										1.83753	0.0211147
										1.84174	0.0211032
										1.84595	0.0211194
										1.85016	0.0211394
										1.85437	0.0211309
										1.85858	0.021123
										1.86278	0.0210878
										1.86699	0.0210612
										1.8712	0.0210876
										1.87541	0.0211004
										1.87962	0.0211146
										1.88383	0.0211246
										1.88804	0.0210914
										1.89224	0.0210624
										1.89645	0.0210671
										1.90066	0.0210714
										1.90487	0.0210419
										1.90908	0.0210369
										1.91329	0.0210521
										1.9175	0.0210754
										1.92171	0.0211027
										1.92591	0.0210856
										1.93012	0.0210678
										1.93433	0.0210756
										1.93854	0.0211187
										1.94275	0.0211393
										1.94696	0.0210694
										1.95117	0.0210428
										1.95537	0.0210737
										1.95958	0.0210798
										1.96379	0.0210464
										1.968	0.0210352
										1.97221	0.0210035
										1.97642	0.0210004
										1.98063	0.0210217
										1.98483	0.021029
										1.98904	0.0210551
										1.99325	0.0210809
										1.99746	0.0210251
										2.00167	0.0209857
										2.00588	0.0209528
										2.01009	0.0209655
										2.0143	0.0210185
										2.0185	0.0210585
										2.02271	0.0210155
										2.02692	0.020992
										2.03113	0.0210172
										2.03534	0.0209957
										2.03955	0.0209678
										2.04376	0.0209896
										2.04796	0.0210771
										2.05217	0.0210577
										2.05638	0.02101
										2.06059	0.0209866
										2.0648	0.0210064
										2.06901	0.0209907
										2.07322	0.020989
										2.07742	0.0210174
										2.08163	0.0209711
										2.08584	0.0209554
										2.09005	0.020973
										2.09426	0.0209693
										2.09847	0.0209887
										2.10268	0.0210036
										2.10689	0.020973
										2.11109	0.0209712
										2.1153	0.0209734
										2.11951	0.0209018
										2.12372	0.0208845
										2.12793	0.0209481
										2.13214	0.0209897
										2.13635	0.0209707
										2.14055	0.0209608
										2.14476	0.0209834
										2.14897	0.0209917
										2.15318	0.0209704
										2.15739	0.0209667
										2.1616	0.0209575
										2.16581	0.0209363
										2.17002	0.0209406
										2.17422	0.0209685
										2.17843	0.0209703
										2.18264	0.0209266
										2.18685	0.0209063
										2.19106	0.0209442
										2.19527	0.0209964
										2.19948	0.0209748
										2.20368	0.0209898
										2.20789	0.0209604
										2.2121	0.0209097
										2.21631	0.0209134
										2.22052	0.0209358
										2.22473	0.0209462
										2.22894	0.0209543
										2.23314	0.0209414
										2.23735	0.0209383
										2.24156	0.0209478
										2.24577	0.0209633
										2.24998	0.020939
										2.25419	0.0209099
										2.2584	0.0209485
										2.26261	0.0209484
										2.26681	0.0209287
										2.27102	0.020899
										2.27523	0.0209087
										2.27944	0.0208991
										2.28365	0.020867
										2.28786	0.0208927
										2.29207	0.0209558
										2.29627	0.0209215
										2.30048	0.0209151
										2.30469	0.0209093
										2.3089	0.0208727
										2.31311	0.0208741
										2.31732	0.020897
										2.32153	0.0209205
										2.32573	0.0209126
										2.32994	0.0208922
										2.33415	0.020872
										2.33836	0.0208548
										2.34257	0.0208876
										2.34678	0.0209433
										2.35099	0.0208756
										2.3552	0.0208783
										2.3594	0.0209186
										2.36361	0.0208943
										2.36782	0.0208512
										2.37203	0.0208536
										2.37624	0.0208802
										2.38045	0.0208613
										2.38466	0.020856
										2.38886	0.0208653
										2.39307	0.0208745
										2.39728	0.020885
										2.40149	0.0208817
										2.4057	0.0208438
										2.40991	0.0208642
										2.41412	0.0208655
										2.41832	0.0208623
										2.42253	0.0208701
										2.42674	0.0208355
										2.43095	0.02086
										2.43516	0.0209054
										2.43937	0.0208559
										2.44358	0.0208278
										2.44779	0.0208342
										2.45199	0.0208173
										2.4562	0.0208188
										2.46041	0.0208389
										2.46462	0.0208414
										2.46883	0.0208398
										2.47304	0.0208634
										2.47725	0.0208851
										2.48145	0.0208711
										2.48566	0.0208688
										2.48987	0.0208459
										2.49408	0.0208303
										2.49829	0.0208582
										2.5025	0.0208497
										2.50671	0.0208465
										2.51091	0.0208451
										2.51512	0.0208277
										2.51933	0.0208182
										2.52354	0.0208248
										2.52775	0.0208234
										2.53196	0.0208084
										2.53617	0.0208323
										2.54038	0.0208195
										2.54458	0.0208012
										2.54879	0.0207805
										2.553	0.0207768
										2.55721	0.0208036
										2.56142	0.0208029
										2.56563	0.0208198
										2.56984	0.0208529
										2.57404	0.0208377
										2.57825	0.0208164
										2.58246	0.0208329
										2.58667	0.0208525
										2.59088	0.0208226
										2.59509	0.0208059
										2.5993	0.0208182
										2.6035	0.0207947
										2.60771	0.020781
										2.61192	0.0208015
										2.61613	0.0208234
										2.62034	0.0207972
										2.62455	0.0207993
										2.62876	0.0208223
										2.63297	0.0207758
										2.63717	0.0207663
										2.64138	0.0207917
										2.64559	0.0208089
										2.6498	0.0208083
										2.65401	0.0207904
										2.65822	0.0208027
										2.66243	0.0208074
										2.66663	0.020788
										2.67084	0.0207692
										2.67505	0.0208224
										2.67926	0.0208574
										2.68347	0.0207966
										2.68768	0.0207547
										2.69189	0.0207611
										2.69609	0.020794
										2.7003	0.0208113
										2.70451	0.0207932
										2.70872	0.020766
										2.71293	0.0207596
										2.71714	0.020748
										2.72135	0.0207612
										2.72556	0.0207696
										2.72976	0.0208263
										2.73397	0.0208344
										2.73818	0.0207786
										2.74239	0.0207333
										2.7466	0.0207507
										2.75081	0.0207933
										2.75502	0.0207782
										2.75922	0.0207406
										2.76343	0.0207975
										2.76764	0.0208071
										2.77185	0.0207599
										2.77606	0.0207598
										2.78027	0.0207576
										2.78448	0.0207561
										2.78868	0.0207522
										2.79289	0.020745
										2.7971	0.0207585
										2.80131	0.020787
										2.80552	0.0208122
										2.80973	0.0207999
										2.81394	0.0207732
										2.81815	0.0207143
										2.82235	0.020704
										2.82656	0.0207194
										2.83077	0.0207441
										2.83498	0.0207793
										2.83919	0.0208016
										2.8434	0.020812
										2.84761	0.0207812
										2.85181	0.0207335
										2.85602	0.0207099
										2.86023	0.0207196
										2.86444	0.0207447
										2.86865	0.0207383
										2.87286	0.0206941
										2.87707	0.0206983
										2.88128	0.0207392
										2.88548	0.0207213
										2.88969	0.0207113
										2.8939	0.0207298
										2.89811	0.020766
										2.90232	0.0207241
										2.90653	0.0207282
										2.91074	0.0207368
										2.91494	0.0207148
										2.91915	0.0207664
										2.92336	0.020768
										2.92757	0.0207108
										2.93178	0.0207101
										2.93599	0.0207082
										2.9402	0.0207053
										2.9444	0.0207749
										2.94861	0.0207773
										2.95282	0.0207791
										2.95703	0.0207274
										2.96124	0.0207115
										2.96545	0.0207228
										2.96966	0.0207371
										2.97387	0.0207518
										2.97807	0.0207631
										2.98228	0.0207176
										2.98649	0.0207018
										2.9907	0.0207059
										2.99491	0.020692
										2.99912	0.0206894
										3.00333	0.020707
										3.00753	0.0207353
										3.01174	0.020696
										3.01595	0.0206975
										3.02016	0.0207452
										3.02437	0.0207738
										3.02858	0.0207984
										3.03279	0.0207442
										3.03699	0.0207335
										3.0412	0.0207239
										3.04541	0.0207173
										3.04962	0.020676
										3.05383	0.0206666
										3.05804	0.0207216
										3.06225	0.0207346
										3.06646	0.0207252
										3.07066	0.0207209
										3.07487	0.0207088
										3.07908	0.0207092
										3.08329	0.0207578
										3.0875	0.0207255
										3.09171	0.0206832
										3.09592	0.0206697
										3.10012	0.0207091
										3.10433	0.0207086
										3.10854	0.0206788
										3.11275	0.0206868
										3.11696	0.0206737
										3.12117	0.0206876
										3.12538	0.0206988
										3.12958	0.02071
										3.13379	0.0207151
										3.138	0.0207176
										3.14221	0.0207297
										3.14642	0.0207517
										3.15063	0.0207246
										3.15484	0.0206984
										3.15905	0.0207098
										3.16325	0.0206985
										3.16746	0.0206985
										3.17167	0.0207288
										3.17588	0.0206874
										3.18009	0.020648
										3.1843	0.020654
										3.18851	0.0206988
										3.19271	0.020786
										3.19692	0.0207061
										3.20113	0.0206594
										3.20534	0.0206661
										3.20955	0.0207134
										3.21376	0.0207145
										3.21797	0.0206664
										3.22217	0.0206568
										3.22638	0.02068
										3.23059	0.020691
										3.2348	0.0206554
										3.23901	0.0206434
										3.24322	0.0206378
										3.24743	0.0206734
										3.25164	0.0207324
										3.25584	0.0207023
										3.26005	0.020751
										3.26426	0.0207504
										3.26847	0.0206934
										3.27268	0.020693
										3.27689	0.0207352
										3.2811	0.0208438
										3.2853	0.0207041
										3.28951	0.0206491
										3.29372	0.0206812
										3.29793	0.0206963
										3.30214	0.0206545
										3.30635	0.0206345
										3.31056	0.0206577
										3.31476	0.0206646
										3.31897	0.0206541
										3.32318	0.0206884
										3.32739	0.0206924
										3.3316	0.0206543
										3.33581	0.0206388
										3.34002	0.0206504
										3.34423	0.0206737
										3.34843	0.0206604
										3.35264	0.0206353
										3.35685	0.0206404
										3.36106	0.0206597
										3.36527	0.0206403
										3.36948	0.0206245
										3.37369	0.0206404
										3.37789	0.020658
										3.3821	0.0206689
										3.38631	0.0206714
										3.39052	0.0206552
										3.39473	0.0206386
										3.39894	0.0206368
										3.40315	0.0206503
										3.40735	0.0206476
										3.41156	0.0206319
										3.41577	0.0206435
										3.41998	0.0206588
										3.42419	0.0206248
										3.4284	0.0206477
										3.43261	0.0206813
										3.43682	0.0206028
										3.44102	0.0205991
										3.44523	0.0206333
										3.44944	0.0206215
										3.45365	0.0205979
										3.45786	0.0206251
										3.46207	0.0206244
										3.46628	0.0206187
										3.47048	0.020643
										3.47469	0.0206661
										3.4789	0.020667
										3.48311	0.0206395
										3.48732	0.0206379
										3.49153	0.0206397
										3.49574	0.0206393
										3.49995	0.0206266
										3.50415	0.0206237
										3.50836	0.0206737
										3.51257	0.0206768
										3.51678	0.0206348
										3.52099	0.0206144
										3.5252	0.0206713
										3.52941	0.0206685
										3.53361	0.0206117
										3.53782	0.0206072
										3.54203	0.0205921
										3.54624	0.02061
										3.55045	0.0206372
										3.55466	0.0206302
										3.55887	0.0206467
										3.56307	0.0206585
										3.56728	0.0206394
										3.57149	0.0205945
										3.5757	0.020584
										3.57991	0.0206015
										3.58412	0.0205717
										3.58833	0.0205824
										3.59254	0.0206347
										3.59674	0.0206305
										3.60095	0.0206245
										3.60516	0.0206355
										3.60937	0.0206366
										3.61358	0.020613
										3.61779	0.0206093
										3.622	0.020615
										3.6262	0.0206153
										3.63041	0.0206478
										3.63462	0.0206899
										3.63883	0.0206382
										3.64304	0.020597
										3.64725	0.0205812
										3.65146	0.0205705
										3.65566	0.0205845
										3.65987	0.0205974
										3.66408	0.0206075
										3.66829	0.0206008
										3.6725	0.0205926
										3.67671	0.0206052
										3.68092	0.0206165
										3.68513	0.0206016
										3.68933	0.0205946
										3.69354	0.0205986
										3.69775	0.0205979
										3.70196	0.0206029
										3.70617	0.0205857
										3.71038	0.0205836
										3.71459	0.0205633
										3.71879	0.0205465
										3.723	0.0205727
										3.72721	0.0206212
										3.73142	0.0206128
										3.73563	0.0205714
										3.73984	0.02057
										3.74405	0.0205922
										3.74825	0.0206218
										3.75246	0.0206412
										3.75667	0.020633
										3.76088	0.0206308
										3.76509	0.0206551
										3.7693	0.0206604
										3.77351	0.020625
										3.77772	0.0206055
										3.78192	0.0205841
										3.78613	0.0205925
										3.79034	0.0206113
										3.79455	0.0205604
										3.79876	0.0205769
										3.80297	0.0205709
										3.80718	0.0205777
										3.81138	0.020603
										3.81559	0.0205616
										3.8198	0.0205531
										3.82401	0.0205496
										3.82822	0.0206131
										3.83243	0.0206377
										3.83664	0.0205995
										3.84084	0.0205884
										3.84505	0.0205385
										3.84926	0.020545
										3.85347	0.0205733
										3.85768	0.0205575
										3.86189	0.0205432
										3.8661	0.0205446
										3.87031	0.0205559
										3.87451	0.020624
										3.87872	0.0206403
										3.88293	0.0206122
										3.88714	0.0205866
										3.89135	0.0205843
										3.89556	0.0205735
										3.89977	0.020573
										3.90397	0.0205757
										3.90818	0.0206346
										3.91239	0.0206139
										3.9166	0.0205903
										3.92081	0.0206148
										3.92502	0.0205456
										3.92923	0.0205551
										3.93343	0.0205895
										3.93764	0.0205782
										3.94185	0.0205824
										3.94606	0.020603
										3.95027	0.0205751
										3.95448	0.0205483
										3.95869	0.0205481
										3.9629	0.0205403
										3.9671	0.0205365
										3.97131	0.0205308
										3.97552	0.020529
										3.97973	0.0205649
										3.98394	0.0205772
										3.98815	0.0205624
										3.99236	0.0205493
										3.99656	0.0205429
										4.00077	0.0205478
										4.00498	0.0205669
										4.00919	0.0205613
										4.0134	0.0205651
										4.01761	0.020605
										4.02182	0.0205399
										4.02602	0.0205458
										4.03023	0.0205609
										4.03444	0.0205479
										4.03865	0.0205439
										4.04286	0.0205174
										4.04707	0.0205182
										4.05128	0.0205272
										4.05549	0.0205305
										4.05969	0.0205496
										4.0639	0.0205368
										4.06811	0.0205415
										4.07232	0.0205629
										4.07653	0.0205324
										4.08074	0.020535
										4.08495	0.0205447
										4.08915	0.0205458
										4.09336	0.0205482
										4.09757	0.0205574
										4.10178	0.0206041
										4.10599	0.0205724
										4.1102	0.0205521
										4.11441	0.0205695
										4.11861	0.020575
										4.12282	0.0205296
										4.12703	0.0205431
										4.13124	0.0205826
										4.13545	0.0205533
										4.13966	0.0205515
										4.14387	0.0205551
										4.14808	0.0204965
										4.15228	0.0205038
										4.15649	0.0205568
										4.1607	0.0205418
										4.16491	0.0205276
										4.16912	0.0205543
										4.17333	0.0206678
										4.17754	0.0206469
										4.18174	0.0205384
										4.18595	0.0205301
										4.19016	0.0205188
										4.19437	0.0204963
										4.19858	0.0204898
										4.20279	0.0204877
										4.207	0.0205273
										4.21121	0.0205443
										4.21541	0.0205426
										4.21962	0.0205406
										4.22383	0.0205336
										4.22804	0.0205589
										4.23225	0.0205587
										4.23646	0.0205212
										4.24067	0.0205059
										4.24487	0.0205073
										4.24908	0.0205046
										4.25329	0.0205152
										4.2575	0.0205385
										4.26171	0.020529
										4.26592	0.020526
										4.27013	0.0205411
										4.27433	0.0205442
										4.27854	0.0205503
										4.28275	0.0205472
										4.28696	0.020525
										4.29117	0.0205306
										4.29538	0.0205289
										4.29959	0.0204933
										4.3038	0.0204948
										4.308	0.0205189
										4.31221	0.020521
										4.31642	0.0204948
										4.32063	0.020512
										4.32484	0.0205419
										4.32905	0.0205084
										4.33326	0.0204883
										4.33746	0.0205012
										4.34167	0.0205258
										4.34588	0.0205316
										4.35009	0.0205035
										4.3543	0.0204901
										4.35851	0.0205136
										4.36272	0.0205065
										4.36692	0.0205157
										4.37113	0.0205086
										4.37534	0.020491
										4.37955	0.0205076
										4.38376	0.0205158
										4.38797	0.020519
										4.39218	0.0204985
										4.39639	0.0204936
										4.40059	0.0205079
										4.4048	0.0205215
										4.40901	0.0205222
										4.41322	0.0204943
										4.41743	0.0205108
										4.42164	0.0205686
										4.42585	0.0205729
										4.43005	0.0205513
										4.43426	0.0205008
										4.43847	0.0204771
										4.44268	0.0204938
										4.44689	0.0204879
										4.4511	0.0204978
										4.45531	0.0205007
										4.45951	0.0204783
										4.46372	0.0204733
										4.46793	0.0204958
										4.47214	0.0205008
										4.47635	0.0205114
										4.48056	0.0205553
										4.48477	0.0205835
										4.48898	0.0205419
										4.49318	0.0205079
										4.49739	0.0204987
										4.5016	0.0204969
										4.50581	0.0204949
										4.51002	0.0205117
										4.51423	0.0205117
										4.51844	0.0205215
										4.52264	0.0205128
										4.52685	0.0205055
										4.53106	0.0205003
										4.53527	0.0204973
										4.53948	0.0205004
										4.54369	0.0204994
										4.5479	0.0205086
										4.5521	0.0204925
										4.55631	0.0204935
										4.56052	0.0205155
										4.56473	0.0205136
										4.56894	0.0204785
										4.57315	0.0204703
										4.57736	0.0204771
										4.58157	0.0204708
										4.58577	0.0204796
										4.58998	0.0204866
										4.59419	0.0204848
										4.5984	0.0205008
										4.60261	0.0205068
										4.60682	0.0205077
										4.61103	0.0204838
										4.61523	0.0204695
										4.61944	0.0204722
										4.62365	0.020475
										4.62786	0.0204678
										4.63207	0.0204751
										4.63628	0.0204832
										4.64049	0.0204694
										4.64469	0.0204634
										4.6489	0.0204722
										4.65311	0.0204784
										4.65732	0.0204956
										4.66153	0.0205109
										4.66574	0.0205167
										4.66995	0.0205103
										4.67416	0.0204824
										4.67836	0.0204847
										4.68257	0.0204773
										4.68678	0.020472
										4.69099	0.0205051
										4.6952	0.0205591
										4.69941	0.0205149
										4.70362	0.0204756
										4.70782	0.0204937
										4.71203	0.0205028
										4.71624	0.0204688
										4.72045	0.0204676
										4.72466	0.0205045
										4.72887	0.0205047
										4.73308	0.0204732
										4.73728	0.0204705
										4.74149	0.0205028
										4.7457	0.0205253
										4.74991	0.0205198
										4.75412	0.0205217
										4.75833	0.0204929
										4.76254	0.0204704
										4.76675	0.0204695
										4.77095	0.0204883
										4.77516	0.0204838
										4.77937	0.0204838
										4.78358	0.0204998
										4.78779	0.0205033
										4.792	0.0205224
										4.79621	0.020474
										4.80041	0.0204499
										4.80462	0.020457
										4.80883	0.0204799
										4.81304	0.0204797
										4.81725	0.0204746
										4.82146	0.0205012
										4.82567	0.0205137
										4.82988	0.0204999
										4.83408	0.02048
										4.83829	0.0204798
										4.8425	0.0204827
										4.84671	0.0205055
										4.85092	0.0204793
										4.85513	0.0204605
										4.85934	0.0204768
										4.86354	0.0204884
										4.86775	0.0205064
										4.87196	0.0204866
										4.87617	0.020476
										4.88038	0.0204801
										4.88459	0.0204965
										4.8888	0.0205044
										4.893	0.0204755
										4.89721	0.0204431
										4.90142	0.0204548
										4.90563	0.0204821
										4.90984	0.0204485
										4.91405	0.0204541
										4.91826	0.0204579
										4.92247	0.02046
										4.92667	0.0204678
										4.93088	0.0204413
										4.93509	0.0204588
										4.9393	0.0204904
										4.94351	0.0204915
										4.94772	0.0204935
										4.95193	0.0204465
										4.95613	0.0204336
										4.96034	0.0204452
										4.96455	0.0204318
										4.96876	0.0204325
										4.97297	0.0204977
										4.97718	0.0204944
										4.98139	0.0204712
										4.98559	0.0204677
										4.9898	0.020471
										4.99401	0.0204695
										4.99822	0.0204523
										5.00243	0.0204526
										5.00664	0.0204476
										5.01085	0.0204487
										5.01506	0.0204525
										5.01926	0.0204492
										5.02347	0.0204713
										5.02768	0.0204651
										5.03189	0.0204442
										5.0361	0.0204637
										5.04031	0.0204803
										5.04452	0.0204817
										5.04872	0.0204989
										5.05293	0.020474
										5.05714	0.0204535
										5.06135	0.0204554
										5.06556	0.0204503
										5.06977	0.0204523
										5.07398	0.0204444
										5.07818	0.0204421
										5.08239	0.020434
										5.0866	0.0204454
										5.09081	0.0204558
										5.09502	0.0204799
										5.09923	0.0204892
										5.10344	0.0204738
										5.10765	0.0204598
										5.11185	0.0204453
										5.11606	0.0204602
										5.12027	0.0204688
										5.12448	0.0204483
										5.12869	0.020437
										5.1329	0.0204455
										5.13711	0.0204458
										5.14131	0.0204431
										5.14552	0.0204529
										5.14973	0.0204538
										5.15394	0.0204398
										5.15815	0.0204281
										5.16236	0.0204089
										5.16657	0.0204137
										5.17077	0.0204704
										5.17498	0.0204597
										5.17919	0.0204372
										5.1834	0.0204232
										5.18761	0.0204255
										5.19182	0.0204362
										5.19603	0.0204545
										5.20024	0.0204597
										5.20444	0.02043
										5.20865	0.0204183
										5.21286	0.0204174
										5.21707	0.0204187
										5.22128	0.0204565
										5.22549	0.0204552
										5.2297	0.0204526
										5.2339	0.0204631
										5.23811	0.0204301
										5.24232	0.0204287
										5.24653	0.0204499
										5.25074	0.020422
										5.25495	0.0204238
										5.25916	0.0204326
										5.26336	0.0204146
										5.26757	0.0204288
										5.27178	0.02044
										5.27599	0.0204051
										5.2802	0.0204021
										5.28441	0.0204393
										5.28862	0.0204588
										5.29283	0.0204489
										5.29703	0.0204448
										5.30124	0.0204211
										5.30545	0.0204309
										5.30966	0.0204553
										5.31387	0.0204392
										5.31808	0.0204481
										5.32229	0.0204453
										5.32649	0.0204324
										5.3307	0.020425
										5.33491	0.0204127
										5.33912	0.0204159
										5.34333	0.0204207
										5.34754	0.0204181
										5.35175	0.0204326
										5.35595	0.0204615
										5.36016	0.0204484
										5.36437	0.0204243
										5.36858	0.0204213
										5.37279	0.0204119
										5.377	0.0204103
										5.38121	0.0204219
										5.38542	0.0204404
										5.38962	0.0204359
										5.39383	0.0204242
										5.39804	0.0204335
										5.40225	0.020442
										5.40646	0.0204319
										5.41067	0.0204406
										5.41488	0.0204451
										5.41908	0.0204366
										5.42329	0.020432
										5.4275	0.0204191
										5.43171	0.0204242
										5.43592	0.0204448
										5.44013	0.0204515
										5.44434	0.0204373
										5.44854	0.0204753
										5.45275	0.0204391
										5.45696	0.0204116
										5.46117	0.0204234
										5.46538	0.0204022
										5.46959	0.0204002
										5.4738	0.0204196
										5.47801	0.0204144
										5.48221	0.0204184
										5.48642	0.0204398
										5.49063	0.0204409
										5.49484	0.0204302
										5.49905	0.0204173
										5.50326	0.0204216
										5.50747	0.0204297
										5.51167	0.0204201
										5.51588	0.0204344
										5.52009	0.0204504
										5.5243	0.0204323
										5.52851	0.0204613
										5.53272	0.0204269
										5.53693	0.0204126
										5.54114	0.0204177
										5.54534	0.0203932
										5.54955	0.0203927
										5.55376	0.0204315
										5.55797	0.0204209
										5.56218	0.020393
										5.56639	0.0203927
										5.5706	0.0204056
										5.5748	0.0204169
										5.57901	0.0204259
										5.58322	0.0204049
										5.58743	0.0204159
										5.59164	0.0204292
										5.59585	0.0204285
										5.60006	0.0203971
										5.60426	0.0203824
										5.60847	0.0204109
										5.61268	0.0204476
										5.61689	0.0204317
										5.6211	0.0204193
										5.62531	0.02042
										5.62952	0.0204181
										5.63373	0.0204103
										5.63793	0.0204138
										5.64214	0.0204252
										5.64635	0.0204272
										5.65056	0.0204103
										5.65477	0.0203944
										5.65898	0.0204015
										5.66319	0.0204232
										5.66739	0.0204488
										5.6716	0.0204413
										5.67581	0.0204104
										5.68002	0.0204166
										5.68423	0.0204086
										5.68844	0.0204324
										5.69265	0.020469
										5.69685	0.020408
										5.70106	0.020381
										5.70527	0.0203776
										5.70948	0.020388
										5.71369	0.0204009
										5.7179	0.0204055
										5.72211	0.0204106
										5.72632	0.0204021
										5.73052	0.020417
										5.73473	0.0204344
										5.73894	0.0204128
										5.74315	0.0204089
										5.74736	0.0204137
										5.75157	0.0203934
										5.75578	0.0203989
										5.75998	0.020429
										5.76419	0.0204078
										5.7684	0.0204039
										5.77261	0.0204307
										5.77682	0.0204302
										5.78103	0.0204343
										5.78524	0.0204161
										5.78944	0.0203898
										5.79365	0.0203958
										5.79786	0.0203897
										5.80207	0.0203762
										5.80628	0.0203845
										5.81049	0.0203984
										5.8147	0.0204033
										5.81891	0.020406
										5.82311	0.0203908
										5.82732	0.0204012
										5.83153	0.0204221
										5.83574	0.0203974
										5.83995	0.0203854
										5.84416	0.0203903
										5.84837	0.0203958
										5.85257	0.0203694
										5.85678	0.0203667
										5.86099	0.0203882
										5.8652	0.0203811
										5.86941	0.0203672
										5.87362	0.020368
										5.87783	0.0203772
										5.88203	0.0203879
										5.88624	0.020393
										5.89045	0.0203994
										5.89466	0.0204074
										5.89887	0.0204042
										5.90308	0.0204168
										5.90729	0.0203951
										5.9115	0.0203684
										5.9157	0.0203742
										5.91991	0.0204093
										5.92412	0.0204175
										5.92833	0.0204134
										5.93254	0.020387
										5.93675	0.0203973
										5.94096	0.0203979
										5.94516	0.0203782
										5.94937	0.0203746
										5.95358	0.0203844
										5.95779	0.0203924
										5.962	0.0203891
										5.96621	0.0203963
										5.97042	0.0203991
										5.97462	0.0204037
										5.97883	0.0204009
										5.98304	0.0203844
										5.98725	0.0203952
										5.99146	0.0204035
										5.99567	0.0203783
										5.99988	0.0203808
										6.00409	0.0203949
										6.00829	0.020402
										6.0125	0.0203852
										6.01671	0.020385
										6.02092	0.0204026
										6.02513	0.0204014
										6.02934	0.0203896
										6.03355	0.0203852
										6.03775	0.0203927
										6.04196	0.0204116
										6.04617	0.0203983
										6.05038	0.0203988
										6.05459	0.0204246
										6.0588	0.0204364
										6.06301	0.0204211
										6.06721	0.0203882
										6.07142	0.0203882
										6.07563	0.0203925
										6.07984	0.0203869
										6.08405	0.020394
										6.08826	0.0203909
										6.09247	0.02039
										6.09668	0.020383
										6.10088	0.0203742
										6.10509	0.0203824
										6.1093	0.0203872
										6.11351	0.0203888
										6.11772	0.0203613
										6.12193	0.0203562
										6.12614	0.0203997
										6.13034	0.0203807
										6.13455	0.0203715
										6.13876	0.0204094
										6.14297	0.0204166
										6.14718	0.0203898
										6.15139	0.02039
										6.1556	0.0203871
										6.15981	0.0203921
										6.16401	0.020384
										6.16822	0.0203722
										6.17243	0.020396
										6.17664	0.0204124
										6.18085	0.0204123
										6.18506	0.0203802
										6.18927	0.0203828
										6.19347	0.0203878
										6.19768	0.0203968
										6.20189	0.0203989
										6.2061	0.0203757
										6.21031	0.0203787
										6.21452	0.0203845
										6.21873	0.0203851
										6.22293	0.0203826
										6.22714	0.0203885
										6.23135	0.0203971
										6.23556	0.0203868
										6.23977	0.0203814
										6.24398	0.0203683
										6.24819	0.0203651
										6.2524	0.0203896
										6.2566	0.0204004
										6.26081	0.0204024
										6.26502	0.0203933
										6.26923	0.0203798
										6.27344	0.0203863
										6.27765	0.0204029
										6.28186	0.0204026
										6.28606	0.0203917
										6.29027	0.0204133
										6.29448	0.0204475
										6.29869	0.0204175
										6.3029	0.0203883
										6.30711	0.0203737
										6.31132	0.0203986
										6.31552	0.0204267
										6.31973	0.0203901
										6.32394	0.0203796
										6.32815	0.0203784
										6.33236	0.0203805
										6.33657	0.0203887
										6.34078	0.0203906
										6.34499	0.0203901
										6.34919	0.0203843
										6.3534	0.0203798
										6.35761	0.0203893
										6.36182	0.0203998
										6.36603	0.0203945
										6.37024	0.0203985
										6.37445	0.0204033
										6.37865	0.0204
										6.38286	0.0204047
										6.38707	0.0204274
										6.39128	0.0204335
										6.39549	0.0204524
										6.3997	0.0204427
										6.40391	0.0204374
										6.40811	0.0204106
										6.41232	0.0203846
										6.41653	0.0203787
										6.42074	0.0203905
										6.42495	0.0204168
										6.42916	0.020493
										6.43337	0.0205037
										6.43758	0.0204466
										6.44178	0.0204425
										6.44599	0.0204538
										6.4502	0.0204495
										6.45441	0.0204623
										6.45862	0.0204328
										6.46283	0.0204439
										6.46704	0.0204591
										6.47124	0.0204274
										6.47545	0.020429
										6.47966	0.020446
										6.48387	0.0204357
										6.48808	0.0204287
										6.49229	0.0204319
										6.4965	0.0204475
										6.5007	0.0204434
										6.50491	0.0204297
										6.50912	0.0204303
										6.51333	0.0204452
										6.51754	0.020447
										6.52175	0.0204407
										6.52596	0.020438
										6.53017	0.0204421
										6.53437	0.0204725
										6.53858	0.0204786
										6.54279	0.0204651
										6.547	0.0204499
										6.55121	0.0204491
										6.55542	0.0204603
										6.55963	0.0204853
										6.56383	0.0204854
										6.56804	0.0204616
										6.57225	0.0204544
										6.57646	0.0204534
										6.58067	0.0204408
										6.58488	0.0204376
										6.58909	0.0204569
										6.59329	0.020459
										6.5975	0.0204714
										6.60171	0.0205019
										6.60592	0.0204919
										6.61013	0.0204928
										6.61434	0.0204956
										6.61855	0.0205049
										6.62276	0.020523
										6.62696	0.020519
										6.63117	0.0204945
										6.63538	0.0204975
										6.63959	0.0205143
										6.6438	0.0205239
										6.64801	0.0205426
										6.65222	0.0205596
										6.65642	0.0205501
										6.66063	0.0205407
										6.66484	0.0205392
										6.66905	0.0205215
										6.67326	0.0205318
										6.67747	0.0205578
										6.68168	0.020561
										6.68588	0.0205828
										6.69009	0.0205907
										6.6943	0.0205848
										6.69851	0.0205582
										6.70272	0.0205554
										6.70693	0.020559
										6.71114	0.0205676
										6.71535	0.0205967
										6.71955	0.0206204
										6.72376	0.0206351
										6.72797	0.0206466
										6.73218	0.0206677
										6.73639	0.0206501
										6.7406	0.0206536
										6.74481	0.0206675
										6.74901	0.0206661
										6.75322	0.0206708
										6.75743	0.0206835
										6.76164	0.0207044
										6.76585	0.0207187
										6.77006	0.0207249
										6.77427	0.0207185
										6.77848	0.0207244
										6.78268	0.0207634
										6.78689	0.020763
										6.7911	0.0207898
										6.79531	0.0208072
										6.79952	0.020773
										6.80373	0.020769
										6.80794	0.0207986
										6.81214	0.0208256
										6.81635	0.0208497
										6.82056	0.0209027
										6.82477	0.0209399
										6.82898	0.020937
										6.83319	0.0210156
										6.8374	0.0210465
										6.8416	0.0210255
										6.84581	0.0210399
										6.85002	0.0210235
										6.85423	0.0210155
										6.85844	0.0210621
										6.86265	0.0211225
										6.86686	0.0211304
										6.87107	0.0211655
										6.87527	0.0212132
										6.87948	0.0212218
										6.88369	0.0212017
										6.8879	0.0212622
										6.89211	0.0212554
										6.89632	0.0212288
										6.90053	0.0212722
										6.90473	0.0213294
										6.90894	0.0213588
										6.91315	0.0213472
										6.91736	0.0213461
										6.92157	0.0214042
										6.92578	0.0214999
										6.92999	0.0215787
										6.93419	0.0216436
										6.9384	0.0217096
										6.94261	0.0218782
										6.94682	0.0218691
										6.95103	0.0217908
										6.95524	0.0217608
										6.95945	0.0217823
										6.96366	0.0218784
										6.96786	0.0220142
										6.97207	0.022112
										6.97628	0.0221493
										6.98049	0.0221938
										6.9847	0.022213
										6.98891	0.0222665
										6.99312	0.0223929
										6.99732	0.0225636
										7.00153	0.0226062
										7.00574	0.0226546
										7.00995	0.022545
										7.01416	0.0223818
										7.01837	0.0223792
										7.02258	0.022458
										7.02678	0.0224926
										7.03099	0.0225818
										7.0352	0.0227682
										7.03941	0.0229511
										7.04362	0.0232059
										7.04783	0.023583
										7.05204	0.0238718
										7.05625	0.0236124
										7.06045	0.023574
										7.06466	0.0236609
										7.06887	0.0237984
										7.07308	0.0239648
										7.07729	0.0241715
										7.0815	0.0243146
										7.08571	0.0244192
										7.08991	0.0244829
										7.09412	0.0245922
										7.09833	0.0246194
										7.10254	0.0247195
										7.10675	0.0245744
										7.11096	0.024556
										7.11517	0.0248076
										7.11937	0.0248322
										7.12358	0.0248326
										7.12779	0.0249799
										7.132	0.0251244
										7.13621	0.0254437
										7.14042	0.025811
										7.14463	0.026099
										7.14884	0.0262807
										7.15304	0.0266848
										7.15725	0.0275623
										7.16146	0.0270849
										7.16567	0.0268236
										7.16988	0.0268475
										7.17409	0.0269895
										7.1783	0.0273983
										7.1825	0.0278639
										7.18671	0.0280884
										7.19092	0.0282837
										7.19513	0.0284634
										7.19934	0.0286272
										7.20355	0.0287117
										7.20776	0.0291382
										7.21196	0.0296113
										7.21617	0.0293521
										7.22038	0.029593
										7.22459	0.0296144
										7.2288	0.0294295
										7.23301	0.0294061
										7.23722	0.0296792
										7.24143	0.0300574
										7.24563	0.0303845
										7.24984	0.0309314
										7.25405	0.0316119
										7.25826	0.0320476
										7.26247	0.0331207
										7.26668	0.0333165
										7.27089	0.0327412
										7.27509	0.032803
										7.2793	0.0332238
										7.28351	0.0336105
										7.28772	0.0339706
										7.29193	0.0345674
										7.29614	0.0349282
										7.30035	0.0353177
										7.30455	0.0356573
										7.30876	0.0356745
										7.31297	0.0358128
										7.31718	0.0364344
										7.32139	0.0357758
										7.3256	0.0357689
										7.32981	0.0361183
										7.33402	0.0362448
										7.33822	0.0363099
										7.34243	0.0367111
										7.34664	0.0378799
										7.35085	0.0387992
										7.35506	0.0394503
										7.35927	0.0403145
										7.36348	0.040907
										7.36768	0.0420975
										7.37189	0.0433852
										7.3761	0.0420513
										7.38031	0.0417292
										7.38452	0.0419372
										7.38873	0.042921
										7.39294	0.0435926
										7.39714	0.044178
										7.40135	0.0445966
										7.40556	0.0448179
										7.40977	0.0450909
										7.41398	0.0453893
										7.41819	0.045445
										7.4224	0.0470743
										7.42661	0.0480268
										7.43081	0.0476612
										7.43502	0.0474017
										7.43923	0.0470858
										7.44344	0.0475
										7.44765	0.0481652
										7.45186	0.0481331
										7.45607	0.0480287
										7.46027	0.048788
										7.46448	0.0501561
										7.46869	0.0513863
										7.4729	0.0526473
										7.47711	0.0554786
										7.48132	0.0556016
										7.48553	0.0551775
										7.48974	0.0553219
										7.49394	0.0558243
										7.49815	0.0565897
										7.50236	0.0581226
										7.50657	0.0595912
										7.51078	0.0601938
										7.51499	0.0602404
										7.5192	0.0603176
										7.5234	0.0604284
										7.52761	0.0614957
										7.53182	0.063198
										7.53603	0.0629015
										7.54024	0.0639042
										7.54445	0.0636411
										7.54866	0.0623488
										7.55286	0.0623336
										7.55707	0.0629337
										7.56128	0.0646236
										7.56549	0.06652
										7.5697	0.0691502
										7.57391	0.0720348
										7.57812	0.0732797
										7.58233	0.0773717
										7.58653	0.0785619
										7.59074	0.0753979
										7.59495	0.0754881
										7.59916	0.0766989
										7.60337	0.0781081
										7.60758	0.0797871
										7.61179	0.0812042
										7.61599	0.0825072
										7.6202	0.0838692
										7.62441	0.084705
										7.62862	0.0846824
										7.63283	0.0847808
										7.63704	0.087138
										7.64125	0.0861453
										7.64545	0.0859975
										7.64966	0.087055
										7.65387	0.0881932
										7.65808	0.089179
										7.66229	0.0896352
										7.6665	0.0912176
										7.67071	0.0935815
										7.67492	0.0963608
										7.67912	0.0990669
										7.68333	0.100982
										7.68754	0.104085
										7.69175	0.109942
										7.69596	0.107439
										7.70017	0.105004
										7.70438	0.104891
										7.70858	0.105891
										7.71279	0.108945
										7.717	0.112588
										7.72121	0.114397
										7.72542	0.115457
										7.72963	0.11611
										7.73384	0.116863
										7.73804	0.116798
										7.74225	0.120479
										7.74646	0.124806
										7.75067	0.12404
										7.75488	0.124392
										7.75909	0.12151
										7.7633	0.120323
										7.76751	0.120596
										7.77171	0.122079
										7.77592	0.124162
										7.78013	0.126903
										7.78434	0.130285
										7.78855	0.134343
										7.79276	0.137439
										7.79697	0.145811
										7.80117	0.147201
										7.80538	0.142841
										7.80959	0.142609
										7.8138	0.143988
										7.81801	0.146389
										7.82222	0.149848
										7.82643	0.15392
										7.83063	0.156468
										7.83484	0.157635
										7.83905	0.158186
										7.84326	0.157655
										7.84747	0.158436
										7.85168	0.161213
										7.85589	0.159115
										7.8601	0.16052
										7.8643	0.16323
										7.86851	0.162696
										7.87272	0.163535
										7.87693	0.16608
										7.88114	0.16726
										7.88535	0.17025
										7.88956	0.173981
										7.89376	0.177816
										7.89797	0.18172
										7.90218	0.189338
										7.90639	0.195542
										7.9106	0.188067
										7.91481	0.18635
										7.91902	0.187236
										7.92322	0.19084
										7.92743	0.194967
										7.93164	0.196799
										7.93585	0.19779
										7.94006	0.199999
										7.94427	0.201803
										7.94848	0.203429
										7.95269	0.203992
										7.95689	0.208905
										7.9611	0.209729
										7.96531	0.208579
										7.96952	0.210838
										7.97373	0.210451
										7.97794	0.209487
										7.98215	0.209362
										7.98635	0.211102
										7.99056	0.213995
										7.99477	0.217785
										7.99898	0.222516
										8.00319	0.225887
										8.0074	0.229124
										8.01161	0.236791
										8.01581	0.234509
										8.02002	0.232566
										8.02423	0.232575
										8.02844	0.233623
										8.03265	0.236533
										8.03686	0.241069
										8.04107	0.24416
										8.04528	0.245366
										8.04948	0.246513
										8.05369	0.248309
										8.0579	0.248597
										8.06211	0.251766
										8.06632	0.254767
										8.07053	0.250941
										8.07474	0.251432
										8.07894	0.252188
										8.08315	0.252273
										8.08736	0.253301
										8.09157	0.256287
										8.09578	0.260808
										8.09999	0.263037
										8.1042	0.265661
										8.10841	0.268752
										8.11261	0.271918
										8.11682	0.275996
										8.12103	0.276481
										8.12524	0.273634
										8.12945	0.273988
										8.13366	0.276264
										8.13787	0.278163
										8.14207	0.279543
										8.14628	0.280618
										8.15049	0.281786
										8.1547	0.28331
										8.15891	0.284448
										8.16312	0.285072
										8.16733	0.286484
										8.17153	0.290495
										8.17574	0.290592
										8.17995	0.290797
										8.18416	0.291209
										8.18837	0.291234
										8.19258	0.292149
										8.19679	0.292936
										8.201	0.293384
										8.2052	0.294352
										8.20941	0.296234
										8.21362	0.298052
										8.21783	0.299836
										8.22204	0.302193
										8.22625	0.305467
										8.23046	0.30523
										8.23466	0.305241
										8.23887	0.305882
										8.24308	0.306675
										8.24729	0.308023
										8.2515	0.309582
										8.25571	0.310664
										8.25992	0.311699
										8.26412	0.312528
										8.26833	0.313228
										8.27254	0.31394
										8.27675	0.314834
										8.28096	0.315847
										8.28517	0.316449
										8.28938	0.317391
										8.29359	0.318525
										8.29779	0.319601
										8.302	0.320388
										8.30621	0.32048
										8.31042	0.320556
										8.31463	0.321189
										8.31884	0.322089
										8.32305	0.322859
										8.32725	0.323694
										8.33146	0.324446
[truncated: 3,940 more rows]
