# Supplementary material for: In vitro functional analysis of gRNA sites regulating assembly of hepatitis B virus
Source: Commun Biol. 2021 Dec 16;4:1407. doi: 10.1038/s42003-021-02897-2 (PMC8677749; doi:10.1038/s42003-021-02897-2)
Supplement: Supplementary file 7 — Supplementary Data S2 [file 42003_2021_2897_MOESM7_ESM.xlsx]

## Sheet: Sheet1
	Figure S2						Rh Values									Figure S2
	volume (mL)	DeltaE	DeltaE_Rnased					delta e					gRNA					delta PS					delta PS1
	6.00072	0.0158791	0.0204704				t (sec)	data	t (sec)	fit		t (sec)	data	t (sec)	fit		t (sec)	data	t (sec)	fit		t (sec)	data	t (sec)	fit
	6.00156	0.0158343	0.0204555				2e-07	1.38076	2e-07	1.37382		2e-07	1.39781	2e-07	1.38151		2e-07	1.357	2e-07	1.3529		2e-07	1.35949	2e-07	1.35474
	6.0024	0.0158242	0.0204252				3e-07	1.37979	3e-07	1.37352		3e-07	1.39644	3e-07	1.38103		3e-07	1.35596	3e-07	1.35246		3e-07	1.35743	3e-07	1.35431
	6.00324	0.0158281	0.0203794				4e-07	1.3792	4e-07	1.37322		4e-07	1.4032	4e-07	1.38055		4e-07	1.3555	4e-07	1.35203		4e-07	1.3585	4e-07	1.35389
	6.00409	0.0158422	0.0203811				5e-07	1.3809	5e-07	1.37292		5e-07	1.39219	5e-07	1.38006		5e-07	1.35594	5e-07	1.3516		5e-07	1.35665	5e-07	1.35347
	6.00493	0.0158429	0.0204154				6e-07	1.38038	6e-07	1.37262		6e-07	1.40059	6e-07	1.37959		6e-07	1.35415	6e-07	1.35117		6e-07	1.35569	6e-07	1.35305
	6.00577	0.0158038	0.0204315				7e-07	1.37812	7e-07	1.37232		7e-07	1.3979	7e-07	1.37911		7e-07	1.35345	7e-07	1.35074		7e-07	1.35528	7e-07	1.35263
	6.00661	0.0157925	0.0204467				8e-07	1.3762	8e-07	1.37202		8e-07	1.3915	8e-07	1.37863		8e-07	1.3534	8e-07	1.35031		8e-07	1.35451	8e-07	1.35221
	6.00745	0.0158106	0.0204911				9e-07	1.37707	9e-07	1.37173		9e-07	1.39066	9e-07	1.37815		9e-07	1.35165	9e-07	1.34988		9e-07	1.35308	9e-07	1.3518
	6.00829	0.0158523	0.0205219				1e-06	1.37845	1e-06	1.37143		1e-06	1.37831	1e-06	1.37767		1e-06	1.35286	1e-06	1.34945		1e-06	1.35341	1e-06	1.35138
	6.00914	0.015852	0.0205501				1.1e-06	1.37556	1.1e-06	1.37113		1.1e-06	1.39294	1.1e-06	1.3772		1.1e-06	1.35051	1.1e-06	1.34903		1.1e-06	1.35164	1.1e-06	1.35096
	6.00998	0.0158457	0.0205792				1.2e-06	1.37744	1.2e-06	1.37083		1.2e-06	1.3797	1.2e-06	1.37672		1.2e-06	1.3505	1.2e-06	1.3486		1.2e-06	1.35186	1.2e-06	1.35054
	6.01082	0.015835	0.0205195				1.3e-06	1.37322	1.3e-06	1.37053		1.3e-06	1.38646	1.3e-06	1.37624		1.3e-06	1.3491	1.3e-06	1.34817		1.3e-06	1.3514	1.3e-06	1.35013
	6.01166	0.015832	0.0204881				1.4e-06	1.37496	1.4e-06	1.37024		1.4e-06	1.39457	1.4e-06	1.37577		1.4e-06	1.35061	1.4e-06	1.34774		1.4e-06	1.3524	1.4e-06	1.34971
	6.0125	0.0158422	0.0205082				1.5e-06	1.37532	1.5e-06	1.36994		1.5e-06	1.37569	1.5e-06	1.3753		1.5e-06	1.34885	1.5e-06	1.34732		1.5e-06	1.3499	1.5e-06	1.34929
	6.01334	0.0158335	0.0205348				1.6e-06	1.37179	1.6e-06	1.36964		1.6e-06	1.38082	1.6e-06	1.37482		1.6e-06	1.34931	1.6e-06	1.34689		1.6e-06	1.34897	1.6e-06	1.34888
	6.01419	0.015826	0.0205406				1.7e-06	1.37292	1.7e-06	1.36935		1.7e-06	1.38219	1.7e-06	1.37435		1.7e-06	1.34918	1.7e-06	1.34647		1.7e-06	1.35069	1.7e-06	1.34847
	6.01503	0.0158461	0.0205514				1.8e-06	1.37152	1.8e-06	1.36905		1.8e-06	1.38193	1.8e-06	1.37388		1.8e-06	1.34698	1.8e-06	1.34604		1.8e-06	1.34814	1.8e-06	1.34805
	6.01587	0.0158846	0.0205675				1.9e-06	1.37428	1.9e-06	1.36875		1.9e-06	1.38644	1.9e-06	1.3734		1.9e-06	1.34761	1.9e-06	1.34562		1.9e-06	1.34784	1.9e-06	1.34764
	6.01671	0.0159073	0.0205625				2e-06	1.37228	2e-06	1.36846		2e-06	1.38138	2e-06	1.37293		2e-06	1.34556	2e-06	1.3452		2e-06	1.3478	2e-06	1.34722
	6.01755	0.0159792	0.0205366				2.1e-06	1.36999	2.1e-06	1.36816		2.1e-06	1.36905	2.1e-06	1.37246		2.1e-06	1.3461	2.1e-06	1.34477		2.1e-06	1.34791	2.1e-06	1.34681
	6.01839	0.0160781	0.0205254				2.2e-06	1.37166	2.2e-06	1.36787		2.2e-06	1.37233	2.2e-06	1.37199		2.2e-06	1.34523	2.2e-06	1.34435		2.2e-06	1.34605	2.2e-06	1.3464
	6.01924	0.0159327	0.0205441				2.3e-06	1.36709	2.3e-06	1.36757		2.3e-06	1.37509	2.3e-06	1.37152		2.3e-06	1.34432	2.3e-06	1.34393		2.3e-06	1.34697	2.3e-06	1.34599
	6.02008	0.0157915	0.020585				2.4e-06	1.37138	2.4e-06	1.36728		2.4e-06	1.36859	2.4e-06	1.37105		2.4e-06	1.34484	2.4e-06	1.34351		2.4e-06	1.34619	2.4e-06	1.34558
	6.02092	0.0157632	0.0206369				2.5e-06	1.369	2.5e-06	1.36698		2.5e-06	1.36984	2.5e-06	1.37059		2.5e-06	1.34316	2.5e-06	1.34309		2.5e-06	1.34479	2.5e-06	1.34517
	6.02176	0.0157734	0.0206567				2.6e-06	1.36946	2.6e-06	1.36669		2.6e-06	1.3689	2.6e-06	1.37012		2.6e-06	1.34329	2.6e-06	1.34267		2.6e-06	1.34661	2.6e-06	1.34476
	6.0226	0.0158579	0.0206028				2.7e-06	1.36801	2.7e-06	1.36639		2.7e-06	1.36862	2.7e-06	1.36965		2.7e-06	1.3437	2.7e-06	1.34225		2.7e-06	1.3442	2.7e-06	1.34435
	6.02345	0.016074	0.0205789				2.8e-06	1.36525	2.8e-06	1.3661		2.8e-06	1.37327	2.8e-06	1.36918		2.8e-06	1.34302	2.8e-06	1.34183		2.8e-06	1.34439	2.8e-06	1.34394
	6.02429	0.0159139	0.0205723				2.9e-06	1.36751	2.9e-06	1.36581		2.9e-06	1.3667	2.9e-06	1.36872		2.9e-06	1.34197	2.9e-06	1.34141		2.9e-06	1.34351	2.9e-06	1.34353
	6.02513	0.0158177	0.0205677				3e-06	1.36772	3e-06	1.36551		3e-06	1.37421	3e-06	1.36825		3e-06	1.34083	3e-06	1.34099		3e-06	1.34395	3e-06	1.34312
	6.02597	0.0158372	0.0205877				3.1e-06	1.36844	3.1e-06	1.36522		3.1e-06	1.36497	3.1e-06	1.36779		3.1e-06	1.34069	3.1e-06	1.34057		3.1e-06	1.34267	3.1e-06	1.34271
	6.02681	0.015879	0.0206397				3.2e-06	1.36583	3.2e-06	1.36493		3.2e-06	1.36636	3.2e-06	1.36732		3.2e-06	1.33889	3.2e-06	1.34016		3.2e-06	1.34273	3.2e-06	1.34231
	6.02765	0.015852	0.0206511				3.4e-06	1.36525	3.4e-06	1.36434		3.4e-06	1.36298	3.4e-06	1.3664		3.4e-06	1.33987	3.4e-06	1.33932		3.4e-06	1.34134	3.4e-06	1.34149
	6.0285	0.0158399	0.0206546				3.6e-06	1.36433	3.6e-06	1.36376		3.6e-06	1.36805	3.6e-06	1.36547		3.6e-06	1.33838	3.6e-06	1.33849		3.6e-06	1.3406	3.6e-06	1.34068
	6.02934	0.0158513	0.0206719				3.8e-06	1.3615	3.8e-06	1.36317		3.8e-06	1.36825	3.8e-06	1.36455		3.8e-06	1.33842	3.8e-06	1.33767		3.8e-06	1.33971	3.8e-06	1.33987
	6.03018	0.0158623	0.0207011				4e-06	1.3607	4e-06	1.36259		4e-06	1.36422	4e-06	1.36363		4e-06	1.33726	4e-06	1.33684		4e-06	1.33945	4e-06	1.33907
	6.03102	0.0158551	0.0207205				4.2e-06	1.36244	4.2e-06	1.36201		4.2e-06	1.36077	4.2e-06	1.36271		4.2e-06	1.33708	4.2e-06	1.33601		4.2e-06	1.33757	4.2e-06	1.33826
	6.03186	0.0158454	0.0207237				4.4e-06	1.36137	4.4e-06	1.36143		4.4e-06	1.36223	4.4e-06	1.3618		4.4e-06	1.3351	4.4e-06	1.33519		4.4e-06	1.33741	4.4e-06	1.33746
	6.0327	0.0158226	0.0207078				4.6e-06	1.36162	4.6e-06	1.36085		4.6e-06	1.3507	4.6e-06	1.36089		4.6e-06	1.33407	4.6e-06	1.33437		4.6e-06	1.33603	4.6e-06	1.33666
	6.03355	0.0158073	0.0206943				4.8e-06	1.36143	4.8e-06	1.36027		4.8e-06	1.35669	4.8e-06	1.35998		4.8e-06	1.33263	4.8e-06	1.33355		4.8e-06	1.33547	4.8e-06	1.33586
	6.03439	0.015778	0.0206963				5e-06	1.35776	5e-06	1.35969		5e-06	1.35781	5e-06	1.35907		5e-06	1.33238	5e-06	1.33274		5e-06	1.33431	5e-06	1.33506
	6.03523	0.0157615	0.0207178				5.2e-06	1.35908	5.2e-06	1.35911		5.2e-06	1.35354	5.2e-06	1.35816		5.2e-06	1.33187	5.2e-06	1.33192		5.2e-06	1.33358	5.2e-06	1.33426
	6.03607	0.01577	0.0207265				5.4e-06	1.35722	5.4e-06	1.35854		5.4e-06	1.35887	5.4e-06	1.35726		5.4e-06	1.32948	5.4e-06	1.33111		5.4e-06	1.33343	5.4e-06	1.33347
	6.03691	0.0158952	0.020718				5.6e-06	1.35743	5.6e-06	1.35796		5.6e-06	1.35875	5.6e-06	1.35636		5.6e-06	1.32905	5.6e-06	1.3303		5.6e-06	1.33202	5.6e-06	1.33268
	6.03775	0.0159561	0.0207239				5.8e-06	1.35786	5.8e-06	1.35739		5.8e-06	1.35262	5.8e-06	1.35546		5.8e-06	1.32977	5.8e-06	1.32949		5.8e-06	1.3311	5.8e-06	1.33189
	6.0386	0.0157918	0.0207376				6e-06	1.35579	6e-06	1.35682		6e-06	1.35504	6e-06	1.35456		6e-06	1.32822	6e-06	1.32868		6e-06	1.33061	6e-06	1.3311
	6.03944	0.0157669	0.0207185				6.2e-06	1.35535	6.2e-06	1.35624		6.2e-06	1.34573	6.2e-06	1.35367		6.2e-06	1.32821	6.2e-06	1.32788		6.2e-06	1.32902	6.2e-06	1.33031
	6.04028	0.015755	0.020711				6.4e-06	1.35391	6.4e-06	1.35567		6.4e-06	1.34712	6.4e-06	1.35278		6.4e-06	1.32573	6.4e-06	1.32708		6.4e-06	1.32816	6.4e-06	1.32953
	6.04112	0.0157566	0.020725				6.8e-06	1.3521	6.8e-06	1.35453		6.8e-06	1.35037	6.8e-06	1.351		6.8e-06	1.32522	6.8e-06	1.32548		6.8e-06	1.3273	6.8e-06	1.32797
	6.04196	0.0157909	0.0207847				7.2e-06	1.35204	7.2e-06	1.3534		7.2e-06	1.3482	7.2e-06	1.34923		7.2e-06	1.32363	7.2e-06	1.32389		7.2e-06	1.32521	7.2e-06	1.32641
	6.0428	0.0158197	0.0208504				7.6e-06	1.35054	7.6e-06	1.35226		7.6e-06	1.34274	7.6e-06	1.34747		7.6e-06	1.32165	7.6e-06	1.3223		7.6e-06	1.32404	7.6e-06	1.32486
	6.04365	0.015858	0.0208365				8e-06	1.34898	8e-06	1.35113		8e-06	1.33801	8e-06	1.34572		8e-06	1.31986	8e-06	1.32073		8e-06	1.32293	8e-06	1.32332
	6.04449	0.0159262	0.0208614				8.4e-06	1.34683	8.4e-06	1.35001		8.4e-06	1.33613	8.4e-06	1.34398		8.4e-06	1.31767	8.4e-06	1.31916		8.4e-06	1.32124	8.4e-06	1.32179
	6.04533	0.0159824	0.0209087				8.8e-06	1.34693	8.8e-06	1.34889		8.8e-06	1.33624	8.8e-06	1.34225		8.8e-06	1.31605	8.8e-06	1.3176		8.8e-06	1.3193	8.8e-06	1.32026
	6.04617	0.0159291	0.0209182				9.2e-06	1.34641	9.2e-06	1.34777		9.2e-06	1.33057	9.2e-06	1.34052		9.2e-06	1.31458	9.2e-06	1.31604		9.2e-06	1.31734	9.2e-06	1.31874
	6.04701	0.015886	0.0208822				9.6e-06	1.34487	9.6e-06	1.34665		9.6e-06	1.33353	9.6e-06	1.33881		9.6e-06	1.31286	9.6e-06	1.3145		9.6e-06	1.31623	9.6e-06	1.31723
	6.04786	0.0158438	0.0208389				1e-05	1.34358	1e-05	1.34554		1e-05	1.33256	1e-05	1.3371		1e-05	1.31215	1e-05	1.31296		1e-05	1.31404	1e-05	1.31572
	6.0487	0.0158036	0.0208316				1.04e-05	1.3421	1.04e-05	1.34443		1.04e-05	1.32753	1.04e-05	1.3354		1.04e-05	1.31021	1.04e-05	1.31143		1.04e-05	1.31313	1.04e-05	1.31422
	6.04954	0.0157754	0.0208489				1.08e-05	1.34133	1.08e-05	1.34333		1.08e-05	1.32847	1.08e-05	1.33371		1.08e-05	1.30864	1.08e-05	1.30991		1.08e-05	1.31203	1.08e-05	1.31273
	6.05038	0.0157581	0.0208961				1.12e-05	1.34094	1.12e-05	1.34223		1.12e-05	1.32764	1.12e-05	1.33203		1.12e-05	1.30738	1.12e-05	1.30839		1.12e-05	1.30938	1.12e-05	1.31125
	6.05122	0.0157497	0.0209657				1.16e-05	1.33886	1.16e-05	1.34113		1.16e-05	1.31805	1.16e-05	1.33036		1.16e-05	1.30508	1.16e-05	1.30689		1.16e-05	1.30807	1.16e-05	1.30977
	6.05206	0.0157536	0.0209587				1.2e-05	1.33765	1.2e-05	1.34004		1.2e-05	1.3219	1.2e-05	1.32869		1.2e-05	1.30418	1.2e-05	1.30538		1.2e-05	1.30676	1.2e-05	1.3083
	6.05291	0.0157747	0.0209419				1.24e-05	1.33606	1.24e-05	1.33895		1.24e-05	1.32093	1.24e-05	1.32704		1.24e-05	1.30237	1.24e-05	1.30389		1.24e-05	1.30501	1.24e-05	1.30684
	6.05375	0.0158027	0.0209585				1.28e-05	1.33557	1.28e-05	1.33786		1.28e-05	1.3153	1.28e-05	1.32539		1.28e-05	1.30057	1.28e-05	1.30241		1.28e-05	1.30454	1.28e-05	1.30539
	6.05459	0.0158296	0.0209833				1.36e-05	1.33224	1.36e-05	1.3357		1.36e-05	1.31596	1.36e-05	1.32212		1.36e-05	1.29767	1.36e-05	1.29946		1.36e-05	1.30129	1.36e-05	1.30249
	6.05543	0.0158378	0.0209654				1.44e-05	1.33082	1.44e-05	1.33355		1.44e-05	1.3139	1.44e-05	1.31888		1.44e-05	1.29484	1.44e-05	1.29653		1.44e-05	1.29878	1.44e-05	1.29963
	6.05627	0.0158622	0.0209259				1.52e-05	1.32906	1.52e-05	1.33142		1.52e-05	1.30826	1.52e-05	1.31568		1.52e-05	1.29132	1.52e-05	1.29364		1.52e-05	1.29524	1.52e-05	1.29679
	6.05711	0.0159112	0.0209029				1.6e-05	1.32685	1.6e-05	1.3293		1.6e-05	1.30619	1.6e-05	1.31251		1.6e-05	1.28854	1.6e-05	1.29078		1.6e-05	1.29207	1.6e-05	1.29399
	6.05796	0.0159007	0.0208891				1.68e-05	1.32321	1.68e-05	1.32719		1.68e-05	1.30296	1.68e-05	1.30937		1.68e-05	1.28585	1.68e-05	1.28794		1.68e-05	1.29022	1.68e-05	1.2912
	6.0588	0.0158782	0.0208955				1.76e-05	1.32157	1.76e-05	1.32509		1.76e-05	1.29642	1.76e-05	1.30626		1.76e-05	1.28298	1.76e-05	1.28513		1.76e-05	1.28704	1.76e-05	1.28845
	6.05964	0.0158722	0.0209216				1.84e-05	1.31996	1.84e-05	1.32301		1.84e-05	1.29739	1.84e-05	1.30318		1.84e-05	1.28076	1.84e-05	1.28235		1.84e-05	1.28461	1.84e-05	1.28571
	6.06048	0.0158821	0.0209386				1.92e-05	1.31816	1.92e-05	1.32094		1.92e-05	1.29018	1.92e-05	1.30014		1.92e-05	1.27727	1.92e-05	1.2796		1.92e-05	1.28149	1.92e-05	1.28301
	6.06132	0.0158527	0.0209464				2e-05	1.31549	2e-05	1.31889		2e-05	1.28986	2e-05	1.29712		2e-05	1.27481	2e-05	1.27687		2e-05	1.27869	2e-05	1.28033
	6.06216	0.0158085	0.0210067				2.08e-05	1.31323	2.08e-05	1.31685		2.08e-05	1.28523	2.08e-05	1.29413		2.08e-05	1.27246	2.08e-05	1.27417		2.08e-05	1.27611	2.08e-05	1.27768
	6.06301	0.0158122	0.0210769				2.16e-05	1.3114	2.16e-05	1.31482		2.16e-05	1.28089	2.16e-05	1.29118		2.16e-05	1.26933	2.16e-05	1.2715		2.16e-05	1.27375	2.16e-05	1.27505
	6.06385	0.0158121	0.021047				2.24e-05	1.3087	2.24e-05	1.31281		2.24e-05	1.28147	2.24e-05	1.28825		2.24e-05	1.26705	2.24e-05	1.26885		2.24e-05	1.2709	2.24e-05	1.27244
	6.06469	0.0157734	0.0210416				2.32e-05	1.30662	2.32e-05	1.3108		2.32e-05	1.28104	2.32e-05	1.28536		2.32e-05	1.26382	2.32e-05	1.26623		2.32e-05	1.26892	2.32e-05	1.26987
	6.06553	0.0157696	0.0210478				2.4e-05	1.30478	2.4e-05	1.30882		2.4e-05	1.27383	2.4e-05	1.28249		2.4e-05	1.26158	2.4e-05	1.26363		2.4e-05	1.26577	2.4e-05	1.26731
	6.06637	0.0158132	0.0210332				2.48e-05	1.30365	2.48e-05	1.30684		2.48e-05	1.27186	2.48e-05	1.27965		2.48e-05	1.25876	2.48e-05	1.26106		2.48e-05	1.26348	2.48e-05	1.26478
	6.06721	0.015934	0.021001				2.56e-05	1.30102	2.56e-05	1.30487		2.56e-05	1.27179	2.56e-05	1.27684		2.56e-05	1.25641	2.56e-05	1.25851		2.56e-05	1.26091	2.56e-05	1.26227
	6.06806	0.0159604	0.0209643				2.72e-05	1.29824	2.72e-05	1.30098		2.72e-05	1.26499	2.72e-05	1.27131		2.72e-05	1.25178	2.72e-05	1.25349		2.72e-05	1.25602	2.72e-05	1.25733
	6.0689	0.0158826	0.0209584				2.88e-05	1.29339	2.88e-05	1.29714		2.88e-05	1.25891	2.88e-05	1.26589		2.88e-05	1.24662	2.88e-05	1.24857		2.88e-05	1.2516	2.88e-05	1.25248
	6.06974	0.0158495	0.0210001				3.04e-05	1.29029	3.04e-05	1.29335		3.04e-05	1.25458	3.04e-05	1.26057		3.04e-05	1.24205	3.04e-05	1.24375		3.04e-05	1.2467	3.04e-05	1.24772
	6.07058	0.015852	0.0210756				3.2e-05	1.28587	3.2e-05	1.28961		3.2e-05	1.24967	3.2e-05	1.25536		3.2e-05	1.23778	3.2e-05	1.23902		3.2e-05	1.24161	3.2e-05	1.24305
	6.07142	0.0158604	0.0210805				3.36e-05	1.28246	3.36e-05	1.28591		3.36e-05	1.24393	3.36e-05	1.25026		3.36e-05	1.233	3.36e-05	1.23438		3.36e-05	1.23734	3.36e-05	1.23847
	6.07227	0.0159018	0.0210266				3.52e-05	1.27813	3.52e-05	1.28227		3.52e-05	1.23755	3.52e-05	1.24526		3.52e-05	1.22829	3.52e-05	1.22983		3.52e-05	1.23309	3.52e-05	1.23398
	6.07311	0.0159337	0.0209876				3.68e-05	1.27552	3.68e-05	1.27866		3.68e-05	1.23593	3.68e-05	1.24036		3.68e-05	1.22376	3.68e-05	1.22537		3.68e-05	1.22866	3.68e-05	1.22957
	6.07395	0.0158731	0.020982				3.84e-05	1.27173	3.84e-05	1.27511		3.84e-05	1.23063	3.84e-05	1.23556		3.84e-05	1.21982	3.84e-05	1.221		3.84e-05	1.2241	3.84e-05	1.22524
	6.07479	0.0158086	0.0210033				4e-05	1.26738	4e-05	1.2716		4e-05	1.22648	4e-05	1.23085		4e-05	1.21568	4e-05	1.21671		4e-05	1.22024	4e-05	1.221
	6.07563	0.0157891	0.0210391				4.16e-05	1.26452	4.16e-05	1.26813		4.16e-05	1.22192	4.16e-05	1.22624		4.16e-05	1.21166	4.16e-05	1.2125		4.16e-05	1.21605	4.16e-05	1.21683
	6.07647	0.0157804	0.0210973				4.32e-05	1.26051	4.32e-05	1.26471		4.32e-05	1.21888	4.32e-05	1.22172		4.32e-05	1.20715	4.32e-05	1.20838		4.32e-05	1.21194	4.32e-05	1.21275
	6.07732	0.0157676	0.0211781				4.48e-05	1.25749	4.48e-05	1.26133		4.48e-05	1.2139	4.48e-05	1.21729		4.48e-05	1.20329	4.48e-05	1.20434		4.48e-05	1.20816	4.48e-05	1.20874
	6.07816	0.0157722	0.0211803				4.64e-05	1.25402	4.64e-05	1.258		4.64e-05	1.2075	4.64e-05	1.21295		4.64e-05	1.19921	4.64e-05	1.20037		4.64e-05	1.20446	4.64e-05	1.2048
	6.079	0.0157962	0.0211561				4.8e-05	1.2508	4.8e-05	1.25471		4.8e-05	1.20334	4.8e-05	1.20869		4.8e-05	1.19592	4.8e-05	1.19648		4.8e-05	1.20038	4.8e-05	1.20094
	6.07984	0.0158272	0.0211432				4.96e-05	1.24834	4.96e-05	1.25146		4.96e-05	1.20173	4.96e-05	1.20453		4.96e-05	1.19223	4.96e-05	1.19267		4.96e-05	1.19688	4.96e-05	1.19715
	6.08068	0.0158647	0.0211106				5.12e-05	1.2443	5.12e-05	1.24825		5.12e-05	1.1997	5.12e-05	1.20044		5.12e-05	1.1881	5.12e-05	1.18893		5.12e-05	1.19315	5.12e-05	1.19344
	6.08152	0.0158255	0.0211097				5.44e-05	1.23848	5.44e-05	1.24195		5.44e-05	1.19124	5.44e-05	1.19251		5.44e-05	1.18122	5.44e-05	1.18167		5.44e-05	1.18635	5.44e-05	1.18621
	6.08237	0.0158172	0.0211315				5.76e-05	1.2334	5.76e-05	1.23582		5.76e-05	1.18361	5.76e-05	1.1849		5.76e-05	1.1743	5.76e-05	1.17469		5.76e-05	1.17951	5.76e-05	1.17926
	6.08321	0.015816	0.0211228				6.08e-05	1.22693	6.08e-05	1.22984		6.08e-05	1.17626	6.08e-05	1.17759		6.08e-05	1.16749	6.08e-05	1.16798		6.08e-05	1.17275	6.08e-05	1.17257
	6.08405	0.0157787	0.0211171				6.4e-05	1.22144	6.4e-05	1.22401		6.4e-05	1.17047	6.4e-05	1.17058		6.4e-05	1.16108	6.4e-05	1.16153		6.4e-05	1.16638	6.4e-05	1.16612
	6.08489	0.0157564	0.0211291				6.72e-05	1.21629	6.72e-05	1.21833		6.72e-05	1.1647	6.72e-05	1.16383		6.72e-05	1.15521	6.72e-05	1.15532		6.72e-05	1.15999	6.72e-05	1.15992
	6.08573	0.015762	0.0211321				7.04e-05	1.21083	7.04e-05	1.21279		7.04e-05	1.16016	7.04e-05	1.15736		7.04e-05	1.14937	7.04e-05	1.14936		7.04e-05	1.15417	7.04e-05	1.15394
	6.08657	0.0157788	0.0210993				7.36e-05	1.20555	7.36e-05	1.2074		7.36e-05	1.15365	7.36e-05	1.15114		7.36e-05	1.14385	7.36e-05	1.14362		7.36e-05	1.14858	7.36e-05	1.14819
	6.08742	0.0157767	0.0210708				7.68e-05	1.20047	7.68e-05	1.20214		7.68e-05	1.14835	7.68e-05	1.14518		7.68e-05	1.13838	7.68e-05	1.13811		7.68e-05	1.14301	7.68e-05	1.14266
	6.08826	0.0157767	0.0210727				8e-05	1.19568	8e-05	1.19701		8e-05	1.1439	8e-05	1.13944		8e-05	1.13308	8e-05	1.1328		8e-05	1.13817	8e-05	1.13733
	6.0891	0.0158011	0.021115				8.32e-05	1.1911	8.32e-05	1.19202		8.32e-05	1.13794	8.32e-05	1.13394		8.32e-05	1.12782	8.32e-05	1.1277		8.32e-05	1.13295	8.32e-05	1.1322
	6.08994	0.0158303	0.0211968				8.64e-05	1.18657	8.64e-05	1.18715		8.64e-05	1.13382	8.64e-05	1.12865		8.64e-05	1.12253	8.64e-05	1.1228		8.64e-05	1.1283	8.64e-05	1.12726
	6.09078	0.0158405	0.021215				8.96e-05	1.18172	8.96e-05	1.18241		8.96e-05	1.12806	8.96e-05	1.12357		8.96e-05	1.11819	8.96e-05	1.11809		8.96e-05	1.12367	8.96e-05	1.1225
	6.09163	0.0158371	0.021213				9.28e-05	1.17784	9.28e-05	1.17778		9.28e-05	1.12323	9.28e-05	1.1187		9.28e-05	1.11348	9.28e-05	1.11356		9.28e-05	1.11917	9.28e-05	1.11793
	6.09247	0.0157947	0.0212447				9.6e-05	1.17353	9.6e-05	1.17327		9.6e-05	1.11917	9.6e-05	1.11401		9.6e-05	1.10942	9.6e-05	1.1092		9.6e-05	1.11479	9.6e-05	1.11352
	6.09331	0.0157461	0.0212448				9.92e-05	1.16944	9.92e-05	1.16888		9.92e-05	1.11608	9.92e-05	1.10952		9.92e-05	1.10558	9.92e-05	1.10501		9.92e-05	1.11078	9.92e-05	1.10928
	6.09415	0.0157378	0.0211992				0.0001024	1.16527	0.0001024	1.1646		0.0001024	1.11175	0.0001024	1.1052		0.0001024	1.10164	0.0001024	1.10098		0.0001024	1.10668	0.0001024	1.10519
	6.09499	0.0157454	0.0211727				0.0001088	1.15776	0.0001088	1.15636		0.0001088	1.10358	0.0001088	1.09707		0.0001088	1.09413	0.0001088	1.09338		0.0001088	1.09921	0.0001088	1.09748
	6.09583	0.0157708	0.0211666				0.0001152	1.15018	0.0001152	1.14853		0.0001152	1.09738	0.0001152	1.08957		0.0001152	1.0873	0.0001152	1.08636		0.0001152	1.09227	0.0001152	1.09033
	6.09668	0.0157998	0.0211964				0.0001216	1.14311	0.0001216	1.14109		0.0001216	1.08995	0.0001216	1.08266		0.0001216	1.08111	0.0001216	1.07986		0.0001216	1.08597	0.0001216	1.0837
	6.09752	0.0158081	0.021258				0.000128	1.13622	0.000128	1.13403		0.000128	1.08335	0.000128	1.07628		0.000128	1.07492	0.000128	1.07386		0.000128	1.07995	0.000128	1.07756
	6.09836	0.0158143	0.0212863				0.0001344	1.12973	0.0001344	1.12732		0.0001344	1.07752	0.0001344	1.0704		0.0001344	1.06942	0.0001344	1.06831		0.0001344	1.0743	0.0001344	1.07186
	6.0992	0.0158241	0.021308				0.0001408	1.12366	0.0001408	1.12094		0.0001408	1.07446	0.0001408	1.06498		0.0001408	1.06439	0.0001408	1.06318		0.0001408	1.06896	0.0001408	1.06659
	6.10004	0.015853	0.0213275				0.0001472	1.11761	0.0001472	1.11489		0.0001472	1.06794	0.0001472	1.05998		0.0001472	1.0602	0.0001472	1.05843		0.0001472	1.06407	0.0001472	1.0617
	6.10088	0.0159066	0.0213748				0.0001536	1.11211	0.0001536	1.10914		0.0001536	1.06417	0.0001536	1.05537		0.0001536	1.05579	0.0001536	1.05405		0.0001536	1.05939	0.0001536	1.05717
	6.10173	0.0159236	0.0215304				0.00016	1.10669	0.00016	1.10367		0.00016	1.0606	0.00016	1.05112		0.00016	1.05191	0.00016	1.04999		0.00016	1.05472	0.00016	1.05297
	6.10257	0.015857	0.02155				0.0001664	1.10146	0.0001664	1.09849		0.0001664	1.05536	0.0001664	1.04719		0.0001664	1.04819	0.0001664	1.04624		0.0001664	1.05033	0.0001664	1.04908
	6.10341	0.0158268	0.0214479				0.0001728	1.09712	0.0001728	1.09356		0.0001728	1.05168	0.0001728	1.04358		0.0001728	1.04485	0.0001728	1.04278		0.0001728	1.04674	0.0001728	1.04547
	6.10425	0.0158433	0.0213962				0.0001792	1.09255	0.0001792	1.08887		0.0001792	1.04871	0.0001792	1.04024		0.0001792	1.04187	0.0001792	1.03957		0.0001792	1.04325	0.0001792	1.04213
	6.10509	0.0158194	0.0213618				0.0001856	1.0883	0.0001856	1.08442		0.0001856	1.04496	0.0001856	1.03716		0.0001856	1.03902	0.0001856	1.03661		0.0001856	1.03997	0.0001856	1.03903
	6.10593	0.0157726	0.0213433				0.000192	1.08387	0.000192	1.0802		0.000192	1.04104	0.000192	1.03433		0.000192	1.0364	0.000192	1.03387		0.000192	1.03694	0.000192	1.03616
	6.10678	0.0157838	0.0213449				0.0001984	1.08026	0.0001984	1.07618		0.0001984	1.03888	0.0001984	1.03171		0.0001984	1.03376	0.0001984	1.03134		0.0001984	1.03422	0.0001984	1.0335
	6.10762	0.0158563	0.021345				0.0002048	1.07631	0.0002048	1.07237		0.0002048	1.0372	0.0002048	1.0293		0.0002048	1.03129	0.0002048	1.029		0.0002048	1.03156	0.0002048	1.03103
	6.10846	0.0158633	0.0213376				0.0002176	1.06954	0.0002176	1.06531		0.0002176	1.03231	0.0002176	1.02502		0.0002176	1.02756	0.0002176	1.02484		0.0002176	1.02732	0.0002176	1.02663
	6.1093	0.0158171	0.0213504				0.0002304	1.06293	0.0002304	1.05893		0.0002304	1.02612	0.0002304	1.02138		0.0002304	1.02428	0.0002304	1.02128		0.0002304	1.02292	0.0002304	1.02284
	6.11014	0.0158008	0.0213725				0.0002432	1.05681	0.0002432	1.05318		0.0002432	1.02356	0.0002432	1.01829		0.0002432	1.02186	0.0002432	1.01824		0.0002432	1.01926	0.0002432	1.0196
	6.11098	0.0157961	0.0213547				0.000256	1.05192	0.000256	1.04799		0.000256	1.01981	0.000256	1.01566		0.000256	1.01984	0.000256	1.01564		0.000256	1.01612	0.000256	1.01681
	6.11183	0.0157968	0.0213276				0.0002688	1.04705	0.0002688	1.04331		0.0002688	1.01635	0.0002688	1.01342		0.0002688	1.01794	0.0002688	1.01342		0.0002688	1.01379	0.0002688	1.01441
	6.11267	0.0157946	0.0213356				0.0002816	1.04292	0.0002816	1.03909		0.0002816	1.01327	0.0002816	1.01152		0.0002816	1.01608	0.0002816	1.01152		0.0002816	1.01138	0.0002816	1.01235
	6.11351	0.0158145	0.0214137				0.0002944	1.0387	0.0002944	1.03527		0.0002944	1.01301	0.0002944	1.0099		0.0002944	1.01478	0.0002944	1.00989		0.0002944	1.00944	0.0002944	1.01058
	6.11435	0.0158347	0.0214487				0.0003072	1.03484	0.0003072	1.03183		0.0003072	1.01	0.0003072	1.00852		0.0003072	1.01351	0.0003072	1.00851		0.0003072	1.00721	0.0003072	1.00906
	6.11519	0.0157934	0.021415				0.00032	1.0319	0.00032	1.02873		0.00032	1.00835	0.00032	1.00735		0.00032	1.0119	0.00032	1.00732		0.00032	1.00555	0.00032	1.00776
	6.11604	0.0157769	0.0214263				0.0003328	1.02872	0.0003328	1.02593		0.0003328	1.00792	0.0003328	1.00635		0.0003328	1.01064	0.0003328	1.00631		0.0003328	1.0039	0.0003328	1.00664
	6.11688	0.0157958	0.0215194				0.0003456	1.02572	0.0003456	1.0234		0.0003456	1.00637	0.0003456	1.00551		0.0003456	1.00991	0.0003456	1.00544		0.0003456	1.00287	0.0003456	1.00568
	6.11772	0.0158647	0.0215315				0.0003584	1.02327	0.0003584	1.02112		0.0003584	1.00597	0.0003584	1.00479		0.0003584	1.00909	0.0003584	1.0047		0.0003584	1.00137	0.0003584	1.00485
	6.11856	0.0159193	0.0214669				0.0003712	1.02119	0.0003712	1.01906		0.0003712	1.00416	0.0003712	1.00417		0.0003712	1.00819	0.0003712	1.00407		0.0003712	1.00028	0.0003712	1.00414
	6.1194	0.015903	0.0214537				0.000384	1.01951	0.000384	1.0172		0.000384	1.00314	0.000384	1.00365		0.000384	1.0074	0.000384	1.00353		0.000384	0.99945	0.000384	1.00353
	6.12024	0.0158591	0.0214784				0.0003968	1.0181	0.0003968	1.01553		0.0003968	1.00375	0.0003968	1.00321		0.0003968	1.00668	0.0003968	1.00307		0.0003968	0.99896	0.0003968	1.00301
	6.12109	0.0158246	0.0215169				0.0004096	1.01713	0.0004096	1.01401		0.0004096	1.0035	0.0004096	1.00283		0.0004096	1.00582	0.0004096	1.00267		0.0004096	0.99844	0.0004096	1.00256
	6.12193	0.015831	0.021542				0.0004352	1.01469	0.0004352	1.01142		0.0004352	1.00316	0.0004352	1.00224		0.0004352	1.00436	0.0004352	1.00204		0.0004352	0.99737	0.0004352	1.00184
	6.12277	0.0158428	0.0215464				0.0004608	1.01238	0.0004608	1.0093		0.0004608	1.00392	0.0004608	1.00181		0.0004608	1.0032	0.0004608	1.00159		0.0004608	0.99665	0.0004608	1.00131
	6.12361	0.0158251	0.0215814				0.0004864	1.01046	0.0004864	1.00758		0.0004864	1.00276	0.0004864	1.0015		0.0004864	1.00205	0.0004864	1.00125		0.0004864	0.99634	0.0004864	1.00092
	6.12445	0.0158213	0.0215734				0.000512	1.00808	0.000512	1.00618		0.000512	1.00178	0.000512	1.00128		0.000512	1.00099	0.000512	1.00101		0.000512	0.99665	0.000512	1.00063
	6.12529	0.0158387	0.0215416				0.0005376	1.00678	0.0005376	1.00504		0.0005376	1.00217	0.0005376	1.00111		0.0005376	0.99967	0.0005376	1.00083		0.0005376	0.99792	0.0005376	1.00042
	6.12614	0.0158888	0.021504				0.0005632	1.00553	0.0005632	1.00411		0.0005632	1.0018	0.0005632	1.001		0.0005632	0.99853	0.0005632	1.0007		0.0005632	0.99968	0.0005632	1.00026
	6.12698	0.015886	0.0214973				0.0005888	1.00502	0.0005888	1.00336		0.0005888	1.00215	0.0005888	1.00091		0.0005888	0.99778	0.0005888	1.00061		0.0005888	1.00052	0.0005888	1.00014
	6.12782	0.0158236	0.0215118				0.0006144	1.00491	0.0006144	1.00274		0.0006144	1.00192	0.0006144	1.00085		0.0006144	0.99779	0.0006144	1.00054		0.0006144	1.0007	0.0006144	1.00006
	6.12866	0.0157852	0.0215435				0.00064	1.00437	0.00064	1.00224		0.00064	1.00358	0.00064	1.0008		0.00064	0.99835	0.00064	1.00048		0.00064	1.00142	0.00064	1
	6.1295	0.0157773	0.0216055				0.0006656	1.00324	0.0006656	1.00183		0.0006656	1.00246	0.0006656	1.00077		0.0006656	0.99945	0.0006656	1.00045		0.0006656	1.00233	0.0006656	0.99995
	6.13034	0.0157711	0.0216604				0.0006912	1.00191	0.0006912	1.0015		0.0006912	1.00194	0.0006912	1.00075		0.0006912	1.00057	0.0006912	1.00042		0.0006912	1.00319	0.0006912	0.99991
	6.13119	0.0157626	0.0216232				0.0007168	1.00047	0.0007168	1.00123		0.0007168	1.00228	0.0007168	1.00073		0.0007168	1.00104	0.0007168	1.0004		0.0007168	1.00354	0.0007168	0.99989
	6.13203	0.0157769	0.0215871				0.0007424	0.99984	0.0007424	1.00101		0.0007424	1.00214	0.0007424	1.00072		0.0007424	1.00102	0.0007424	1.00039		0.0007424	1.00366	0.0007424	0.99987
	6.13287	0.0158014	0.021596				0.000768	0.99924	0.000768	1.00083		0.000768	1.00105	0.000768	1.00071		0.000768	1.00135	0.000768	1.00038		0.000768	1.00406	0.000768	0.99986
	6.13371	0.0158013	0.0216054				0.0007936	0.9996	0.0007936	1.00068		0.0007936	1.00191	0.0007936	1.0007		0.0007936	1.00181	0.0007936	1.00037		0.0007936	1.00413	0.0007936	0.99985
	6.13455	0.0157991	0.0215829				0.0008192	1.00007	0.0008192	1.00056		0.0008192	1.00298	0.0008192	1.0007		0.0008192	1.00177	0.0008192	1.00036		0.0008192	1.00332	0.0008192	0.99984
	6.13539	0.0157964	0.0215462				0.0008704	1.00138	0.0008704	1.00039		0.0008704	1.003	0.0008704	1.00069		0.0008704	1.00125	0.0008704	1.00036		0.0008704	1.00191	0.0008704	0.99983
	6.13624	0.0157906	0.0215124				0.0009216	1.00146	0.0009216	1.00027		0.0009216	1.00288	0.0009216	1.00069		0.0009216	0.99995	0.0009216	1.00035		0.0009216	0.99983	0.0009216	0.99982
	6.13708	0.0157908	0.0215031				0.0009728	1.00077	0.0009728	1.00019		0.0009728	1.00297	0.0009728	1.00069		0.0009728	0.99915	0.0009728	1.00035		0.0009728	0.99827	0.0009728	0.99982
	6.13792	0.0157981	0.0215156				0.00102	0.99952	0.00102	1.00014		0.00102	1.00148	0.00102	1.00069		0.00102	0.99971	0.00102	1.00035		0.00102	0.9981	0.00102	0.99982
	6.13876	0.01581	0.0215083				0.00108	0.99966	0.00108	1.00011		0.00108	1.00031	0.00108	1.00069		0.00108	1.0016	0.00108	1.00035		0.00108	0.9994	0.00108	0.99982
	6.1396	0.0158205	0.0215035				0.00113	1.00031	0.00113	1.00008		0.00113	1.00067	0.00113	1.00069		0.00113	1.00221	0.00113	1.00035		0.00113	1.00063	0.00113	0.99982
	6.14045	0.0158234	0.0215468				0.00118	0.99974	0.00118	1.00007		0.00118	1.00056	0.00118	1.00069		0.00118	1.00161	0.00118	1.00035		0.00118	1.00085	0.00118	0.99982
	6.14129	0.0158334	0.021587				0.00123	1.00017	0.00123	1.00006		0.00123	0.99845	0.00123	1.00069		0.00123	1.00189	0.00123	1.00035		0.00123	1.00156	0.00123	0.99982
	6.14213	0.0158358	0.0215856				0.00128	1.00105	0.00128	1.00005		0.00128	0.99664	0.00128	1.00069		0.00128	1.00155	0.00128	1.00035		0.00128	1.00138	0.00128	0.99982
	6.14297	0.015809	0.0215772				0.00133	1.00131	0.00133	1.00005		0.00133	0.99584	0.00133	1.00069		0.00133	1.00061	0.00133	1.00035		0.00133	1.00066	0.00133	0.99982
	6.14381	0.0157739	0.0215785				0.00138	1.00205	0.00138	1.00005		0.00138	0.99574	0.00138	1.00069		0.00138	1.00034	0.00138	1.00035		0.00138	0.9994	0.00138	0.99982
	6.14465	0.0157511	0.021599				0.00143	1.00274	0.00143	1.00004		0.00143	0.9978	0.00143	1.00069		0.00143	1.00025	0.00143	1.00035		0.00143	0.99852	0.00143	0.99982
	6.1455	0.0157345	0.0216684				0.00148	1.00306	0.00148	1.00004		0.00148	0.99899	0.00148	1.00069		0.00148	0.99891	0.00148	1.00035		0.00148	0.99875	0.00148	0.99982
	6.14634	0.0157445	0.0217833				0.00154	1.00324	0.00154	1.00004		0.00154	0.9996	0.00154	1.00069		0.00154	0.99769	0.00154	1.00035		0.00154	0.99921	0.00154	0.99982
	6.14718	0.015795	0.0217219				0.00159	1.00053	0.00159	1.00004		0.00159	1.00071	0.00159	1.00069		0.00159	0.99852	0.00159	1.00035		0.00159	0.99846	0.00159	0.99982
	6.14802	0.0158241	0.0216123				0.00164	0.99811	0.00164	1.00004		0.00164	1.00084	0.00164	1.00069		0.00164	0.99793	0.00164	1.00035		0.00164	0.99704	0.00164	0.99982
	6.14886	0.0158248	0.0216007				0.00174	0.9958	0.00174	1.00004		0.00174	1.00039	0.00174	1.00069		0.00174	0.99803	0.00174	1.00035		0.00174	0.99853	0.00174	0.99982
	6.1497	0.0158293	0.0216329				0.00184	0.99653	0.00184	1.00004		0.00184	0.99855	0.00184	1.00069		0.00184	0.9997	0.00184	1.00035		0.00184	0.99888	0.00184	0.99982
	6.15055	0.0158642	0.0216477				0.00195	0.99764	0.00195	1.00004		0.00195	0.9999	0.00195	1.00069		0.00195	0.99905	0.00195	1.00035		0.00195	0.99919	0.00195	0.99982
	6.15139	0.015858	0.0216317				0.00205	0.99793	0.00205	1.00004		0.00205	1.00189	0.00205	1.00069		0.00205	0.99956	0.00205	1.00035		0.00205	0.99774	0.00205	0.99982
	6.15223	0.0157956	0.0216115				0.00215	0.99992	0.00215	1.00004		0.00215	1.00294	0.00215	1.00069		0.00215	1.00087	0.00215	1.00035		0.00215	0.99536	0.00215	0.99982
	6.15307	0.0157958	0.0216176				0.00225	0.99926	0.00225	1.00004		0.00225	1.00509	0.00225	1.00069		0.00225	1.00175	0.00225	1.00035		0.00225	0.99678	0.00225	0.99982
	6.15391	0.0158927	0.0216525				0.00236	1.00207	0.00236	1.00004		0.00236	1.0076	0.00236	1.00069		0.00236	1.00088	0.00236	1.00035		0.00236	0.99808	0.00236	0.99982
	6.15475	0.0159817	0.0216833				0.00246	1.00183	0.00246	1.00004		0.00246	1.00724	0.00246	1.00069		0.00246	0.99922	0.00246	1.00035		0.00246	1.00018	0.00246	0.99982
	6.1556	0.0159612	0.0217357				0.00256	1.00031	0.00256	1.00004		0.00256	1.00202	0.00256	1.00069		0.00256	0.99845	0.00256	1.00035		0.00256	1.00396	0.00256	0.99982
	6.15644	0.0158559	0.0218182				0.00266	0.99848	0.00266	1.00004		0.00266	0.99943	0.00266	1.00069		0.00266	1.00038	0.00266	1.00035		0.00266	1.00074	0.00266	0.99982
	6.15728	0.0157562	0.0217892				0.00276	0.99677	0.00276	1.00004		0.00276	0.99867	0.00276	1.00069		0.00276	1.0002	0.00276	1.00035		0.00276	0.99917	0.00276	0.99982
	6.15812	0.0157408	0.0217191				0.00287	0.99514	0.00287	1.00004		0.00287	0.99783	0.00287	1.00069		0.00287	1.0004	0.00287	1.00035		0.00287	1.00098	0.00287	0.99982
	6.15896	0.0157565	0.0217173				0.00297	0.99502	0.00297	1.00004		0.00297	0.99772	0.00297	1.00069		0.00297	1.00206	0.00297	1.00035		0.00297	1.00075	0.00297	0.99982
	6.15981	0.0157863	0.0217483				0.00307	0.99575	0.00307	1.00004		0.00307	0.99698	0.00307	1.00069		0.00307	0.99896	0.00307	1.00035		0.00307	1.00115	0.00307	0.99982
	6.16065	0.0158035	0.0217521				0.00317	0.99743	0.00317	1.00004		0.00317	0.99783	0.00317	1.00069		0.00317	0.99677	0.00317	1.00035		0.00317	1.00054	0.00317	0.99982
	6.16149	0.0158106	0.021748				0.00328	0.99889	0.00328	1.00004		0.00328	1.00063	0.00328	1.00069		0.00328	0.9967	0.00328	1.00035		0.00328	0.99816	0.00328	0.99982
	6.16233	0.0158417	0.0217782				0.00348	0.99889	0.00348	1.00004		0.00348	1.00143	0.00348	1.00069		0.00348	0.99742	0.00348	1.00035		0.00348	0.99582	0.00348	0.99982
	6.16317	0.0158414	0.0218625				0.00369	0.99837	0.00369	1.00004		0.00369	0.99944	0.00369	1.00069		0.00369	0.99824	0.00369	1.00035		0.00369	0.99723	0.00369	0.99982
	6.16401	0.0157912	0.0218949				0.00389	0.99881	0.00389	1.00004		0.00389	1.00028	0.00389	1.00069		0.00389	1.00186	0.00389	1.00035		0.00389	0.99687	0.00389	0.99982
	6.16486	0.0157666	0.0218661				0.0041	0.9955	0.0041	1.00004		0.0041	1.00169	0.0041	1.00069		0.0041	1.0018	0.0041	1.00035		0.0041	0.99569	0.0041	0.99982
	6.1657	0.0157638	0.0218471				0.0043	0.99604	0.0043	1.00004		0.0043	0.99722	0.0043	1.00069		0.0043	0.99901	0.0043	1.00035		0.0043	0.99991	0.0043	0.99982
	6.16654	0.0157667	0.0218492				0.00451	0.99928	0.00451	1.00004		0.00451	0.99862	0.00451	1.00069		0.00451	0.99864	0.00451	1.00035		0.00451	1.00058	0.00451	0.99982
	6.16738	0.0157807	0.0218427				0.00471	0.99971	0.00471	1.00004		0.00471	0.99548	0.00471	1.00069		0.00471	1.00033	0.00471	1.00035		0.00471	0.99969	0.00471	0.99982
	6.16822	0.0158054	0.0218311				0.00492	0.99542	0.00492	1.00004		0.00492	0.99296	0.00492	1.00069		0.00492	0.99896	0.00492	1.00035		0.00492	0.9992	0.00492	0.99982
	6.16906	0.0157881	0.0218166				0.00512	0.99477	0.00512	1.00004		0.00512	0.99769	0.00512	1.00069		0.00512	0.9971	0.00512	1.00035		0.00512	0.99966	0.00512	0.99982
	6.16991	0.0157703	0.0217951				0.00532	0.99359	0.00532	1.00004		0.00532	1.00099	0.00532	1.00069		0.00532	0.99842	0.00532	1.00035		0.00532	1.00048	0.00532	0.99982
	6.17075	0.015785	0.0217896				0.00553	0.99976	0.00553	1.00004		0.00553	0.99898	0.00553	1.00069		0.00553	0.9987	0.00553	1.00035		0.00553	1.00047	0.00553	0.99982
	6.17159	0.0157993	0.0218197				0.00573	1.00586	0.00573	1.00004		0.00573	1.00099	0.00573	1.00069		0.00573	1.00134	0.00573	1.00035		0.00573	1.00211	0.00573	0.99982
	6.17243	0.0157652	0.0218615				0.00594	1.00455	0.00594	1.00004		0.00594	1.00048	0.00594	1.00069		0.00594	0.99704	0.00594	1.00035		0.00594	1.00314	0.00594	0.99982
	6.17327	0.015737	0.021838				0.00614	0.99955	0.00614	1.00004		0.00614	1.00185	0.00614	1.00069		0.00614	1.00018	0.00614	1.00035		0.00614	1.00373	0.00614	0.99982
	6.17411	0.0157413	0.021826				0.00635	1.00083	0.00635	1.00004		0.00635	1.00135	0.00635	1.00069		0.00635	1.00121	0.00635	1.00035		0.00635	1.0031	0.00635	0.99982
	6.17496	0.0157547	0.0218393				0.00655	1.00042	0.00655	1.00004		0.00655	1.00127	0.00655	1.00069		0.00655	1.0017	0.00655	1.00035		0.00655	1.00193	0.00655	0.99982
	6.1758	0.0157551	0.0218611				0.00696	1.00002	0.00696	1.00004		0.00696	1.00144	0.00696	1.00069		0.00696	1.00311	0.00696	1.00035		0.00696	1.00214	0.00696	0.99982
	6.17664	0.0157639	0.0218747				0.00737	1.00253	0.00737	1.00004		0.00737	1.00126	0.00737	1.00069		0.00737	0.99972	0.00737	1.00035		0.00737	1.00279	0.00737	0.99982
	6.17748	0.0157729	0.0218948				0.00778	1.00112	0.00778	1.00004		0.00778	1.00078	0.00778	1.00069		0.00778	0.99694	0.00778	1.00035		0.00778	0.99962	0.00778	0.99982
	6.17832	0.0157796	0.0219059				0.00819	1.0017	0.00819	1.00004		0.00819	1.00052	0.00819	1.00069		0.00819	0.99871	0.00819	1.00035		0.00819	0.99925	0.00819	0.99982
	6.17916	0.0158004	0.0219245				0.0086	0.99782	0.0086	1.00004		0.0086	0.99815	0.0086	1.00069		0.0086	0.99832	0.0086	1.00035		0.0086	0.99822	0.0086	0.99982
	6.18001	0.0157956	0.0219675				0.00901	0.99605	0.00901	1.00004		0.00901	0.9989	0.00901	1.00069		0.00901	0.99923	0.00901	1.00035		0.00901	0.99962	0.00901	0.99982
	6.18085	0.0157702	0.0219814				0.00942	0.99743	0.00942	1.00004		0.00942	1.00039	0.00942	1.00069		0.00942	1.00041	0.00942	1.00035		0.00942	0.99911	0.00942	0.99982
	6.18169	0.0157953	0.0219673				0.00983	0.99742	0.00983	1.00004		0.00983	0.99651	0.00983	1.00069		0.00983	1.00233	0.00983	1.00035		0.00983	0.9957	0.00983	0.99982
	6.18253	0.0158524	0.0219578				0.01024	0.99902	0.01024	1.00004		0.01024	0.99684	0.01024	1.00069		0.01024	1.00195	0.01024	1.00035		0.01024	0.99811	0.01024	0.99982
	6.18337	0.0158563	0.0219361				0.01065	0.99872	0.01065	1.00004		0.01065	1.00155	0.01065	1.00069		0.01065	1.00117	0.01065	1.00035		0.01065	0.99894	0.01065	0.99982
	6.18422	0.0158213	0.0219366				0.01106	0.99921	0.01106	1.00004		0.01106	1.00091	0.01106	1.00069		0.01106	1.00092	0.01106	1.00035		0.01106	0.99854	0.01106	0.99982
	6.18506	0.0158076	0.0219817				0.01147	0.99596	0.01147	1.00004		0.01147	0.9997	0.01147	1.00069		0.01147	0.99855	0.01147	1.00035		0.01147	0.99967	0.01147	0.99982
	6.1859	0.0158144	0.0219718				0.01188	1.00111	0.01188	1.00004		0.01188	0.99918	0.01188	1.00069		0.01188	0.99981	0.01188	1.00035		0.01188	0.99784	0.01188	0.99982
	6.18674	0.015816	0.0219329				0.01229	1.00191	0.01229	1.00004		0.01229	0.9986	0.01229	1.00069		0.01229	0.99966	0.01229	1.00035		0.01229	0.99861	0.01229	0.99982
	6.18758	0.0157802	0.0219119				0.0127	1.00256	0.0127	1.00004		0.0127	0.99835	0.0127	1.00069		0.0127	1.00003	0.0127	1.00035		0.0127	0.99891	0.0127	0.99982
	6.18842	0.0157223	0.0219177				0.01311	0.99955	0.01311	1.00004		0.01311	1.00207	0.01311	1.00069		0.01311	1.00047	0.01311	1.00035		0.01311	1.0005	0.01311	0.99982
	6.18927	0.0157111	0.0219434				0.01393	0.99993	0.01393	1.00004		0.01393	1.00315	0.01393	1.00069		0.01393	0.99784	0.01393	1.00035		0.01393	1.00209	0.01393	0.99982
	6.19011	0.0157312	0.0219436				0.01475	1.00012	0.01475	1.00004		0.01475	1.00055	0.01475	1.00069		0.01475	0.99852	0.01475	1.00035		0.01475	1.0021	0.01475	0.99982
	6.19095	0.0157441	0.0219412				0.01556	0.99922	0.01556	1.00004		0.01556	1.00202	0.01556	1.00069		0.01556	0.99966	0.01556	1.00035		0.01556	1.00207	0.01556	0.99982
	6.19179	0.0157491	0.021967				0.01638	0.99889	0.01638	1.00004		0.01638	0.99752	0.01638	1.00069		0.01638	0.99815	0.01638	1.00035		0.01638	1.00006	0.01638	0.99982
	6.19263	0.0157567	0.0220003				0.0172	1.00104	0.0172	1.00004		0.0172	0.99947	0.0172	1.00069		0.0172	0.99953	0.0172	1.00035		0.0172	0.99744	0.0172	0.99982
	6.19347	0.0157568	0.0219902				0.01802	1.00202	0.01802	1.00004		0.01802	0.99697	0.01802	1.00069		0.01802	1.00085	0.01802	1.00035		0.01802	0.999	0.01802	0.99982
	6.19432	0.0157631	0.0219755				0.01884	1.00044	0.01884	1.00004		0.01884	0.99972	0.01884	1.00069		0.01884	0.99998	0.01884	1.00035		0.01884	1.00182	0.01884	0.99982
	6.19516	0.0157933	0.0219778				0.01966	0.99962	0.01966	1.00004		0.01966	1.00176	0.01966	1.00069		0.01966	1.00077	0.01966	1.00035		0.01966	1.00039	0.01966	0.99982
	6.196	0.0158493	0.022001				0.02048	1.00155	0.02048	1.00004		0.02048	1.00031	0.02048	1.00069		0.02048	1.00365	0.02048	1.00035		0.02048	1.00069	0.02048	0.99982
	6.19684	0.0158714	0.0220052				0.0213	1.004	0.0213	1.00004		0.0213	1.00135	0.0213	1.00069		0.0213	1.0017	0.0213	1.00035		0.0213	1.00168	0.0213	0.99982
	6.19768	0.0158193	0.021992				0.02212	1.00089	0.02212	1.00004		0.02212	0.99996	0.02212	1.00069		0.02212	1.00121	0.02212	1.00035		0.02212	1.00201	0.02212	0.99982
	6.19852	0.0157971	0.0219675				0.02294	1.00185	0.02294	1.00004		0.02294	1.00122	0.02294	1.00069		0.02294	0.99983	0.02294	1.00035		0.02294	0.99924	0.02294	0.99982
	6.19937	0.0157901	0.0219567				0.02376	0.9979	0.02376	1.00004		0.02376	1.00145	0.02376	1.00069		0.02376	0.99973	0.02376	1.00035		0.02376	0.99904	0.02376	0.99982
	6.20021	0.0157681	0.0219794				0.02458	0.99653	0.02458	1.00004		0.02458	0.99668	0.02458	1.00069		0.02458	1.00084	0.02458	1.00035		0.02458	1.00132	0.02458	0.99982
	6.20105	0.0157722	0.0220535				0.0254	1.00175	0.0254	1.00004		0.0254	0.99917	0.0254	1.00069		0.0254	0.99986	0.0254	1.00035		0.0254	1.00058	0.0254	0.99982
	6.20189	0.0158158	0.02209				0.02621	0.99882	0.02621	1.00004		0.02621	0.99896	0.02621	1.00069		0.02621	0.99967	0.02621	1.00035		0.02621	1.00092	0.02621	0.99982
	6.20273	0.0158195	0.0220979				0.02785	0.99977	0.02785	1.00004		0.02785	0.99819	0.02785	1.00069		0.02785	1.00078	0.02785	1.00035		0.02785	1.00047	0.02785	0.99982
	6.20357	0.0158101	0.0221112				0.02949	1.00062	0.02949	1.00004		0.02949	0.99924	0.02949	1.00069		0.02949	0.9995	0.02949	1.00035		0.02949	0.99742	0.02949	0.99982
	6.20442	0.0157826	0.0220893				0.03113	0.99645	0.03113	1.00004		0.03113	0.99821	0.03113	1.00069		0.03113	1.00029	0.03113	1.00035		0.03113	0.99983	0.03113	0.99982
	6.20526	0.0157404	0.0221047				0.03277	0.99704	0.03277	1.00004		0.03277	1.00084	0.03277	1.00069		0.03277	1.00035	0.03277	1.00035		0.03277	1.00003	0.03277	0.99982
	6.2061	0.0157385	0.0221741				0.03441	1.00021	0.03441	1.00004		0.03441	0.99892	0.03441	1.00069		0.03441	1.00207	0.03441	1.00035		0.03441	1.00028	0.03441	0.99982
	6.20694	0.0157491	0.0221327				0.03604	0.9981	0.03604	1.00004		0.03604	0.99913	0.03604	1.00069		0.03604	0.99998	0.03604	1.00035		0.03604	0.99894	0.03604	0.99982
	6.20778	0.0157604	0.0220767				0.03768	0.99921	0.03768	1.00004		0.03768	0.99741	0.03768	1.00069		0.03768	0.99995	0.03768	1.00035		0.03768	0.99981	0.03768	0.99982
	6.20863	0.0157624	0.02208				0.03932	0.99805	0.03932	1.00004		0.03932	0.99962	0.03932	1.00069		0.03932	0.99989	0.03932	1.00035		0.03932	1.00062	0.03932	0.99982
	6.20947	0.0157665	0.0221136				0.04096	1.00023	0.04096	1.00004		0.04096	1.00071	0.04096	1.00069		0.04096	1.00022	0.04096	1.00035		0.04096	1.00173	0.04096	0.99982
	6.21031	0.0157789	0.0221243				0.0426	1.0017	0.0426	1.00004		0.0426	0.99897	0.0426	1.00069		0.0426	1.00044	0.0426	1.00035		0.0426	0.99957	0.0426	0.99982
	6.21115	0.0157893	0.0221296				0.04424	0.99612	0.04424	1.00004		0.04424	1.00123	0.04424	1.00069		0.04424	1.00039	0.04424	1.00035		0.04424	0.99917	0.04424	0.99982
	6.21199	0.0157798	0.0221308				0.04588	0.99994	0.04588	1.00004		0.04588	0.99795	0.04588	1.00069		0.04588	0.99842	0.04588	1.00035		0.04588	1.00014	0.04588	0.99982
	6.21283	0.0157806	0.0221326				0.04751	0.99872	0.04751	1.00004		0.04751	1.00034	0.04751	1.00069		0.04751	1.00153	0.04751	1.00035		0.04751	1.00023	0.04751	0.99982
	6.21368	0.0157861	0.0221618				0.04915	1.00057	0.04915	1.00004		0.04915	0.9997	0.04915	1.00069		0.04915	0.99942	0.04915	1.00035		0.04915	1.00009	0.04915	0.99982
	6.21452	0.01578	0.0221927				0.05079	0.99872	0.05079	1.00004		0.05079	0.99898	0.05079	1.00069		0.05079	0.99868	0.05079	1.00035		0.05079	0.99733	0.05079	0.99982
	6.21536	0.0157644	0.0221957				0.05243	0.99826	0.05243	1.00004		0.05243	0.99871	0.05243	1.00069		0.05243	0.9977	0.05243	1.00035		0.05243	0.99995	0.05243	0.99982
	6.2162	0.0157387	0.0221829				0.05571	0.99993	0.05571	1.00004		0.05571	0.99985	0.05571	1.00069		0.05571	0.99998	0.05571	1.00035		0.05571	1.00069	0.05571	0.99982
	6.21704	0.0157251	0.0221782				0.05898	0.99628	0.05898	1.00004		0.05898	0.99961	0.05898	1.00069		0.05898	0.99945	0.05898	1.00035		0.05898	0.999	0.05898	0.99982
	6.21788	0.0157349	0.0221957				0.06226	1.00206	0.06226	1.00004		0.06226	1.00068	0.06226	1.00069		0.06226	1.00015	0.06226	1.00035		0.06226	0.9997	0.06226	0.99982
	6.21873	0.0157444	0.0222078				0.06554	1.00242	0.06554	1.00004		0.06554	1.00048	0.06554	1.00069		0.06554	0.9993	0.06554	1.00035		0.06554	1.00044	0.06554	0.99982
	6.21957	0.0157348	0.0221725				0.06881	1.00329	0.06881	1.00004		0.06881	1.00041	0.06881	1.00069		0.06881	1.0002	0.06881	1.00035		0.06881	1.0004	0.06881	0.99982
	6.22041	0.0157502	0.0221439				0.07209	0.99871	0.07209	1.00004		0.07209	0.99958	0.07209	1.00069		0.07209	0.99983	0.07209	1.00035		0.07209	0.99976	0.07209	0.99982
	6.22125	0.0157904	0.0221358				0.07537	1.00067	0.07537	1.00004		0.07537	1.00026	0.07537	1.00069		0.07537	0.99891	0.07537	1.00035		0.07537	1.00071	0.07537	0.99982
	6.22209	0.0158304	0.02214				0.07864	1.00006	0.07864	1.00004		0.07864	0.99888	0.07864	1.00069		0.07864	0.99924	0.07864	1.00035		0.07864	0.9993	0.07864	0.99982
	6.22293	0.0158593	0.0221517				0.08192	1.00003	0.08192	1.00004		0.08192	0.99962	0.08192	1.00069		0.08192	1.00133	0.08192	1.00035		0.08192	1.00008	0.08192	0.99982
	6.22378	0.0158141	0.0221689				0.0852	0.99986	0.0852	1.00004		0.0852	0.99809	0.0852	1.00069		0.0852	0.99863	0.0852	1.00035		0.0852	0.99844	0.0852	0.99982
	6.22462	0.0157713	0.0221508				0.08847	1.00019	0.08847	1.00004		0.08847	1.00049	0.08847	1.00069		0.08847	0.99988	0.08847	1.00035		0.08847	1.00026	0.08847	0.99982
	6.22546	0.0157696	0.0221539				0.09175	0.99865	0.09175	1.00004		0.09175	0.99937	0.09175	1.00069		0.09175	1.0013	0.09175	1.00035		0.09175	0.99936	0.09175	0.99982
	6.2263	0.0157736	0.0222215				0.09503	0.9993	0.09503	1.00004		0.09503	1.00059	0.09503	1.00069		0.09503	1.00003	0.09503	1.00035		0.09503	1.00056	0.09503	0.99982
	6.22714	0.0157614	0.0222824				0.0983	1.00044	0.0983	1.00004		0.0983	1.00037	0.0983	1.00069		0.0983	0.9992	0.0983	1.00035		0.0983	0.99993	0.0983	0.99982
	6.22798	0.0157558	0.0222464				0.10158	0.99835	0.10158	1.00004		0.10158	0.99992	0.10158	1.00069		0.10158	0.99964	0.10158	1.00035		0.10158	1.00056	0.10158	0.99982
	6.22883	0.0157733	0.0222394				0.10486	1.00035	0.10486	1.00004		0.10486	0.99974	0.10486	1.00069		0.10486	0.99952	0.10486	1.00035		0.10486	0.99965	0.10486	0.99982
	6.22967	0.0157794	0.0222779				0.11141	0.99951	0.11141	1.00004		0.11141	0.99945	0.11141	1.00069		0.11141	1.00048	0.11141	1.00035		0.11141	0.99925	0.11141	0.99982
	6.23051	0.0157806	0.0222571				0.11796	1.00053	0.11796	1.00004		0.11796	0.99997	0.11796	1.00069		0.11796	0.99908	0.11796	1.00035		0.11796	1.00088	0.11796	0.99982
	6.23135	0.0158002	0.0222285				0.12452	1.00052	0.12452	1.00004		0.12452	1.00043	0.12452	1.00069		0.12452	0.99987	0.12452	1.00035		0.12452	1.00055	0.12452	0.99982
	6.23219	0.0158054	0.0222431				0.13107	1.00069	0.13107	1.00004		0.13107	1.00012	0.13107	1.00069		0.13107	1.00102	0.13107	1.00035		0.13107	0.99989	0.13107	0.99982
	6.23304	0.0158185	0.0222651				0.13763	0.99904	0.13763	1.00004		0.13763	1.00004	0.13763	1.00069		0.13763	0.99947	0.13763	1.00035		0.13763	0.99956	0.13763	0.99982
	6.23388	0.0158422	0.0222674				0.14418	1.00132	0.14418	1.00004		0.14418	1.00039	0.14418	1.00069		0.14418	0.99959	0.14418	1.00035		0.14418	0.99959	0.14418	0.99982
	6.23472	0.0158046	0.0222824				0.15073	1.00107	0.15073	1.00004		0.15073	1.00055	0.15073	1.00069		0.15073	0.99955	0.15073	1.00035		0.15073	0.9992	0.15073	0.99982
	6.23556	0.015787	0.0222897				0.15729	0.99886	0.15729	1.00004		0.15729	0.99914	0.15729	1.00069		0.15729	1.00037	0.15729	1.00035		0.15729	0.99982	0.15729	0.99982
	6.2364	0.0157958	0.0222598				0.16384	0.99945	0.16384	1.00004		0.16384	1.00084	0.16384	1.00069		0.16384	1.00028	0.16384	1.00035		0.16384	1.00006	0.16384	0.99982
	6.23724	0.015815	0.0222492				0.17039	1.00092	0.17039	1.00004		0.17039	0.99967	0.17039	1.00069		0.17039	0.99989	0.17039	1.00035		0.17039	1.00048	0.17039	0.99982
	6.23809	0.0158378	0.0222704				0.17695	0.99879	0.17695	1.00004		0.17695	0.99964	0.17695	1.00069		0.17695	0.99974	0.17695	1.00035		0.17695	1.00096	0.17695	0.99982
	6.23893	0.0158087	0.0223112				0.1835	1.00069	0.1835	1.00004		0.1835	0.99929	0.1835	1.00069		0.1835	1.0001	0.1835	1.00035		0.1835	0.99971	0.1835	0.99982
	6.23977	0.0157924	0.0223469				0.19005	1.00015	0.19005	1.00004		0.19005	0.99948	0.19005	1.00069		0.19005	0.99971	0.19005	1.00035		0.19005	1.00037	0.19005	0.99982
	6.24061	0.0157805	0.022362				0.19661	0.99876	0.19661	1.00004		0.19661	1.00034	0.19661	1.00069		0.19661	1.00041	0.19661	1.00035		0.19661	0.99999	0.19661	0.99982
	6.24145	0.0157822	0.0223402				0.20316	1.00075	0.20316	1.00004		0.20316	1.00023	0.20316	1.00069		0.20316	1.00075	0.20316	1.00035		0.20316	1.00045	0.20316	0.99982
	6.24229	0.015794	0.0223509				0.20972	1.00077	0.20972	1.00004		0.20972	1.00047	0.20972	1.00069		0.20972	0.99989	0.20972	1.00035		0.20972	1.00007	0.20972	0.99982
	6.24314	0.0158036	0.0223678				0.22282	0.99994	0.22282	1.00004		0.22282	0.99998	0.22282	1.00069		0.22282	1.0009	0.22282	1.00035		0.22282	0.99962	0.22282	0.99982
	6.24398	0.0158035	0.0223271				0.23593	0.99953	0.23593	1.00004		0.23593	0.99998	0.23593	1.00069		0.23593	1.00023	0.23593	1.00035		0.23593	0.99985	0.23593	0.99982
	6.24482	0.015769	0.0223187				0.24904	1.00022	0.24904	1.00004		0.24904	0.99956	0.24904	1.00069		0.24904	1.0002	0.24904	1.00035		0.24904	0.99992	0.24904	0.99982
	6.24566	0.015727	0.0223721				0.26214	0.99963	0.26214	1.00004		0.26214	1.00033	0.26214	1.00069		0.26214	0.99967	0.26214	1.00035		0.26214	0.99979	0.26214	0.99982
	6.2465	0.0157168	0.0224585				0.27525	0.99957	0.27525	1.00004		0.27525	0.99952	0.27525	1.00069		0.27525	0.9997	0.27525	1.00035		0.27525	0.99973	0.27525	0.99982
	6.24734	0.0157541	0.0225878				0.28836	1.00034	0.28836	1.00004		0.28836	1.00059	0.28836	1.00069		0.28836	1.00006	0.28836	1.00035		0.28836	1.00014	0.28836	0.99982
	6.24819	0.0158099	0.0224404				0.30147	1.0009	0.30147	1.00004		0.30147	0.99979	0.30147	1.00069		0.30147	0.99932	0.30147	1.00035		0.30147	1.00045	0.30147	0.99982
	6.24903	0.0159312	0.0223212				0.31457	0.99991	0.31457	1.00004		0.31457	1.00032	0.31457	1.00069		0.31457	1.00023	0.31457	1.00035		0.31457	0.99987	0.31457	0.99982
	6.24987	0.0159212	0.0223154				0.32768	1.00013	0.32768	1.00004		0.32768	0.99929	0.32768	1.00069		0.32768	1.0005	0.32768	1.00035		0.32768	1.00003	0.32768	0.99982
	6.25071	0.0158391	0.0223498				0.34079	0.99878	0.34079	1.00004		0.34079	0.99962	0.34079	1.00069		0.34079	1.00037	0.34079	1.00035		0.34079	0.99982	0.34079	0.99982
	6.25155	0.0157907	0.0223897				0.35389	0.99884	0.35389	1.00004		0.35389	0.9999	0.35389	1.00069		0.35389	1.00014	0.35389	1.00035		0.35389	0.99988	0.35389	0.99982
	6.2524	0.0157569	0.0224201				0.367	1.00008	0.367	1.00004		0.367	0.99957	0.367	1.00069		0.367	0.99991	0.367	1.00035		0.367	1.00072	0.367	0.99982
	6.25324	0.0157539	0.022474				0.38011	0.9997	0.38011	1.00004		0.38011	1.00044	0.38011	1.00069		0.38011	1.00022	0.38011	1.00035		0.38011	1.0002	0.38011	0.99982
	6.25408	0.0157681	0.0224628				0.39322	0.99993	0.39322	1.00004		0.39322	0.99964	0.39322	1.00069		0.39322	0.99943	0.39322	1.00035		0.39322	1.00004	0.39322	0.99982
	6.25492	0.0157785	0.0224237				0.40632	1.00014	0.40632	1.00004		0.40632	1.00058	0.40632	1.00069		0.40632	1.0001	0.40632	1.00035		0.40632	1.00016	0.40632	0.99982
	6.25576	0.0157793	0.0224247				0.41943	0.99902	0.41943	1.00004		0.41943	1.00031	0.41943	1.00069		0.41943	1.00036	0.41943	1.00035		0.41943	0.99995	0.41943	0.99982
	6.2566	0.0157516	0.0224357				0.44564	1.00023	0.44564	1.00004		0.44564	0.99998	0.44564	1.00069		0.44564	0.99968	0.44564	1.00035		0.44564	1.00003	0.44564	0.99982
	6.25745	0.0157322	0.0223805				0.47186	0.99915	0.47186	1.00004		0.47186	0.99989	0.47186	1.00069		0.47186	1.00002	0.47186	1.00035		0.47186	1.00009	0.47186	0.99982
	6.25829	0.0157469	0.0223948				0.49807	0.99956	0.49807	1.00004		0.49807	0.99978	0.49807	1.00069		0.49807	1.00019	0.49807	1.00035		0.49807	1.00018	0.49807	0.99982
	6.25913	0.0157726	0.0224744				0.52429	1.00064	0.52429	1.00004		0.52429	1.00051	0.52429	1.00069		0.52429	0.99953	0.52429	1.00035		0.52429	0.99992	0.52429	0.99982
	6.25997	0.0157702	0.0224527				0.5505	0.99991	0.5505	1.00004		0.5505	0.99959	0.5505	1.00069		0.5505	0.99987	0.5505	1.00035		0.5505	0.99995	0.5505	0.99982
	6.26081	0.0157748	0.0224459				0.57672	1.00047	0.57672	1.00004		0.57672	0.99997	0.57672	1.00069		0.57672	1.00024	0.57672	1.00035		0.57672	0.99964	0.57672	0.99982
	6.26165	0.0158103	0.0224532				0.60293	1.0006	0.60293	1.00004		0.60293	0.99995	0.60293	1.00069		0.60293	1.00026	0.60293	1.00035		0.60293	1.0004	0.60293	0.99982
	6.2625	0.0158957	0.0224555				0.62915	0.99987	0.62915	1.00004		0.62915	1.00029	0.62915	1.00069		0.62915	0.99999	0.62915	1.00035		0.62915	0.99978	0.62915	0.99982
	6.26334	0.0159209	0.0224597				0.65536	0.99971	0.65536	1.00004		0.65536	1.00001	0.65536	1.00069		0.65536	0.99975	0.65536	1.00035		0.65536	1.00025	0.65536	0.99982
	6.26418	0.015816	0.0224469				0.68157	0.99977	0.68157	1.00004		0.68157	0.99997	0.68157	1.00069		0.68157	0.99986	0.68157	1.00035		0.68157	1.0006	0.68157	0.99982
	6.26502	0.0157775	0.0224494				0.70779	1.00019	0.70779	1.00004		0.70779	1.0002	0.70779	1.00069		0.70779	0.99952	0.70779	1.00035		0.70779	1.00005	0.70779	0.99982
	6.26586	0.0157756	0.0224747				0.734	1.00001	0.734	1.00004		0.734	0.99967	0.734	1.00069		0.734	0.99976	0.734	1.00035		0.734	0.99994	0.734	0.99982
	6.2667	0.0158037	0.0225193				0.76022	1.00039	0.76022	1.00004		0.76022	0.99993	0.76022	1.00069		0.76022	0.99963	0.76022	1.00035		0.76022	0.99956	0.76022	0.99982
	6.26755	0.0158497	0.0225312				0.78643	0.99957	0.78643	1.00004		0.78643	1.00028	0.78643	1.00069		0.78643	0.99977	0.78643	1.00035		0.78643	1.0004	0.78643	0.99982
	6.26839	0.0158478	0.0224941				0.81265	0.99963	0.81265	1.00004		0.81265	1.00021	0.81265	1.00069		0.81265	1.00021	0.81265	1.00035		0.81265	1.00035	0.81265	0.99982
	6.26923	0.0158156	0.0224538				0.83886	1.00094	0.83886	1.00004		0.83886	1.00009	0.83886	1.00069		0.83886	1.00021	0.83886	1.00035		0.83886	0.99984	0.83886	0.99982
	6.27007	0.0157919	0.0224297				0.89129	1.00001	0.89129	1.00004		0.89129	1.00004	0.89129	1.00069		0.89129	1.00031	0.89129	1.00035		0.89129	1.00004	0.89129	0.99982
	6.27091	0.0157474	0.0224221				0.94372	0.99982	0.94372	1.00004		0.94372	0.99995	0.94372	1.00069		0.94372	0.99924	0.94372	1.00035		0.94372	0.99991	0.94372	0.99982
	6.27175	0.0157044	0.022443				0.99615	0.99998	0.99615	1.00004		0.99615	0.99993	0.99615	1.00069		0.99615	0.99985	0.99615	1.00035		0.99615	0.99975	0.99615	0.99982
	6.2726	0.0157085	0.0224869				0.99615	0.99998	0.99615	1.00004		0.99615	0.99993	0.99615	1.00069
	6.27344	0.0157512	0.0225175
	6.27428	0.0157514	0.0225445
	6.27512	0.0157486	0.0225538
	6.27596	0.0158001	0.0225335
	6.27681	0.0158404	0.0224889
	6.27765	0.0158185	0.0224615
	6.27849	0.0157881	0.0224559
	6.27933	0.0157852	0.0224642
	6.28017	0.0157991	0.022478
	6.28101	0.0157806	0.0225056
	6.28186	0.0157483	0.0225146
	6.2827	0.0157467	0.0224843
	6.28354	0.0157604	0.0224848
	6.28438	0.0158172	0.0225172
	6.28522	0.0158481	0.0225236
	6.28606	0.0157822	0.0225189
	6.28691	0.015721	0.0225486
	6.28775	0.0157074	0.0225763
	6.28859	0.015733	0.0225351
	6.28943	0.0157535	0.022515
	6.29027	0.015722	0.0225255
	6.29111	0.0157209	0.0225464
	6.29196	0.0157611	0.0225454
	6.2928	0.0157758	0.0225511
	6.29364	0.0157738	0.0225755
	6.29448	0.0157774	0.022606
	6.29532	0.0157761	0.0225992
	6.29616	0.0157865	0.0225606
	6.29701	0.0158242	0.0225473
	6.29785	0.0158049	0.022561
	6.29869	0.015785	0.022598
	6.29953	0.0157782	0.0226395
	6.30037	0.0157719	0.0226377
	6.30122	0.0157909	0.0226215
	6.30206	0.0158394	0.0226285
	6.3029	0.0158752	0.0226293
	6.30374	0.015897	0.0225823
	6.30458	0.0158557	0.0225482
	6.30542	0.0157747	0.022551
	6.30627	0.0157485	0.0225803
	6.30711	0.0157672	0.0225967
	6.30795	0.0158019	0.0225921
	6.30879	0.0157962	0.0225993
	6.30963	0.0157977	0.0225947
	6.31047	0.0158059	0.0225917
	6.31132	0.0158034	0.0226144
	6.31216	0.0158147	0.0227119
	6.313	0.0158448	0.0227669
	6.31384	0.0158202	0.0227309
	6.31468	0.015815	0.0226996
	6.31552	0.0158125	0.022693
	6.31637	0.0157894	0.0226858
	6.31721	0.0157749	0.0226908
	6.31805	0.0157772	0.0227317
	6.31889	0.0157997	0.0227207
	6.31973	0.015776	0.0226581
	6.32058	0.0157588	0.0226568
	6.32142	0.0157723	0.0226938
	6.32226	0.0158169	0.0227199
	6.3231	0.0159044	0.0227078
	6.32394	0.0158954	0.0227069
	6.32478	0.0158536	0.0227804
	6.32563	0.0158595	0.0227811
	6.32647	0.0158315	0.0227724
	6.32731	0.0157851	0.0228113
	6.32815	0.015774	0.0228122
	6.32899	0.0157728	0.0227625
	6.32983	0.0157718	0.0227112
	6.33068	0.0157714	0.0227076
	6.33152	0.0157608	0.0227233
	6.33236	0.0157643	0.0227165
	6.3332	0.0157824	0.0227143
	6.33404	0.015794	0.022715
	6.33488	0.0158069	0.0227148
	6.33573	0.0158089	0.0227186
	6.33657	0.0157964	0.0226894
	6.33741	0.0157892	0.0226697
	6.33825	0.0157967	0.0226797
	6.33909	0.0157854	0.0227174
	6.33993	0.0157721	0.0227898
	6.34078	0.0157967	0.0228195
	6.34162	0.0158338	0.0228038
	6.34246	0.0158207	0.0228068
	6.3433	0.0157948	0.0228201
	6.34414	0.0157665	0.0228015
	6.34499	0.0157594	0.0227662
	6.34583	0.0157552	0.0227496
	6.34667	0.0157594	0.022739
	6.34751	0.0157836	0.0227321
	6.34835	0.0158031	0.0227586
	6.34919	0.0157868	0.022879
	6.35004	0.0157575	0.0228661
	6.35088	0.0157513	0.0227769
	6.35172	0.0157786	0.0227893
	6.35256	0.0157723	0.0228482
	6.3534	0.0157609	0.0228397
	6.35424	0.0157855	0.0227868
	6.35509	0.0158244	0.0227541
	6.35593	0.01583	0.0227434
	6.35677	0.0158326	0.022758
	6.35761	0.0158435	0.0227559
	6.35845	0.0158241	0.0227524
	6.35929	0.0157723	0.0227575
	6.36014	0.0157518	0.022762
	6.36098	0.0157401	0.0227876
	6.36182	0.0157424	0.0227937
	6.36266	0.0157695	0.0228001
	6.3635	0.0157907	0.0228108
	6.36434	0.0157997	0.0228023
	6.36519	0.0158059	0.0227692
	6.36603	0.0158046	0.0227476
	6.36687	0.0158093	0.0227581
	6.36771	0.0158043	0.0227966
	6.36855	0.0157582	0.022817
	6.3694	0.0157281	0.0228221
	6.37024	0.0157304	0.0228735
	6.37108	0.0157486	0.0230836
	6.37192	0.0157585	0.023086
	6.37276	0.015762	0.0229146
	6.3736	0.0157719	0.0228317
	6.37445	0.0157878	0.0228025
	6.37529	0.0157868	0.0228204
	6.37613	0.0157914	0.0228583
	6.37697	0.0158223	0.0228525
	6.37781	0.0158212	0.0228056
	6.37865	0.0157594	0.0227838
	6.3795	0.0157412	0.0228037
	6.38034	0.0157582	0.0228771
	6.38118	0.0157875	0.0229108
	6.38202	0.0157717	0.0229436
	6.38286	0.0157484	0.0229742
	6.3837	0.0157346	0.0228927
	6.38455	0.015724	0.0228339
	6.38539	0.015719	0.0228331
	6.38623	0.0157303	0.022847
	6.38707	0.0157676	0.0228625
	6.38791	0.0157779	0.0228459
	6.38875	0.0157753	0.0228237
	6.3896	0.0157757	0.0228315
	6.39044	0.0157697	0.0228467
	6.39128	0.0157731	0.022836
	6.39212	0.015771	0.0228354
	6.39296	0.015753	0.0228771
	6.39381	0.0157456	0.0229176
	6.39465	0.0157488	0.0228761
	6.39549	0.0157587	0.0228505
	6.39633	0.0157789	0.0228565
	6.39717	0.015789	0.0228702
	6.39801	0.0158035	0.0228802
	6.39886	0.015817	0.022871
	6.3997	0.0158139	0.0228622
	6.40054	0.0158139	0.0228628
	6.40138	0.0158127	0.0228546
	6.40222	0.0158156	0.0228552
	6.40306	0.015839	0.023443
	6.40391	0.015846	0.0240701
	6.40475	0.0158325	0.0229998
	6.40559	0.0158084	0.0228663
	6.40643	0.0157758	0.0228707
	6.40727	0.0157701	0.0228907
	6.40811	0.0157745	0.0228739
	6.40896	0.0157773	0.0228388
	6.4098	0.0158188	0.0228474
	6.41064	0.0158482	0.0229275
	6.41148	0.0158147	0.0230242
	6.41232	0.0157755	0.0229994
	6.41317	0.015774	0.0229305
	6.41401	0.0158162	0.0228933
	6.41485	0.01583	0.0228888
	6.41569	0.0158222	0.0228873
	6.41653	0.0157805	0.022908
	6.41737	0.0157778	0.0229225
	6.41822	0.0161465	0.0228745
	6.41906	0.0160278	0.0228711
	6.4199	0.0157542	0.0229013
	6.42074	0.0157583	0.0228961
	6.42158	0.0158093	0.0228787
	6.42242	0.0158335	0.0228712
	6.42327	0.0158111	0.0228772
	6.42411	0.0158091	0.0229541
	6.42495	0.0158097	0.0230713
	6.42579	0.015804	0.0230245
	6.42663	0.0158453	0.0229699
	6.42747	0.0158967	0.0229624
	6.42832	0.015864	0.022936
	6.42916	0.0158212	0.0228881
	6.43	0.0157737	0.0228736
	6.43084	0.0157449	0.0228915
	6.43168	0.0157444	0.0229361
	6.43252	0.0157559	0.0229484
	6.43337	0.0157922	0.0230383
	6.43421	0.0158298	0.0231878
	6.43505	0.0158315	0.0230542
	6.43589	0.0158413	0.0229092
	6.43673	0.0158212	0.0228824
	6.43758	0.0157866	0.0228862
	6.43842	0.0157778	0.0228924
	6.43926	0.0157889	0.0228748
	6.4401	0.0158032	0.0228652
	6.44094	0.015836	0.0228748
	6.44178	0.0158632	0.0228861
	6.44263	0.0158299	0.0228996
	6.44347	0.0157951	0.022963
	6.44431	0.0157817	0.023002
	6.44515	0.0157695	0.0229908
	6.44599	0.0157752	0.0229856
	6.44683	0.0158	0.022977
	6.44768	0.0157863	0.0229633
	6.44852	0.0157716	0.0229356
	6.44936	0.015779	0.022933
	6.4502	0.0158145	0.0229734
	6.45104	0.0158299	0.0229769
	6.45188	0.0158241	0.0229413
	6.45273	0.0158299	0.0229353
	6.45357	0.0158402	0.0229428
	6.45441	0.015798	0.0229583
	6.45525	0.0157449	0.0229813
	6.45609	0.0157295	0.0229853
	6.45693	0.0157523	0.02297
	6.45778	0.0157583	0.0229569
	6.45862	0.0157314	0.0229509
	6.45946	0.0157341	0.0229323
	6.4603	0.0157713	0.0229281
	6.46114	0.015813	0.0229505
	6.46199	0.015829	0.0229806
	6.46283	0.0158027	0.0229681
	6.46367	0.0157848	0.0229484
	6.46451	0.0157973	0.0229599
	6.46535	0.0158223	0.0230021
	6.46619	0.0157942	0.023034
	6.46704	0.0157744	0.0230333
	6.46788	0.0157925	0.0230178
	6.46872	0.0158427	0.0230162
	6.46956	0.0158319	0.022996
	6.4704	0.0158109	0.0229669
	6.47124	0.0158104	0.0229665
	6.47209	0.0157865	0.0229788
	6.47293	0.0157628	0.0229708
	6.47377	0.0157819	0.0229749
	6.47461	0.0158414	0.0229953
	6.47545	0.0158581	0.0229975
	6.47629	0.015831	0.0230073
	6.47714	0.0158157	0.0230453
	6.47798	0.0158268	0.0230588
	6.47882	0.015829	0.0230372
	6.47966	0.0158057	0.0230232
	6.4805	0.0158021	0.0230246
	6.48135	0.015797	0.0230278
	6.48219	0.015793	0.0230197
	6.48303	0.015792	0.0230178
	6.48387	0.0157933	0.0230123
	6.48471	0.0157997	0.0230047
	6.48555	0.0158042	0.0230155
	6.4864	0.0158267	0.0230825
	6.48724	0.0158238	0.0237324
	6.48808	0.0157931	0.0240704
	6.48892	0.0157785	0.0233111
	6.48976	0.0157831	0.0230069
	6.4906	0.0158112	0.0230052
	6.49145	0.0158119	0.0230074
	6.49229	0.0157878	0.0230199
	6.49313	0.0157815	0.0231389
	6.49397	0.0157981	0.0231618
	6.49481	0.0158123	0.023076
	6.49565	0.0157924	0.023061
	6.4965	0.0157862	0.0230523
	6.49734	0.0157953	0.0230329
	6.49818	0.0158264	0.0230336
	6.49902	0.0158525	0.0230477
	6.49986	0.0158129	0.0230612
	6.5007	0.0157647	0.0230664
	6.50155	0.0157638	0.0230661
	6.50239	0.0158079	0.0230617
	6.50323	0.0158247	0.0230322
	6.50407	0.0158115	0.0229922
	6.50491	0.0158016	0.0229876
	6.50576	0.0157998	0.0230141
	6.5066	0.0158055	0.023062
	6.50744	0.0158226	0.0231088
	6.50828	0.015841	0.0230651
	6.50912	0.0158888	0.0230269
	6.50996	0.0158898	0.023022
	6.51081	0.0158109	0.0230502
	6.51165	0.0158177	0.0230602
	6.51249	0.0158328	0.0230708
	6.51333	0.0158326	0.0231165
	6.51417	0.0158553	0.0231222
	6.51501	0.0159102	0.0230814
	6.51586	0.015956	0.0230662
	6.5167	0.0159426	0.0230767
	6.51754	0.0160532	0.0230821
	6.51838	0.0159483	0.0230662
	6.51922	0.0158363	0.0230733
	6.52006	0.0158196	0.023084
	6.52091	0.0158454	0.0230844
	6.52175	0.0159532	0.0230762
	6.52259	0.0161656	0.0230609
	6.52343	0.016298	0.0230523
	6.52427	0.0158976	0.0230431
	6.52511	0.0158334	0.0230282
	6.52596	0.0158595	0.0230332
	6.5268	0.0158492	0.0230718
	6.52764	0.0158252	0.0230918
	6.52848	0.0158288	0.0230758
	6.52932	0.0158796	0.0230431
	6.53017	0.0159173	0.023027
	6.53101	0.0158707	0.0230304
	6.53185	0.0158576	0.02305
	6.53269	0.0158446	0.0230871
	6.53353	0.0158006	0.0231396
	6.53437	0.0157847	0.0231579
	6.53522	0.0157875	0.0231502
	6.53606	0.0157919	0.0231523
	6.5369	0.015789	0.0231684
	6.53774	0.0157972	0.0231579
	6.53858	0.0158269	0.0231346
	6.53942	0.0159158	0.0231171
	6.54027	0.0159112	0.0230928
	6.54111	0.0158302	0.023091
	6.54195	0.0158418	0.0231178
	6.54279	0.0159187	0.0231565
	6.54363	0.0158791	0.0231796
	6.54447	0.0158406	0.023151
	6.54532	0.0158584	0.0230724
	6.54616	0.0159297	0.0230336
	6.547	0.0158909	0.0230494
	6.54784	0.0158127	0.0231001
	6.54868	0.0157974	0.0231264
	6.54953	0.0158039	0.0232193
	6.55037	0.0158193	0.0232662
	6.55121	0.0158302	0.0232511
	6.55205	0.0158396	0.0232807
	6.55289	0.0158525	0.0232489
	6.55373	0.0158475	0.0231717
	6.55458	0.0158037	0.0231685
	6.55542	0.015789	0.0231874
	6.55626	0.0157987	0.0231953
	6.5571	0.0158342	0.0231711
	6.55794	0.0158731	0.0231499
	6.55878	0.0158753	0.023119
	6.55963	0.0158701	0.0230966
	6.56047	0.0158694	0.0230946
	6.56131	0.0158749	0.0231073
	6.56215	0.0158921	0.023113
	6.56299	0.0158799	0.0231233
	6.56383	0.0158578	0.0231742
	6.56468	0.015846	0.0232103
	6.56552	0.0158394	0.0231716
	6.56636	0.015826	0.023127
	6.5672	0.0158155	0.0231233
	6.56804	0.0157975	0.0231463
	6.56888	0.0158014	0.0231523
	6.56973	0.0158443	0.0231577
	6.57057	0.0158772	0.0231667
	6.57141	0.0158734	0.023146
	6.57225	0.0158777	0.0231135
	6.57309	0.0159083	0.0231066
	6.57394	0.0159109	0.0231268
	6.57478	0.0158655	0.0231383
	6.57562	0.0158437	0.0231339
	6.57646	0.0158333	0.0231454
	6.5773	0.0158172	0.0231552
	6.57814	0.0158123	0.0231742
	6.57899	0.0158223	0.0232001
	6.57983	0.0158607	0.0232122
	6.58067	0.0158799	0.0231992
	6.58151	0.0158869	0.0232002
	6.58235	0.0159224	0.0232046
	6.58319	0.01593	0.0231851
	6.58404	0.0159196	0.023183
	6.58488	0.0159072	0.0232135
	6.58572	0.0158605	0.0232479
	6.58656	0.015834	0.0232133
	6.5874	0.015834	0.0231444
	6.58824	0.0158314	0.0231403
	6.58909	0.0158362	0.0231746
	6.58993	0.0158624	0.0231842
	6.59077	0.015858	0.0231843
	6.59161	0.0158373	0.0231969
	6.59245	0.0158388	0.0231997
	6.59329	0.0158584	0.0231867
	6.59414	0.0158577	0.0231725
	6.59498	0.0158353	0.0231452
	6.59582	0.0158088	0.0231413
	6.59666	0.0158118	0.0231813
	6.5975	0.0158368	0.0232348
	6.59835	0.0158681	0.0232145
	6.59919	0.0158991	0.0231707
	6.60003	0.0158808	0.0231468
	6.60087	0.0158262	0.0231454
	6.60171	0.0158215	0.0231767
	6.60255	0.015866	0.0232441
	6.6034	0.0158748	0.023229
	6.60424	0.0158428	0.0231877
	6.60508	0.0158253	0.0231568
	6.60592	0.0158266	0.0231611
	6.60676	0.015843	0.0231815
	6.6076	0.0158582	0.0231885
	6.60845	0.0158775	0.0232192
	6.60929	0.0158865	0.0232453
	6.61013	0.0158973	0.0232313
	6.61097	0.0158995	0.0232164
	6.61181	0.015887	0.0232107
	6.61265	0.0158796	0.0232172
	6.6135	0.0158565	0.0232485
	6.61434	0.0158424	0.0232744
	6.61518	0.015854	0.0232461
	6.61602	0.0158888	0.0232041
	6.61686	0.0158845	0.0231952
	6.6177	0.0158833	0.0232119
	6.61855	0.015867	0.0232177
	6.61939	0.015842	0.0231947
	6.62023	0.0158391	0.0231851
	6.62107	0.0158448	0.0231961
	6.62191	0.0158674	0.0232118
	6.62276	0.0158845	0.0232179
	6.6236	0.0158702	0.0232674
	6.62444	0.0158522	0.0233388
	6.62528	0.0158507	0.0233034
	6.62612	0.0158659	0.0232621
	6.62696	0.0158648	0.0232413
	6.62781	0.0158572	0.0232152
	6.62865	0.015861	0.0232102
	6.62949	0.0158661	0.0232501
	6.63033	0.0158937	0.0232705
	6.63117	0.0159256	0.0232691
	6.63201	0.0158903	0.0232421
	6.63286	0.0158565	0.0231903
	6.6337	0.0158614	0.0231935
	6.63454	0.0158983	0.0232476
	6.63538	0.0159067	0.0232538
	6.63622	0.015891	0.0232236
	6.63706	0.0158582	0.0232062
	6.63791	0.0158371	0.023206
	6.63875	0.0158435	0.0232335
	6.63959	0.0158982	0.0232858
	6.64043	0.0159938	0.023294
	6.64127	0.0160031	0.0232697
	6.64212	0.0159352	0.0232622
	6.64296	0.015905	0.0232599
	6.6438	0.0158937	0.0232747
	6.64464	0.0158883	0.0233769
	6.64548	0.0158695	0.0233554
	6.64632	0.0158604	0.0232841
	6.64717	0.0158692	0.0232895
	6.64801	0.0158691	0.0233013
	6.64885	0.0158417	0.0233213
	6.64969	0.0158415	0.0234656
	6.65053	0.0158677	0.0234473
	6.65137	0.0158802	0.0233032
	6.65222	0.0158801	0.023277
	6.65306	0.0158861	0.0232873
	6.6539	0.0159329	0.0232788
	6.65474	0.0159735	0.0232621
	6.65558	0.0159826	0.0232446
	6.65642	0.0160141	0.0232281
	6.65727	0.0159806	0.0232259
	6.65811	0.0159437	0.0232348
	6.65895	0.0159539	0.0232431
	6.65979	0.015985	0.0232386
	6.66063	0.0160044	0.0232255
	6.66147	0.0159726	0.0232292
	6.66232	0.0159599	0.0232425
	6.66316	0.0159356	0.0232467
	6.664	0.0159136	0.0232695
	6.66484	0.0159147	0.0233052
	6.66568	0.0159337	0.0232819
	6.66653	0.0159551	0.0232392
	6.66737	0.0159719	0.0232209
	6.66821	0.0159647	0.0232367
	6.66905	0.0159197	0.023329
	6.66989	0.0158886	0.0233639
	6.67073	0.0158896	0.0233043
	6.67158	0.0159459	0.0232899
	6.67242	0.0160045	0.0232848
	6.67326	0.0160241	0.0232624
	6.6741	0.0160107	0.0232668
	6.67494	0.015965	0.0232945
	6.67578	0.015951	0.0232658
	6.67663	0.0159487	0.023225
	6.67747	0.0159671	0.0232295
	6.67831	0.0160036	0.0232508
	6.67915	0.0159917	0.0232248
	6.67999	0.0159458	0.0232252
	6.68083	0.0159344	0.0232566
	6.68168	0.0159485	0.0233015
	6.68252	0.0159613	0.0233266
	6.68336	0.0159403	0.0233226
	6.6842	0.0159082	0.023317
	6.68504	0.015905	0.0233175
	6.68588	0.0159308	0.023308
	6.68673	0.0159578	0.0233035
	6.68757	0.0159665	0.0232846
	6.68841	0.0159648	0.0232651
	6.68925	0.0159673	0.0232489
	6.69009	0.0159704	0.0232451
	6.69094	0.0159414	0.0232777
	6.69178	0.0159181	0.0233459
	6.69262	0.0159241	0.023338
	6.69346	0.0159584	0.0233156
	6.6943	0.0159615	0.0232941
	6.69514	0.0159507	0.0232462
	6.69599	0.0159563	0.0232301
	6.69683	0.015983	0.0232392
	6.69767	0.0159877	0.0232392
	6.69851	0.0159875	0.0232493
	6.69935	0.0159838	0.0232833
	6.70019	0.0159534	0.0232495
	6.70104	0.015945	0.0232239
	6.70188	0.0159562	0.0232356
	6.70272	0.0160062	0.0232645
	6.70356	0.0160432	0.0232645
	6.7044	0.0160114	0.0232514
	6.70524	0.0159759	0.0232421
	6.70609	0.0159677	0.0232435
	6.70693	0.0159976	0.0232341
	6.70777	0.016049	0.0232251
	6.70861	0.0160127	0.0232485
	6.70945	0.0159565	0.0232597
	6.7103	0.0159466	0.0232268
	6.71114	0.0159591	0.0232004
	6.71198	0.0159886	0.0232092
	6.71282	0.0160294	0.0232797
	6.71366	0.0160583	0.0232774
	6.7145	0.0160587	0.0232362
	6.71535	0.0160771	0.0232318
	6.71619	0.0161593	0.0232677
	6.71703	0.0161697	0.0233262
	6.71787	0.0161679	0.0233016
	6.71871	0.0161059	0.0232297
	6.71955	0.0160625	0.0232161
	6.7204	0.0160534	0.0232306
	6.72124	0.0160608	0.0232463
	6.72208	0.0160989	0.0232384
	6.72292	0.0160611	0.0232097
	6.72376	0.0160469	0.0232083
	6.7246	0.0160518	0.0232057
	6.72545	0.0160456	0.0231819
	6.72629	0.0160193	0.023164
	6.72713	0.0160284	0.0231662
	6.72797	0.0161256	0.0232071
	6.72881	0.0161214	0.0232565
	6.72965	0.0160239	0.0232867
	6.7305	0.0160204	0.0232926
	6.73134	0.0160661	0.0232647
	6.73218	0.0160711	0.0232106
	6.73302	0.0160393	0.0231898
	6.73386	0.016028	0.023192
	6.73471	0.0160336	0.023189
	6.73555	0.0160719	0.0231777
	6.73639	0.0161338	0.023177
	6.73723	0.0161279	0.0231982
	6.73807	0.0160996	0.0232052
	6.73891	0.0160654	0.0232123
	6.73976	0.0160609	0.0232362
	6.7406	0.0160958	0.0232456
	6.74144	0.0161337	0.0232285
	6.74228	0.0161416	0.023199
	6.74312	0.01613	0.0232003
	6.74396	0.0160893	0.023244
	6.74481	0.0160736	0.0232872
	6.74565	0.0160883	0.0232805
	6.74649	0.0161242	0.0232692
	6.74733	0.0161452	0.0232665
	6.74817	0.0161472	0.023267
	6.74901	0.0161163	0.023271
	6.74986	0.0160893	0.0232523
	6.7507	0.0160804	0.0232376
	6.75154	0.0160975	0.0232635
	6.75238	0.0161594	0.0233195
	6.75322	0.0161365	0.0233085
	6.75406	0.0160809	0.0232808
	6.75491	0.0160749	0.0232181
	6.75575	0.0160948	0.0231996
	6.75659	0.0161275	0.0232229
	6.75743	0.0161846	0.02324
	6.75827	0.0161877	0.0232811
	6.75912	0.0161703	0.0235413
	6.75996	0.0161905	0.0236948
	6.7608	0.0162414	0.0234973
	6.76164	0.0169098	0.0233278
	6.76248	0.0174561	0.0232912
	6.76332	0.0164469	0.023343
	6.76417	0.0161408	0.0234034
	6.76501	0.0161296	0.0232989
	6.76585	0.0161143	0.0232291
	6.76669	0.0160938	0.0231907
	6.76753	0.0160899	0.0231746
	6.76837	0.0161044	0.0231888
	6.76922	0.0161724	0.0232295
	6.77006	0.0162714	0.0232578
	6.7709	0.0162201	0.0232453
	6.77174	0.0161676	0.0232136
	6.77258	0.0161717	0.0231965
	6.77342	0.0162033	0.0231823
	6.77427	0.0162459	0.0231502
	6.77511	0.0162376	0.0231374
	6.77595	0.0161783	0.0231608
	6.77679	0.0161627	0.0231926
	6.77763	0.0161726	0.0231973
	6.77847	0.0161826	0.0232046
	6.77932	0.0161765	0.0232014
	6.78016	0.0161656	0.023173
	6.781	0.0161624	0.0231435
	6.78184	0.0161833	0.0231504
	6.78268	0.0162299	0.023187
	6.78353	0.0162339	0.0232107
	6.78437	0.0162459	0.0231924
	6.78521	0.0162666	0.0231639
	6.78605	0.0162345	0.0231605
	6.78689	0.0162397	0.0231612
	6.78773	0.0162721	0.023165
	6.78858	0.0163064	0.0231946
	6.78942	0.016299	0.0232148
	6.79026	0.0162599	0.023225
	6.7911	0.0162763	0.0232408
	6.79194	0.0163003	0.0232328
	6.79278	0.0162688	0.0232346
	6.79363	0.0162349	0.0232621
	6.79447	0.016238	0.0232505
	6.79531	0.0162602	0.0231852
	6.79615	0.0162479	0.0231387
	6.79699	0.016227	0.0231097
	6.79783	0.0162204	0.0231084
	6.79868	0.0162337	0.0231187
	6.79952	0.0162659	0.0231264
	6.80036	0.0162768	0.0231679
	6.8012	0.0162693	0.0233447
	6.80204	0.0162809	0.0233566
	6.80289	0.0163126	0.0232154
	6.80373	0.0162979	0.0231653
	6.80457	0.0162314	0.0231561
	6.80541	0.0162167	0.0231676
	6.80625	0.0162337	0.0231746
	6.80709	0.0162397	0.0231713
	6.80794	0.0162616	0.0231888
	6.80878	0.0163358	0.0232013
	6.80962	0.0163793	0.0232104
	6.81046	0.0163754	0.0232525
	6.8113	0.016383	0.0232332
	6.81214	0.0163835	0.023159
	6.81299	0.0163517	0.0231489
	6.81383	0.0163554	0.0231627
	6.81467	0.0163646	0.0231514
	6.81551	0.0163405	0.0230949
	6.81635	0.016318	0.0230769
	6.81719	0.0163176	0.0230905
	6.81804	0.0163239	0.0230949
	6.81888	0.0163094	0.0231094
	6.81972	0.0163173	0.023153
	6.82056	0.0163682	0.0231851
	6.8214	0.0163768	0.0232364
	6.82224	0.0163721	0.0232019
	6.82309	0.0163602	0.023086
	6.82393	0.0163601	0.0230621
	6.82477	0.0163626	0.0230546
	6.82561	0.0163608	0.0230496
	6.82645	0.0163785	0.0230644
	6.8273	0.0164119	0.0231123
	6.82814	0.0164108	0.0231221
	6.82898	0.0163779	0.0231041
	6.82982	0.0163706	0.0231059
	6.83066	0.0163851	0.0231058
	6.8315	0.0164347	0.0230828
	6.83235	0.0164812	0.023083
	6.83319	0.0164374	0.0230813
	6.83403	0.0163828	0.0230627
	6.83487	0.0163973	0.0230592
	6.83571	0.0164935	0.023065
	6.83655	0.0165772	0.0230797
	6.8374	0.0165715	0.0231176
	6.83824	0.0165087	0.0231158
	6.83908	0.0164965	0.0231065
	6.83992	0.0165039	0.0231054
	6.84076	0.0164964	0.0230647
	6.8416	0.0164883	0.0230167
	6.84245	0.016472	0.0230148
	6.84329	0.0164619	0.0230397
	6.84413	0.0164673	0.0230496
	6.84497	0.0164926	0.023036
	6.84581	0.0165066	0.0230103
	6.84665	0.0165037	0.0230017
	6.8475	0.0165116	0.023019
	6.84834	0.0165202	0.0230441
	6.84918	0.0165245	0.0230686
	6.85002	0.0165527	0.0230839
	6.85086	0.0165988	0.023064
	6.85171	0.0166312	0.0229994
	6.85255	0.0166173	0.0229476
	6.85339	0.0166188	0.0229557
	6.85423	0.0166134	0.0230063
	6.85507	0.0165753	0.0230381
	6.85591	0.016563	0.023061
	6.85676	0.0165849	0.0230963
	6.8576	0.0166388	0.0230451
	6.85844	0.0166553	0.0230011
	6.85928	0.0168876	0.023015
	6.86012	0.0167848	0.0230543
	6.86096	0.0166503	0.0230327
	6.86181	0.0166517	0.022985
	6.86265	0.0166535	0.0229798
	6.86349	0.0166554	0.0229973
	6.86433	0.0166527	0.0230312
	6.86517	0.0166639	0.0230847
	6.86601	0.016685	0.0230912
	6.86686	0.016665	0.0230734
	6.8677	0.0166611	0.0230296
	6.86854	0.0166895	0.0229984
	6.86938	0.0167019	0.0229967
	6.87022	0.0167084	0.022977
	6.87107	0.0167674	0.0229075
	6.87191	0.0167847	0.0228894
	6.87275	0.0167721	0.0229785
	6.87359	0.0167482	0.02314
	6.87443	0.0166812	0.0231021
	6.87527	0.0166266	0.0229841
	6.87612	0.01663	0.022898
	6.87696	0.0166884	0.0228813
	6.8778	0.0167648	0.0229228
	6.87864	0.0168218	0.0229288
	6.87948	0.016795	0.0228903
	6.88032	0.0167699	0.0228804
	6.88117	0.0167841	0.0228958
	6.88201	0.0168305	0.0229175
	6.88285	0.0168601	0.0228965
	6.88369	0.01683	0.0228441
	6.88453	0.016776	0.0228376
	6.88537	0.0167621	0.0228663
	6.88622	0.0168098	0.0228659
	6.88706	0.016885	0.022841
	6.8879	0.0168797	0.0228335
	6.88874	0.016843	0.0228525
	6.88958	0.0168279	0.0228706
	6.89042	0.0168475	0.0228678
	6.89127	0.0168722	0.022831
	6.89211	0.0168583	0.0228105
	6.89295	0.0168458	0.0228254
	6.89379	0.0168503	0.0228648
	6.89463	0.0168809	0.0228597
	6.89548	0.0169243	0.0228726
	6.89632	0.0169374	0.0229301
	6.89716	0.0169482	0.0229052
	6.898	0.0169623	0.0228471
	6.89884	0.0169475	0.022823
	6.89968	0.0169185	0.0228216
	6.90053	0.0169203	0.0228477
	6.90137	0.0169467	0.0228609
	6.90221	0.0169734	0.0228179
	6.90305	0.0170208	0.0227874
	6.90389	0.0170736	0.0228045
	6.90473	0.0171123	0.0228441
	6.90558	0.0170613	0.0228759
	6.90642	0.0170321	0.0228963
	6.90726	0.0170431	0.0228698
	6.9081	0.0170669	0.0228706
	6.90894	0.0170655	0.0228988
	6.90978	0.0170876	0.0228924
	6.91063	0.0171078	0.0228791
	6.91147	0.0170725	0.0228735
	6.91231	0.0170421	0.0228705
	6.91315	0.0170455	0.0228908
	6.91399	0.0171102	0.0228698
	6.91483	0.0171568	0.0228165
	6.91568	0.0171664	0.0228119
	6.91652	0.0171486	0.0228047
	6.91736	0.0171199	0.0227732
	6.9182	0.0171247	0.0227643
	6.91904	0.0171687	0.0228024
	6.91989	0.0172188	0.022798
	6.92073	0.0172286	0.0227396
	6.92157	0.0172297	0.0227031
	6.92241	0.0172357	0.0226964
	6.92325	0.0172473	0.0227237
	6.92409	0.0172526	0.0227572
	6.92494	0.0172416	0.0227651
	6.92578	0.017224	0.0227343
	6.92662	0.0172333	0.0227191
	6.92746	0.0172731	0.022724
	6.9283	0.017311	0.0227111
	6.92914	0.0173328	0.0227051
	6.92999	0.0173401	0.0227366
	6.93083	0.0173313	0.0227582
	6.93167	0.0173318	0.0227211
	6.93251	0.0173617	0.0226881
	6.93335	0.0173787	0.0226968
	6.93419	0.0173726	0.0227396
	6.93504	0.0173814	0.0226984
	6.93588	0.0174142	0.0226421
	6.93672	0.0174423	0.0226577
	6.93756	0.0174417	0.0227229
	6.9384	0.0174236	0.02272
	6.93925	0.0174215	0.022695
	6.94009	0.0174522	0.0227015
	6.94093	0.0174951	0.0227372
	6.94177	0.0174973	0.0227623
	6.94261	0.0174967	0.0227936
	6.94345	0.0175022	0.0228599
	6.9443	0.0175122	0.0229965
	6.94514	0.0175433	0.022843
	6.94598	0.0176195	0.0226461
	6.94682	0.0176437	0.0226334
	6.94766	0.0175874	0.0226669
	6.9485	0.0175838	0.0226793
	6.94935	0.0176258	0.0226879
	6.95019	0.0176811	0.0226937
	6.95103	0.0177186	0.0227024
	6.95187	0.0177145	0.0226632
	6.95271	0.0177076	0.0226621
	6.95355	0.0177085	0.0227059
	6.9544	0.017714	0.0227061
	6.95524	0.0177428	0.0226352
	6.95608	0.01778	0.0226167
	6.95692	0.0178045	0.0226281
	6.95776	0.0178202	0.0226485
	6.9586	0.0178251	0.0226666
	6.95945	0.017855	0.0226849
	6.96029	0.017965	0.022673
	6.96113	0.0180611	0.0226567
	6.96197	0.0179936	0.0226562
	6.96281	0.017897	0.0226572
	6.96366	0.0178839	0.0226355
	6.9645	0.0179157	0.0225977
	6.96534	0.0179389	0.0225875
	6.96618	0.0179349	0.022595
	6.96702	0.0179463	0.0225952
	6.96786	0.0179799	0.0225759
	6.96871	0.0179938	0.0225556
	6.96955	0.0180019	0.0225478
	6.97039	0.0180204	0.0225635
	6.97123	0.0180487	0.0225718
	6.97207	0.0180862	0.02252
	6.97291	0.0180718	0.0224766
	6.97376	0.0180542	0.0224678
	6.9746	0.0180582	0.0224775
	6.97544	0.0180765	0.022543
	6.97628	0.0181063	0.022615
	6.97712	0.0181493	0.0225609
	6.97796	0.0181968	0.0225329
	6.97881	0.0182277	0.0225246
	6.97965	0.018275	0.0224942
	6.98049	0.0182834	0.0224957
	6.98133	0.018294	0.0225478
	6.98217	0.0183629	0.0225941
	6.98301	0.0183938	0.0225604
	6.98386	0.0183761	0.0224758
	6.9847	0.0183501	0.0224522
	6.98554	0.018347	0.0224478
	6.98638	0.018376	0.0224614
	6.98722	0.0184179	0.0224615
	6.98807	0.0184459	0.0224524
	6.98891	0.0185333	0.0224566
	6.98975	0.0186161	0.0224408
	6.99059	0.0185979	0.0224387
	6.99143	0.0185361	0.0224579
	6.99227	0.0185174	0.0224508
	6.99312	0.0185327	0.0224351
	6.99396	0.0186233	0.0224318
	6.9948	0.0186618	0.0224469
	6.99564	0.0186286	0.0224929
	6.99648	0.0186265	0.0225081
	6.99732	0.0186606	0.0225064
	6.99817	0.0187176	0.0224964
	6.99901	0.0188037	0.0224621
	6.99985	0.0188013	0.0224296
	7.00069	0.0188219	0.0224126
	7.00153	0.0189563	0.0223987
	7.00237	0.0189622	0.0224066
	7.00322	0.0188553	0.0224324
	7.00406	0.0188573	0.0224116
	7.0049	0.0189046	0.0223498
	7.00574	0.0189136	0.0223345
	7.00658	0.0189255	0.0223582
	7.00742	0.0189806	0.0223806
	7.00827	0.0190052	0.0223635
	7.00911	0.0190083	0.0223535
	7.00995	0.0190071	0.0223313
	7.01079	0.0189898	0.0223
	7.01163	0.0189859	0.0223006
	7.01248	0.0190031	0.0223277
	7.01332	0.0190522	0.0224121
	7.01416	0.0191214	0.0224739
	7.015	0.0191759	0.0224177
	7.01584	0.0192429	0.0223705
	7.01668	0.0192842	0.0223604
	7.01753	0.0193071	0.022367
	7.01837	0.0193671	0.0223626
	7.01921	0.0193707	0.022336
	7.02005	0.0193434	0.0222959
	7.02089	0.0193609	0.0222705
	7.02173	0.0194188	0.0222689
	7.02258	0.0194913	0.0222889
	7.02342	0.0194844	0.0223189
	7.02426	0.0194873	0.0223379
	7.0251	0.0195599	0.0223286
	7.02594	0.0196731	0.0222924
	7.02678	0.0196376	0.0222717
	7.02763	0.0195595	0.022275
	7.02847	0.0195652	0.0223361
	7.02931	0.0196167	0.022367
	7.03015	0.0196594	0.0223059
	7.03099	0.0197049	0.0222961
	7.03184	0.0197267	0.022343
	7.03268	0.0197667	0.0223481
	7.03352	0.0198259	0.0222662
	7.03436	0.0198455	0.0222033
	7.0352	0.0198607	0.0221935
	7.03604	0.0198946	0.0222053
	7.03689	0.0199286	0.0222106
	7.03773	0.019966	0.0222097
	7.03857	0.0199583	0.0222163
	7.03941	0.0199603	0.022242
	7.04025	0.0199933	0.0222323
	7.04109	0.0200629	0.022207
	7.04194	0.0201317	0.0221865
	7.04278	0.0201866	0.0221715
	7.04362	0.0202059	0.0221599
	7.04446	0.0202205	0.0221745
	7.0453	0.0202749	0.0222493
	7.04614	0.0203771	0.0222191
	7.04699	0.0204391	0.0221717
	7.04783	0.020447	0.0221783
	7.04867	0.0204253	0.0222125
	7.04951	0.0204458	0.0222668
	7.05035	0.0205551	0.0223011
	7.05119	0.0206273	0.0222879
	7.05204	0.0205726	0.0222474
	7.05288	0.020567	0.0221926
	7.05372	0.0206554	0.0221436
	7.05456	0.0207271	0.0221129
	7.0554	0.0207646	0.0220979
	7.05625	0.0207842	0.0220962
	7.05709	0.0207983	0.0221088
	7.05793	0.0208426	0.0221386
	7.05877	0.0208585	0.0222146
	7.05961	0.0208512	0.0223767
	7.06045	0.0208819	0.0224058
	7.0613	0.0209838	0.0222994
	7.06214	0.0210822	0.0222285
	7.06298	0.0210987	0.0221577
	7.06382	0.0210742	0.0221125
	7.06466	0.0210713	0.0220902
	7.0655	0.0210985	0.0220643
	7.06635	0.0211841	0.0220452
	7.06719	0.0213176	0.0220595
	7.06803	0.0214026	0.0220965
	7.06887	0.0214485	0.0220883
	7.06971	0.0214997	0.0220632
	7.07055	0.0215651	0.0220546
	7.0714	0.0215534	0.0220735
	7.07224	0.0215433	0.0221406
	7.07308	0.0215793	0.0221586
	7.07392	0.0216591	0.0221029
	7.07476	0.0217093	0.0220794
	7.0756	0.0217386	0.0220907
	7.07645	0.0217791	0.0221172
	7.07729	0.0217962	0.0221272
	7.07813	0.0218376	0.0221078
	7.07897	0.0219028	0.0220618
	7.07981	0.0218726	0.0220444
	7.08066	0.0218532	0.0220455
	7.0815	0.0219119	0.0220509
	7.08234	0.0220334	0.0220404
	7.08318	0.0221069	0.0220341
	7.08402	0.0221726	0.0220571
	7.08486	0.0222064	0.0221202
	7.08571	0.0222343	0.0220964
	7.08655	0.0223374	0.0220314
	7.08739	0.0224214	0.0220201
	7.08823	0.0224291	0.022013
	7.08907	0.0224348	0.0219792
	7.08991	0.022495	0.0219659
	7.09076	0.0225795	0.021978
	7.0916	0.0226371	0.0220091
	7.09244	0.0226805	0.0220297
	7.09328	0.022764	0.0220446
	7.09412	0.0228139	0.0220289
	7.09496	0.0228867	0.0220258
	7.09581	0.0229606	0.0220396
	7.09665	0.0230214	0.0220079
	7.09749	0.0230629	0.0219797
	7.09833	0.0230909	0.0219662
	7.09917	0.0231806	0.0219498
	7.10002	0.0232822	0.021949
	7.10086	0.0233676	0.02197
	7.1017	0.0234577	0.0219862
	7.10254	0.0235083	0.0219885
	7.10338	0.0235482	0.0219547
	7.10422	0.0236404	0.0219255
	7.10507	0.0237231	0.0219266
	7.10591	0.023809	0.0219507
	7.10675	0.023869	0.0220197
	7.10759	0.0239143	0.0222343
	7.10843	0.0239836	0.0222585
	7.10927	0.0240477	0.0220105
	7.11012	0.0241198	0.0219469
	7.11096	0.0242132	0.0219596
	7.1118	0.0243166	0.0219698
	7.11264	0.0244096	0.0219376
	7.11348	0.0244866	0.0219183
	7.11432	0.0245961	0.0218999
	7.11517	0.0247103	0.0218823
	7.11601	0.0246731	0.0218916
	7.11685	0.0246647	0.0219297
	7.11769	0.0247357	0.0218895
	7.11853	0.024879	0.0218578
	7.11937	0.0250353	0.0218624
	7.12022	0.0251391	0.0218993
	7.12106	0.0251473	0.0219266
	7.1219	0.025166	0.0219183
	7.12274	0.0252361	0.0218919
	7.12358	0.0253373	0.0218512
	7.12443	0.0253951	0.0218396
	7.12527	0.0254068	0.0218739
	7.12611	0.0254526	0.0219332
	7.12695	0.0255711	0.021987
	7.12779	0.0256652	0.0221269
	7.12863	0.0257477	0.0221131
	7.12948	0.0258556	0.0222275
	7.13032	0.025985	0.0220093
	7.13116	0.0261361	0.0218697
	7.132	0.0262029	0.0218427
	7.13284	0.0262505	0.0218682
	7.13368	0.0262797	0.0218837
	7.13453	0.0263156	0.0218348
	7.13537	0.0264023	0.0218126
	7.13621	0.0265473	0.0218021
	7.13705	0.0266919	0.0217972
	7.13789	0.0268677	0.0218345
	7.13873	0.02774	0.0218607
	7.13958	0.0278907	0.0218073
	7.14042	0.0271866	0.0217844
	7.14126	0.0271215	0.021792
	7.1421	0.0271012	0.0218203
	7.14294	0.0271329	0.0218505
	7.14378	0.0272968	0.0218722
	7.14463	0.0274348	0.0218254
	7.14547	0.0275862	0.0217944
	7.14631	0.0277201	0.0217992
	7.14715	0.0277745	0.0218748
	7.14799	0.0278107	0.0219877
	7.14884	0.0279432	0.0219071
	7.14968	0.0280983	0.0218195
	7.15052	0.0282257	0.0217896
	7.15136	0.0286724	0.021788
	7.1522	0.0286407	0.0218169
	7.15304	0.0285676	0.0218542
	7.15389	0.0286179	0.0220398
	7.15473	0.0286586	0.0219802
	7.15557	0.028758	0.0218034
	7.15641	0.0288463	0.0217623
	7.15725	0.0289722	0.0217597
	7.15809	0.0291123	0.0217579
	7.15894	0.0292816	0.021756
	7.15978	0.0294125	0.0217565
	7.16062	0.0294554	0.0217454
	7.16146	0.0294867	0.0217338
	7.1623	0.0295293	0.0217416
	7.16314	0.0296824	0.0217666
	7.16399	0.0309399	0.0217596
	7.16483	0.0316718	0.0217596
	7.16567	0.0306954	0.0217806
	7.16651	0.0304249	0.0217905
	7.16735	0.0304816	0.0217845
	7.16819	0.0306116	0.0217631
	7.16904	0.0306677	0.0217342
	7.16988	0.0307227	0.0217262
	7.17072	0.0309031	0.0217369
	7.17156	0.0311113	0.0217725
	7.1724	0.0312757	0.0217863
	7.17325	0.031439	0.0217892
	7.17409	0.0315309	0.0217962
	7.17493	0.0315819	0.0218116
	7.17577	0.0317198	0.0218322
	7.17661	0.0319564	0.0218037
	7.17745	0.0321205	0.0217774
	7.1783	0.0321804	0.0217618
	7.17914	0.0321909	0.0217235
	7.17998	0.0322269	0.021714
	7.18082	0.032336	0.0217232
	7.18166	0.0324934	0.0217072
	7.1825	0.0326847	0.0216714
	7.18335	0.0328261	0.0216471
	7.18419	0.0329142	0.0216522
	7.18503	0.033064	0.0217175
	7.18587	0.0331543	0.0217633
	7.18671	0.0332616	0.0217199
	7.18755	0.0334629	0.0216895
	7.1884	0.0335991	0.0216965
	7.18924	0.033699	0.0217345
	7.19008	0.0338235	0.0217385
	7.19092	0.0340257	0.0217329
	7.19176	0.0341575	0.0217528
	7.19261	0.0342599	0.0217845
	7.19345	0.0343829	0.0217618
	7.19429	0.0345205	0.0217092
	7.19513	0.0346763	0.0216732
	7.19597	0.0348169	0.0216691
	7.19681	0.0349407	0.0216829
	7.19766	0.0350483	0.0216974
	7.1985	0.0351318	0.0216867
	7.19934	0.0352992	0.0216583
	7.20018	0.0354908	0.0216349
	7.20102	0.0357046	0.0216326
	7.20186	0.0358992	0.0216693
	7.20271	0.0360189	0.0218376
	7.20355	0.036103	0.0217846
	7.20439	0.036161	0.0217278
	7.20523	0.0362564	0.0216884
	7.20607	0.0364049	0.0216712
	7.20691	0.0366207	0.021666
	7.20776	0.0368553	0.0216716
	7.2086	0.0370699	0.0216747
	7.20944	0.0374825	0.0216839
	7.21028	0.0386819	0.0217144
	7.21112	0.038886	0.021719
	7.21196	0.0381345	0.0217083
	7.21281	0.0378691	0.0217149
	7.21365	0.0380172	0.021707
	7.21449	0.0381015	0.0216669
	7.21533	0.0381719	0.0216542
	7.21617	0.0383453	0.0216544
	7.21702	0.0385471	0.0216707
	7.21786	0.0388228	0.0217183
	7.2187	0.0394103	0.0216972
	7.21954	0.0392778	0.0216541
	7.22038	0.0391987	0.0216574
	7.22122	0.0394403	0.0217215
	7.22207	0.0397447	0.0217601
	7.22291	0.0398955	0.0217222
	7.22375	0.0399867	0.0217057
	7.22459	0.0401776	0.0217058
	7.22543	0.0404319	0.0217035
	7.22627	0.0405489	0.0216984
	7.22712	0.0406901	0.0216989
	7.22796	0.040933	0.0217084
	7.2288	0.0411861	0.0217182
	7.22964	0.0415932	0.0217273
	7.23048	0.0420264	0.0217216
	7.23132	0.0418454	0.0217107
	7.23217	0.041731	0.0217153
	7.23301	0.0417964	0.0217365
	7.23385	0.0419763	0.0217766
	7.23469	0.0422262	0.0218066
	7.23553	0.0424846	0.0217774
	7.23637	0.0426573	0.0217227
	7.23722	0.042777	0.0216715
	7.23806	0.0429341	0.0216689
	7.2389	0.0431447	0.0217243
	7.23974	0.0433043	0.0217717
	7.24058	0.0434457	0.0217942
	7.24143	0.0437569	0.0218264
	7.24227	0.0440926	0.0218097
	7.24311	0.0442537	0.0219255
	7.24395	0.0443035	0.0220869
	7.24479	0.0445205	0.0218614
	7.24563	0.0448081	0.0217322
	7.24648	0.0449984	0.0217342
	7.24732	0.0452113	0.0217444
	7.24816	0.0454256	0.0217797
	7.249	0.0455533	0.0218115
	7.24984	0.0457078	0.0218148
	7.25068	0.0459285	0.0217873
	7.25153	0.0461653	0.0217686
	7.25237	0.0463089	0.0217658
	7.25321	0.0464935	0.0217193
	7.25405	0.0467132	0.0216987
	7.25489	0.046933	0.0217322
	7.25573	0.0471697	0.0217751
	7.25658	0.0474416	0.0217543
	7.25742	0.0477236	0.0217548
	7.25826	0.0479876	0.0217833
	7.2591	0.0482442	0.0218121
	7.25994	0.0484701	0.021812
	7.26079	0.0487662	0.0217699
	7.26163	0.0491045	0.0217649
	7.26247	0.0492792	0.0218269
	7.26331	0.0493669	0.0218658
	7.26415	0.0495112	0.0218382
	7.26499	0.0496958	0.0218246
	7.26584	0.0499917	0.0218184
	7.26668	0.0502864	0.0218096
	7.26752	0.0504448	0.0218124
	7.26836	0.0505838	0.0218087
	7.2692	0.0508052	0.0217981
	7.27004	0.0510666	0.0217694
	7.27089	0.0514186	0.0217636
	7.27173	0.0516757	0.0217899
	7.27257	0.0519036	0.0218214
	7.27341	0.0522106	0.0218376
	7.27425	0.0524848	0.0218681
	7.27509	0.0526987	0.0218937
	7.27594	0.0530896	0.0218496
	7.27678	0.0534281	0.0218053
	7.27762	0.0534665	0.0218103
	7.27846	0.0536527	0.021993
	7.2793	0.0539213	0.0229814
	7.28014	0.0541178	0.0228726
	7.28099	0.0543156	0.0220158
	7.28183	0.0546271	0.0219111
	7.28267	0.0549816	0.0220006
	7.28351	0.0552147	0.0219572
	7.28435	0.0554291	0.0218586
	7.2852	0.0557516	0.0218614
	7.28604	0.0559714	0.0218764
	7.28688	0.0561853	0.0218281
	7.28772	0.0566267	0.0218147
	7.28856	0.0570247	0.0218323
	7.2894	0.0572785	0.0218246
	7.29025	0.0574496	0.0218111
	7.29109	0.0576748	0.0218325
	7.29193	0.0579638	0.0218812
	7.29277	0.0581966	0.0218771
	7.29361	0.0584296	0.0218714
	7.29445	0.0586855	0.0219042
	7.2953	0.0589156	0.0221693
	7.29614	0.0593295	0.0224433
	7.29698	0.0597964	0.0222161
	7.29782	0.0601478	0.0220623
	7.29866	0.0603726	0.0219993
	7.2995	0.0606805	0.0219623
	7.30035	0.0609419	0.021942
	7.30119	0.061181	0.0219319
	7.30203	0.061496	0.0219376
	7.30287	0.0618959	0.0219616
	7.30371	0.0622332	0.0219979
	7.30455	0.0624727	0.0221116
	7.3054	0.0627388	0.0221893
	7.30624	0.0631502	0.0220897
	7.30708	0.0636366	0.0220206
	7.30792	0.0640739	0.0220199
	7.30876	0.064337	0.0220247
	7.30961	0.0645857	0.0219989
	7.31045	0.0647959	0.0219735
	7.31129	0.0650252	0.0219665
	7.31213	0.0653256	0.021992
	7.31297	0.0655654	0.0220486
	7.31381	0.0657363	0.0220716
	7.31466	0.0659496	0.0220291
	7.3155	0.0662742	0.0220234
	7.31634	0.0665998	0.0220498
	7.31718	0.0668808	0.0221043
	7.31802	0.06718	0.0221672
	7.31886	0.0674915	0.0221407
	7.31971	0.0677868	0.0221186
	7.32055	0.0679841	0.0220969
	7.32139	0.0681898	0.0220641
	7.32223	0.0686771	0.0220573
	7.32307	0.0692974	0.0220762
	7.32391	0.0698509	0.0220901
	7.32476	0.0703324	0.0220891
	7.3256	0.070851	0.0221297
	7.32644	0.071182	0.0222213
	7.32728	0.0714851	0.0221859
	7.32812	0.071888	0.0221225
	7.32897	0.0724194	0.0221323
	7.32981	0.0729061	0.0221691
	7.33065	0.0734446	0.0221512
	7.33149	0.0738846	0.0221503
	7.33233	0.0741653	0.0221719
	7.33317	0.0743964	0.0221757
	7.33402	0.0745242	0.0221751
	7.33486	0.0747276	0.0222051
	7.3357	0.0750939	0.0222247
	7.33654	0.0754193	0.0222445
	7.33738	0.0756674	0.022299
	7.33822	0.0760617	0.0223123
	7.33907	0.0763432	0.0222968
	7.33991	0.0765135	0.0222897
	7.34075	0.076722	0.0222889
	7.34159	0.0771134	0.0222974
	7.34243	0.0775368	0.0223272
	7.34327	0.0780227	0.0223337
	7.34412	0.0784422	0.0223075
	7.34496	0.0788855	0.0223044
	7.3458	0.0794262	0.0223037
	7.34664	0.0796885	0.0223167
	7.34748	0.0797512	0.0223594
	7.34832	0.0799208	0.0223835
	7.34917	0.0802128	0.0224112
	7.35001	0.0805089	0.0223916
	7.35085	0.0809584	0.0223573
	7.35169	0.0815529	0.0223439
	7.35253	0.082151	0.0223578
	7.35338	0.0828421	0.0223984
	7.35422	0.0834469	0.0224359
	7.35506	0.0838332	0.0224762
	7.3559	0.0840286	0.0224441
	7.35674	0.0841791	0.0224223
	7.35758	0.0844628	0.0224286
	7.35843	0.0848572	0.022449
	7.35927	0.0851429	0.0224848
	7.36011	0.0854207	0.0225281
	7.36095	0.0859225	0.0225639
	7.36179	0.0863181	0.0225874
	7.36263	0.0864328	0.022608
	7.36348	0.0865088	0.0225973
	7.36432	0.0867288	0.0225412
	7.36516	0.0871728	0.0225307
	7.366	0.0875924	0.0225492
	7.36684	0.0879741	0.022594
	7.36768	0.0882906	0.0226412
	7.36853	0.0886361	0.0226287
	7.36937	0.0890967	0.0225779
	7.37021	0.089667	0.0225691
	7.37105	0.0902139	0.0225813
	7.37189	0.0906372	0.0226161
	7.37273	0.0909949	0.0226765
	7.37358	0.0913755	0.0227118
	7.37442	0.0917939	0.0227083
	7.37526	0.0922217	0.0227187
	7.3761	0.0927423	0.0227181
	7.37694	0.0933934	0.0226914
	7.37779	0.0939967	0.0226711
	7.37863	0.0941566	0.0226739
	7.37947	0.0941503	0.0227452
	7.38031	0.0942898	0.0228685
	7.38115	0.094647	0.0228412
	7.38199	0.0950205	0.022798
	7.38284	0.0954041	0.0228118
	7.38368	0.0960348	0.0228426
	7.38452	0.0968233	0.0228857
	7.38536	0.0972748	0.0229084
	7.3862	0.0977824	0.0228933
	7.38704	0.0984631	0.0228829
	7.38789	0.098921	0.0228571
	7.38873	0.0994162	0.0228434
	7.38957	0.100248	0.0228605
	7.39041	0.100756	0.0228928
	7.39125	0.100802	0.0229081
	7.39209	0.101147	0.0229442
	7.39294	0.101595	0.0230131
	7.39378	0.102092	0.0230727
	7.39462	0.102395	0.0230833
	7.39546	0.102809	0.0230571
	7.3963	0.103214	0.0230253
	7.39714	0.103564	0.0230051
	7.39799	0.104215	0.0229999
	7.39883	0.104913	0.023002
	7.39967	0.105491	0.0230234
	7.40051	0.105851	0.0230553
	7.40135	0.106174	0.023062
	7.4022	0.106717	0.0230609
	7.40304	0.107409	0.0230641
	7.40388	0.108098	0.0230906
	7.40472	0.108784	0.0231173
	7.40556	0.10948	0.0231165
	7.4064	0.109869	0.023135
	7.40725	0.110034	0.0231781
	7.40809	0.11035	0.0232108
	7.40893	0.110895	0.0232173
	7.40977	0.1116	0.0232444
	7.41061	0.112353	0.0233251
	7.41145	0.11318	0.0233585
	7.4123	0.114007	0.0233076
	7.41314	0.114655	0.0232666
	7.41398	0.115241	0.0232669
	7.41482	0.115979	0.023316
	7.41566	0.116731	0.0234066
	7.4165	0.11739	0.0235155
	7.41735	0.117836	0.0234557
	7.41819	0.118109	0.0234228
	7.41903	0.118379	0.0234542
	7.41987	0.118936	0.0235014
	7.42071	0.119835	0.0234922
	7.42156	0.120751	0.0234985
	7.4224	0.121747	0.0235431
	7.42324	0.122374	0.0235883
	7.42408	0.122799	0.0236433
	7.42492	0.123382	0.0236934
	7.42576	0.123921	0.0244165
	7.42661	0.124372	0.025174
	7.42745	0.124908	0.0239802
	7.42829	0.125625	0.0237523
	7.42913	0.126359	0.0237118
	7.42997	0.126894	0.0237312
	7.43081	0.127524	0.0238089
	7.43166	0.12828	0.0238947
	7.4325	0.128769	0.0239805
	7.43334	0.129181	0.0251028
	7.43418	0.129848	0.0262275
	7.43502	0.130677	0.0253324
	7.43586	0.131215	0.0239794
	7.43671	0.131886	0.0238577
	7.43755	0.132659	0.0238693
	7.43839	0.13334	0.0239398
	7.43923	0.133847	0.0239904
	7.44007	0.134487	0.0239756
	7.44091	0.135053	0.0239527
	7.44176	0.135784	0.0239517
	7.4426	0.136559	0.0239531
	7.44344	0.137327	0.0239563
	7.44428	0.137981	0.023994
	7.44512	0.138409	0.0240085
	7.44597	0.138952	0.0240124
	7.44681	0.139877	0.0240407
	7.44765	0.141054	0.0240538
	7.44849	0.142044	0.0240794
	7.44933	0.142943	0.0241524
	7.45017	0.143667	0.024181
	7.45102	0.143955	0.0241757
	7.45186	0.143903	0.0241543
	7.4527	0.143906	0.0241387
	7.45354	0.144178	0.0241512
	7.45438	0.144841	0.024211
	7.45522	0.145495	0.0242628
	7.45607	0.146104	0.0242626
	7.45691	0.146797	0.0242614
	7.45775	0.147622	0.0242866
	7.45859	0.148357	0.0243144
	7.45943	0.148954	0.0243286
	7.46027	0.149814	0.0243205
	7.46112	0.151118	0.0243154
	7.46196	0.151996	0.0243416
	7.4628	0.152573	0.0244156
	7.46364	0.153586	0.0244556
	7.46448	0.154396	0.0244418
	7.46532	0.154675	0.0244399
	7.46617	0.155037	0.0244657
	7.46701	0.155806	0.0245098
	7.46785	0.156634	0.0245414
	7.46869	0.157319	0.0245555
	7.46953	0.15816	0.0245947
	7.47038	0.158902	0.0246098
	7.47122	0.159653	0.0246076
	7.47206	0.160388	0.0246282
	7.4729	0.161033	0.024696
	7.47374	0.16179	0.0247558
	7.47458	0.162533	0.0247987
	7.47543	0.16314	0.0248141
	7.47627	0.163862	0.0248172
	7.47711	0.164446	0.0248359
	7.47795	0.165046	0.0248671
	7.47879	0.165738	0.024913
	7.47963	0.166601	0.0249598
	7.48048	0.167595	0.024957
	7.48132	0.168582	0.0249568
	7.48216	0.169218	0.0249726
	7.483	0.169445	0.0249363
	7.48384	0.16974	0.0249861
	7.48468	0.170524	0.0250991
	7.48553	0.171548	0.0251309
	7.48637	0.172321	0.025122
	7.48721	0.172882	0.0251197
	7.48805	0.173635	0.0251248
	7.48889	0.174533	0.0251665
	7.48974	0.175533	0.0252216
	7.49058	0.176541	0.0252462
	7.49142	0.177409	0.025279
	7.49226	0.178341	0.0253069
	7.4931	0.179296	0.0253449
	7.49394	0.17995	0.0253672
	7.49479	0.180601	0.025375
	7.49563	0.181216	0.0253921
	7.49647	0.182282	0.0254369
	7.49731	0.183345	0.025475
	7.49815	0.184055	0.0255047
	7.49899	0.184873	0.0255605
	7.49984	0.186171	0.0255651
	7.50068	0.187491	0.025535
	7.50152	0.188769	0.0255206
	7.50236	0.18981	0.0255275
	7.5032	0.190771	0.0255516
	7.50404	0.191944	0.0256026
	7.50489	0.19279	0.0256314
	7.50573	0.193365	0.025653
	7.50657	0.19423	0.0256902
	7.50741	0.195019	0.0257043
	7.50825	0.195832	0.0257412
	7.50909	0.196465	0.0258481
	7.50994	0.197179	0.0258734
	7.51078	0.197945	0.0258841
	7.51162	0.198575	0.0259559
	7.51246	0.199459	0.0259608
	7.5133	0.2003	0.0259323
	7.51415	0.200876	0.0259447
	7.51499	0.201181	0.0260026
	7.51583	0.201626	0.0260419
	7.51667	0.202291	0.0260434
	7.51751	0.20306	0.0260399
	7.51835	0.204206	0.0260884
	7.5192	0.205168	0.0261554
	7.52004	0.205764	0.0261783
	7.52088	0.206097	0.0261851
	7.52172	0.206863	0.0261989
	7.52256	0.207986	0.0262558
	7.5234	0.208874	0.0263802
	7.52425	0.209468	0.0264242
	7.52509	0.209919	0.0263739
	7.52593	0.210607	0.0263448
	7.52677	0.21158	0.0263825
	7.52761	0.21267	0.0264689
	7.52845	0.21362	0.0265044
	7.5293	0.214572	0.0264905
	7.53014	0.215461	0.0264788
	7.53098	0.216124	0.0264882
	7.53182	0.216843	0.0265291
	7.53266	0.217574	0.0265829
	7.5335	0.218329	0.0266264
	7.53435	0.219334	0.0266708
	7.53519	0.221153	0.0266665
	7.53603	0.222678	0.0266638
	7.53687	0.223597	0.0267013
	7.53771	0.224041	0.026764
	7.53856	0.224555	0.0268334
	7.5394	0.22589	0.026884
	7.54024	0.227506	0.026961
	7.54108	0.228617	0.026975
	7.54192	0.22927	0.026986
	7.54276	0.229945	0.0270642
	7.54361	0.230956	0.027111
	7.54445	0.232171	0.0271048
	7.54529	0.233179	0.0271269
	7.54613	0.234141	0.0271714
	7.54697	0.234765	0.0272554
	7.54781	0.235059	0.0273591
	7.54866	0.235677	0.0273803
	7.5495	0.236786	0.0273744
	7.55034	0.238008	0.0273885
	7.55118	0.238819	0.0274193
	7.55202	0.239525	0.0275034
	7.55286	0.240371	0.027609
	7.55371	0.241129	0.027665
	7.55455	0.241767	0.0276907
	7.55539	0.242745	0.0276577
	7.55623	0.243634	0.0276344
	7.55707	0.244143	0.0276347
	7.55791	0.244784	0.0277023
	7.55876	0.245538	0.0278037
	7.5596	0.246011	0.0278227
	7.56044	0.245911	0.027804
	7.56128	0.245908	0.0278184
	7.56212	0.246524	0.0278996
	7.56297	0.247957	0.0280094
	7.56381	0.249733	0.0280249
	7.56465	0.251637	0.028011
	7.56549	0.253562	0.028304
	7.56633	0.255664	0.0282077
	7.56717	0.257036	0.0280541
	7.56802	0.257509	0.0280891
	7.56886	0.257814	0.0281293
	7.5697	0.258025	0.0281621
	7.57054	0.258343	0.0282257
	7.57138	0.259042	0.0282798
	7.57222	0.259667	0.0283103
	7.57307	0.260171	0.0283373
	7.57391	0.260776	0.0283726
	7.57475	0.261424	0.0284318
	7.57559	0.262184	0.0285027
	7.57643	0.263084	0.0285295
	7.57727	0.263558	0.0285407
	7.57812	0.264101	0.0285707
	7.57896	0.265178	0.0286017
	7.5798	0.265909	0.0286225
	7.58064	0.266273	0.0286389
	7.58148	0.266848	0.0286681
	7.58233	0.267599	0.0287426
	7.58317	0.268372	0.0287909
	7.58401	0.269179	0.0288625
	7.58485	0.270182	0.0289474
	7.58569	0.271416	0.028991
	7.58653	0.272453	0.0290038
	7.58738	0.273496	0.0290106
	7.58822	0.274689	0.0290149
	7.58906	0.275827	0.0290526
	7.5899	0.276887	0.0291404
	7.59074	0.277944	0.0292004
	7.59158	0.278778	0.0292333
	7.59243	0.279566	0.0292884
	7.59327	0.280455	0.0293342
	7.59411	0.281204	0.0293933
	7.59495	0.281834	0.0294407
	7.59579	0.282579	0.029476
	7.59663	0.283631	0.0295627
	7.59748	0.284546	0.0296579
	7.59832	0.285086	0.0297071
	7.59916	0.285641	0.0297473
	7.6	0.286763	0.0297738
	7.60084	0.28791	0.0297735
	7.60168	0.288477	0.0297738
	7.60253	0.289182	0.0297962
	7.60337	0.29036	0.0298597
	7.60421	0.291646	0.0299235
	7.60505	0.293126	0.0299899
	7.60589	0.294466	0.030013
	7.60674	0.295358	0.0300195
	7.60758	0.296035	0.0300666
	7.60842	0.29643	0.0301476
	7.60926	0.297028	0.0301666
	7.6101	0.29786	0.0301287
	7.61094	0.298972	0.0301518
	7.61179	0.29993	0.0302453
	7.61263	0.300971	0.0303032
	7.61347	0.302196	0.0303441
	7.61431	0.30344	0.0303897
	7.61515	0.304205	0.0304815
	7.61599	0.30506	0.0305768
	7.61684	0.307095	0.0306011
	7.61768	0.311083	0.0306073
	7.61852	0.315216	0.0306489
	7.61936	0.317679	0.0307052
	7.6202	0.318569	0.0307847
	7.62104	0.319174	0.0308833
	7.62189	0.319624	0.0309201
	7.62273	0.319671	0.0309476
	7.62357	0.31923	0.0312223
	7.62441	0.319108	0.0324606
	7.62525	0.319647	0.0337922
	7.62609	0.320573	0.0325776
	7.62694	0.321814	0.031252
	7.62778	0.323382	0.0311317
	7.62862	0.324515	0.0311619
	7.62946	0.325379	0.0312198
	7.6303	0.326373	0.0312731
	7.63115	0.327458	0.0313339
	7.63199	0.328868	0.0314079
	7.63283	0.331014	0.0315156
	7.63367	0.332676	0.0315514
	7.63451	0.333276	0.0315818
	7.63535	0.333926	0.0316313
	7.6362	0.335314	0.0316835
	7.63704	0.337019	0.0317327
	7.63788	0.338054	0.0317469
	7.63872	0.33862	0.0317951
	7.63956	0.339232	0.0318638
	7.6404	0.339802	0.0319611
	7.64125	0.340405	0.0320368
	7.64209	0.341148	0.032073
	7.64293	0.341896	0.0320924
	7.64377	0.342774	0.0321271
	7.64461	0.343697	0.0322025
	7.64545	0.344516	0.0322607
	7.6463	0.345384	0.0323588
	7.64714	0.346046	0.0324364
	7.64798	0.346854	0.032479
	7.64882	0.347435	0.0325076
	7.64966	0.348147	0.0325071
	7.65051	0.349085	0.0324784
	7.65135	0.349931	0.0324961
	7.65219	0.350548	0.0326228
	7.65303	0.351464	0.0327743
	7.65387	0.352513	0.0328599
	7.65471	0.353444	0.0329147
	7.65556	0.354381	0.0330208
	7.6564	0.355532	0.0330941
	7.65724	0.357007	0.0331075
	7.65808	0.358125	0.0331393
	7.65892	0.358639	0.0332034
	7.65976	0.358944	0.0332337
	7.66061	0.35964	0.0332473
	7.66145	0.360907	0.0333191
	7.66229	0.362304	0.033447
	7.66313	0.363779	0.0335251
	7.66397	0.364861	0.0335087
	7.66481	0.365669	0.0334657
	7.66566	0.366882	0.0334764
	7.6665	0.367252	0.0335733
	7.66734	0.367365	0.0337144
	7.66818	0.36746	0.0337773
	7.66902	0.367762	0.0337991
	7.66986	0.368635	0.0338351
	7.67071	0.36992	0.0338884
	7.67155	0.3713	0.0339791
	7.67239	0.372748	0.0340261
	7.67323	0.374177	0.0340425
	7.67407	0.375076	0.0340803
	7.67492	0.375316	0.0341185
	7.67576	0.375271	0.0341591
	7.6766	0.375574	0.0342516
	7.67744	0.376576	0.0344982
	7.67828	0.377879	0.0345434
	7.67912	0.378975	0.0345702
	7.67997	0.379664	0.0346327
	7.68081	0.3806	0.0347401
	7.68165	0.381974	0.0348611
[truncated: 8,696 more rows]
