# Supplementary material for: In vitro functional analysis of gRNA sites regulating assembly of hepatitis B virus
Source: Commun Biol. 2021 Dec 16;4:1407. doi: 10.1038/s42003-021-02897-2 (PMC8677749; doi:10.1038/s42003-021-02897-2)
Supplement: Supplementary file 8 — Supplementary Data S3 [file 42003_2021_2897_MOESM8_ESM.xlsx]

## Sheet: Sheet1
	Figure S3					Figure S3
volume (mL)	DeltaPS2	DeltaPS2_Rnased			volume (mL)	DeltaPS3_Rnased	DeltaPS3
6.00156	0.00389424	0.00369934			6.00156	0.00463653	0.00534829
6.00324	0.00387908	0.00369778			6.00324	0.00465272	0.00536149
6.00493	0.00388235	0.00371887			6.00493	0.00465403	0.00537612
6.00661	0.00390394	0.0037226			6.00661	0.00465392	0.00534661
6.00829	0.00391479	0.00370983			6.00829	0.00464739	0.00531378
6.00998	0.00391911	0.00370964			6.00998	0.00462374	0.00529637
6.01166	0.00387612	0.00371516			6.01166	0.00462306	0.0053235
6.01334	0.00386154	0.00372292			6.01334	0.00467259	0.00540224
6.01503	0.00387249	0.0037235			6.01503	0.0046668	0.00541833
6.01671	0.00389996	0.00371247			6.01671	0.00465715	0.00535947
6.01839	0.00392015	0.00370248			6.01839	0.00465794	0.00532754
6.02008	0.00389705	0.00369492			6.02008	0.00464525	0.0053372
6.02176	0.00388838	0.00369239			6.02176	0.0046364	0.00536552
6.02344	0.00388332	0.00369486			6.02344	0.00463599	0.00535576
6.02513	0.00388928	0.0036962			6.02513	0.00463739	0.00534322
6.02681	0.00390191	0.0036952			6.02681	0.00462791	0.00535034
6.0285	0.00391489	0.00369304			6.0285	0.00462867	0.00538024
6.03018	0.00399249	0.00368716			6.03018	0.00465713	0.0053819
6.03186	0.00392101	0.00368237			6.03186	0.00470784	0.00532633
6.03355	0.00390248	0.00368882			6.03355	0.00470693	0.0053188
6.03523	0.00389353	0.00370282			6.03523	0.00467215	0.00533634
6.03691	0.00389057	0.00370082			6.03691	0.0046709	0.00540187
6.0386	0.00388698	0.00369966			6.0386	0.0046507	0.00544383
6.04028	0.00387794	0.0036931			6.04028	0.00464391	0.00540625
6.04196	0.00389155	0.00369017			6.04196	0.00462736	0.00533673
6.04365	0.00393197	0.00369723			6.04365	0.00462444	0.00532839
6.04533	0.00390644	0.00370376			6.04533	0.00462833	0.00536405
6.04701	0.00388377	0.00371434			6.04701	0.00462754	0.00539594
6.0487	0.00389891	0.00370198			6.0487	0.0046414	0.00534729
6.05038	0.00392799	0.00369568			6.05038	0.00466058	0.00533883
6.05206	0.00390212	0.00370047			6.05206	0.00467605	0.00536719
6.05375	0.00391272	0.00370417			6.05375	0.00465864	0.00539412
6.05543	0.00392963	0.00370652			6.05543	0.00463341	0.0054196
6.05711	0.00391185	0.00371132			6.05711	0.00461075	0.00535915
6.0588	0.00390481	0.00371731			6.0588	0.00461454	0.00533362
6.06048	0.0039193	0.00371539			6.06048	0.00463	0.00536098
6.06216	0.0039428	0.00371133			6.06216	0.00463439	0.00537314
6.06385	0.0039765	0.00369626			6.06385	0.00462551	0.00544782
6.06553	0.00398026	0.00369419			6.06553	0.00460721	0.00543257
6.06721	0.00395122	0.00370221			6.06721	0.00461301	0.00535175
6.0689	0.00391657	0.00370592			6.0689	0.00463561	0.00537374
6.07058	0.00390952	0.00371546			6.07058	0.00465147	0.00538419
6.07227	0.00389549	0.00372652			6.07227	0.00465272	0.00537118
6.07395	0.00390814	0.00370828			6.07395	0.00467203	0.00540113
6.07563	0.00394471	0.00369995			6.07563	0.00469849	0.00540236
6.07732	0.00392865	0.00370315			6.07732	0.00466552	0.00537298
6.079	0.00391537	0.00370548			6.079	0.00465049	0.00537073
6.08068	0.00391994	0.00369872			6.08068	0.0046477	0.00538125
6.08237	0.00394334	0.00370399			6.08237	0.00464405	0.00539945
6.08405	0.00397135	0.00370536			6.08405	0.00463293	0.0054327
6.08573	0.00397705	0.00370417			6.08573	0.00463475	0.00538256
6.08742	0.00394075	0.0037164			6.08742	0.00464197	0.00536343
6.0891	0.00391244	0.00371627			6.0891	0.00464875	0.00536486
6.09078	0.00390496	0.00371457			6.09078	0.00466731	0.00537489
6.09247	0.00390909	0.00370947			6.09247	0.00465442	0.00537229
6.09415	0.00392857	0.00370545			6.09415	0.00464933	0.00539244
6.09583	0.00393945	0.00369626			6.09583	0.00467485	0.00542903
6.09752	0.00394178	0.0036863			6.09752	0.0046509	0.00541782
6.0992	0.0039473	0.00369149			6.0992	0.00463995	0.0054145
6.10088	0.00394685	0.00370384			6.10088	0.00464661	0.00540699
6.10257	0.00394762	0.00370375			6.10257	0.00465446	0.00540503
6.10425	0.0039441	0.00369372			6.10425	0.00464918	0.00540828
6.10593	0.00393223	0.00369314			6.10593	0.00463541	0.0054314
6.10762	0.00392488	0.00369727			6.10762	0.00462576	0.00538381
6.1093	0.00392259	0.0036953			6.1093	0.00462471	0.00536422
6.11098	0.00392703	0.00369898			6.11098	0.00463921	0.00536821
6.11267	0.00393916	0.00373092			6.11267	0.00465038	0.00536932
6.11435	0.00392078	0.00373076			6.11435	0.00464078	0.00537898
6.11603	0.00391405	0.00372398			6.11603	0.00463794	0.00537677
6.11772	0.00393247	0.0037197			6.11772	0.0046354	0.00537732
6.1194	0.00393527	0.00370798			6.1194	0.00463861	0.00539474
6.12109	0.0039239	0.00371474			6.12109	0.00463099	0.00540243
6.12277	0.00392979	0.00372708			6.12277	0.00462306	0.00540725
6.12445	0.0040442	0.00371494			6.12445	0.00461892	0.00541229
6.12614	0.00405979	0.00371361			6.12614	0.00462483	0.00541947
6.12782	0.00393628	0.00371941			6.12782	0.00463012	0.00540794
6.1295	0.00393171	0.00372169			6.1295	0.00463385	0.00541566
6.13119	0.00393766	0.0037168			6.13119	0.00464864	0.00552321
6.13287	0.00393471	0.00372541			6.13287	0.0046496	0.00554481
6.13455	0.00392109	0.00373674			6.13455	0.00464813	0.00543926
6.13624	0.00392381	0.00373051			6.13624	0.00465644	0.00541866
6.13792	0.00395252	0.00370776			6.13792	0.00464954	0.00542744
6.1396	0.00397481	0.00370404			6.1396	0.00463611	0.00542892
6.14129	0.00399444	0.0037129			6.14129	0.00463757	0.00540082
6.14297	0.00396272	0.00371406			6.14297	0.00464702	0.00541346
6.14465	0.00395001	0.00371462			6.14465	0.00466143	0.0054563
6.14634	0.00395553	0.00371286			6.14634	0.00466857	0.00547658
6.14802	0.00397073	0.00370115			6.14802	0.00464925	0.00548764
6.1497	0.00397914	0.00369797			6.1497	0.00462585	0.00550775
6.15139	0.00396052	0.00370473			6.15139	0.00463706	0.00544948
6.15307	0.00394429	0.00370451			6.15307	0.00467029	0.00545327
6.15475	0.00395694	0.00371693			6.15475	0.00466003	0.00555589
6.15644	0.00399547	0.00372734			6.15644	0.0046579	0.00549503
6.15812	0.00399551	0.00371307			6.15812	0.00465756	0.00546866
6.1598	0.00398371	0.00368938			6.1598	0.00466477	0.00541818
6.16149	0.00398684	0.0036939			6.16149	0.00466761	0.00539449
6.16317	0.00396671	0.00371097			6.16317	0.00466851	0.00540386
6.16486	0.00394894	0.0037033			6.16486	0.00466845	0.00542851
6.16654	0.00394988	0.00370674			6.16654	0.00463716	0.00546754
6.16822	0.003976	0.00372881			6.16822	0.00464207	0.00549827
6.16991	0.00399327	0.00372662			6.16991	0.00465869	0.00545069
6.17159	0.00396345	0.00372151			6.17159	0.00465275	0.00544851
6.17327	0.00396483	0.00373363			6.17327	0.00464174	0.00545768
6.17496	0.00397848	0.00373251			6.17496	0.00465225	0.00545376
6.17664	0.00396095	0.00372264			6.17664	0.0046621	0.00546576
6.17832	0.00395882	0.00372166			6.17832	0.00466181	0.00547867
6.18001	0.00396917	0.0037303			6.18001	0.0046781	0.00548783
6.18169	0.0039865	0.00374224			6.18169	0.0046887	0.00545606
6.18337	0.00398708	0.00373407			6.18337	0.00469504	0.00544501
6.18506	0.00396962	0.00373916			6.18506	0.00468726	0.00545391
6.18674	0.00397175	0.00375848			6.18674	0.00467238	0.00545869
6.18842	0.00400049	0.00375557			6.18842	0.00465372	0.00544963
6.19011	0.0039798	0.0037195			6.19011	0.00465636	0.00544431
6.19179	0.00396929	0.00371875			6.19179	0.00466714	0.00544514
6.19347	0.00396235	0.00374847			6.19347	0.00467597	0.00545982
6.19516	0.00396229	0.00373621			6.19516	0.00464532	0.00548675
6.19684	0.00397632	0.00371669			6.19684	0.00463207	0.00554583
6.19852	0.00402452	0.00372536			6.19852	0.004641	0.0055166
6.20021	0.00402585	0.00374278			6.20021	0.00465472	0.0054969
6.20189	0.00398841	0.00375094			6.20189	0.00465293	0.00549898
6.20357	0.0039824	0.00376284			6.20357	0.00466249	0.00549271
6.20526	0.00399242	0.00376341			6.20526	0.00466249	0.00551154
6.20694	0.00404034	0.00375137			6.20694	0.0046634	0.00555467
6.20863	0.00405329	0.00372743			6.20863	0.00467638	0.00556171
6.21031	0.00403502	0.0037204			6.21031	0.0046646	0.00558502
6.21199	0.00400825	0.00372609			6.21199	0.00464745	0.0055537
6.21368	0.00400752	0.00374147			6.21368	0.00466052	0.00550523
6.21536	0.00402333	0.00373754			6.21536	0.00468337	0.00550263
6.21704	0.00401811	0.00374215			6.21704	0.00467924	0.00552494
6.21873	0.0040117	0.00375349			6.21873	0.00466927	0.00552104
6.22041	0.00401097	0.00373657			6.22041	0.00467176	0.00551717
6.22209	0.00401878	0.00373814			6.22209	0.00468085	0.00550392
6.22378	0.00402956	0.00375347			6.22378	0.00470314	0.0054837
6.22546	0.0040373	0.00373804			6.22546	0.00471252	0.00547936
6.22714	0.00403411	0.00373478			6.22714	0.00468841	0.00549578
6.22883	0.00400676	0.00374974			6.22883	0.00469042	0.00551097
6.23051	0.00401154	0.00374329			6.23051	0.0046922	0.00554224
6.23219	0.00403112	0.00374644			6.23219	0.00468605	0.00555496
6.23388	0.00403305	0.00375954			6.23388	0.00468368	0.00554782
6.23556	0.0040473	0.00376427			6.23556	0.00468859	0.00554712
6.23724	0.004055	0.00375702			6.23724	0.00469442	0.00556962
6.23893	0.00405486	0.00375436			6.23893	0.00468226	0.00559917
6.24061	0.00405156	0.00376547			6.24061	0.00468499	0.00557977
6.24229	0.00405056	0.00376951			6.24229	0.00466591	0.0055405
6.24398	0.00405186	0.00376395			6.24398	0.00466285	0.00553505
6.24566	0.0040522	0.00376022			6.24566	0.00468066	0.00552811
6.24734	0.00405971	0.00376293			6.24734	0.00467976	0.00551708
6.24903	0.0040587	0.00377536			6.24903	0.00467708	0.0055254
6.25071	0.00405741	0.00376536			6.25071	0.00467812	0.00555469
6.25239	0.00407305	0.00376016			6.25239	0.00468971	0.00559149
6.25408	0.00406881	0.00376791			6.25408	0.00468911	0.00562128
6.25576	0.00406668	0.00377175			6.25576	0.00468698	0.00562713
6.25745	0.0040813	0.00377436			6.25745	0.00470154	0.00562563
6.25913	0.00410544	0.00376778			6.25913	0.00469136	0.00559059
6.26081	0.0041814	0.00376387			6.26081	0.00468843	0.00553948
6.2625	0.00407974	0.0037693			6.2625	0.00468199	0.00554847
6.26418	0.00406573	0.00377961			6.26418	0.00468675	0.00565262
6.26586	0.00409297	0.00379645			6.26586	0.00472174	0.00569739
6.26755	0.00408859	0.00380627			6.26755	0.00472563	0.00603286
6.26923	0.00408765	0.0037854			6.26923	0.00470739	0.00604083
6.27091	0.00410579	0.00378516			6.27091	0.0047013	0.00573555
6.2726	0.00409582	0.00379919			6.2726	0.00470091	0.00566174
6.27428	0.00408738	0.0038087			6.27428	0.00470816	0.00562616
6.27596	0.00409398	0.00379537			6.27596	0.00471695	0.0056012
6.27765	0.00409488	0.00378955			6.27765	0.00469445	0.00559886
6.27933	0.0040964	0.00379621			6.27933	0.00469618	0.00559399
6.28101	0.00408771	0.00380825			6.28101	0.00473314	0.00560849
6.2827	0.00408408	0.00380149			6.2827	0.00474764	0.00570739
6.28438	0.00410204	0.00379109			6.28438	0.00474527	0.00570451
6.28606	0.00412452	0.00379623			6.28606	0.00473429	0.0056886
6.28775	0.00412378	0.00378881			6.28775	0.00472059	0.0056828
6.28943	0.00412264	0.00377787			6.28943	0.00472593	0.00568333
6.29111	0.00412467	0.00378187			6.29111	0.00472014	0.00570751
6.2928	0.00412354	0.00378216			6.2928	0.00470671	0.00567889
6.29448	0.00411887	0.00378297			6.29448	0.00472036	0.00567262
6.29616	0.00412549	0.0038007			6.29616	0.00472807	0.00567044
6.29785	0.00412992	0.00380787			6.29785	0.00473424	0.00571227
6.29953	0.00413664	0.00381336			6.29953	0.00473805	0.00572387
6.30122	0.00414764	0.00380752			6.30122	0.00471964	0.00571063
6.3029	0.00413214	0.003801			6.3029	0.00472448	0.00570851
6.30458	0.00412877	0.00380208			6.30458	0.00474447	0.00571504
6.30627	0.00414852	0.00380145			6.30627	0.00473863	0.0057296
6.30795	0.00417006	0.00380366			6.30795	0.00472654	0.00573174
6.30963	0.00415071	0.00382118			6.30963	0.00474515	0.00569573
6.31132	0.00413856	0.00384265			6.31132	0.00477959	0.00568587
6.313	0.00414191	0.00382872			6.313	0.00476813	0.00573254
6.31468	0.0041582	0.00382528			6.31468	0.00476526	0.0057455
6.31637	0.00416386	0.00383618			6.31637	0.00478301	0.00572987
6.31805	0.00415886	0.00383434			6.31805	0.00477564	0.00571357
6.31973	0.0041845	0.00383803			6.31973	0.00476363	0.00572211
6.32142	0.00420576	0.00384852			6.32142	0.00475577	0.00574825
6.3231	0.00418169	0.00384388			6.3231	0.00476105	0.00576251
6.32478	0.0041743	0.00384717			6.32478	0.00476897	0.0057938
6.32647	0.00418645	0.00385503			6.32647	0.0047669	0.0057863
6.32815	0.00420116	0.00385971			6.32815	0.00476577	0.00578795
6.32983	0.00423916	0.00386253			6.32983	0.00477477	0.0058104
6.33152	0.0042449	0.00385956			6.33152	0.00478838	0.00579123
6.3332	0.00420624	0.00384606			6.3332	0.00478348	0.00578699
6.33488	0.0042001	0.00384096			6.33488	0.00477153	0.00581405
6.33657	0.00421919	0.00385708			6.33657	0.00479428	0.00582347
6.33825	0.00424105	0.0038677			6.33825	0.00481526	0.00580756
6.33993	0.00424397	0.00385657			6.33993	0.00479823	0.00579621
6.34162	0.00422231	0.00385112			6.34162	0.00479346	0.00583964
6.3433	0.00422512	0.00385403			6.3433	0.00478879	0.00588561
6.34498	0.00423607	0.00386459			6.34498	0.00478488	0.00587924
6.34667	0.00425505	0.00387589			6.34667	0.00478655	0.00590474
6.34835	0.00425795	0.00388338			6.34835	0.00480051	0.00592875
6.35004	0.00425209	0.00388719			6.35004	0.00481813	0.00592631
6.35172	0.00425758	0.00390016			6.35172	0.00482209	0.00592004
6.3534	0.00427864	0.00390622			6.3534	0.00481518	0.00590151
6.35509	0.00428453	0.00390368			6.35509	0.00481681	0.0058749
6.35677	0.00428399	0.00389804			6.35677	0.0048283	0.00586971
6.35845	0.00426866	0.00388869			6.35845	0.00483566	0.00589584
6.36014	0.00425376	0.00389009			6.36014	0.0048344	0.0059398
6.36182	0.00425393	0.00390238			6.36182	0.00483205	0.00595434
6.3635	0.00428183	0.00392316			6.3635	0.00483222	0.00596555
6.36519	0.00430426	0.00392461			6.36519	0.0048473	0.00595114
6.36687	0.00429309	0.00392479			6.36687	0.0048552	0.00594241
6.36855	0.00430171	0.00392612			6.36855	0.00485288	0.00597925
6.37024	0.00431775	0.00392492			6.37024	0.00485095	0.00595873
6.37192	0.00430766	0.00394661			6.37192	0.00485028	0.00593971
6.3736	0.00431122	0.00398495			6.3736	0.00484953	0.00595813
6.37529	0.00432008	0.00394824			6.37529	0.00485219	0.00596972
6.37697	0.00432142	0.00393501			6.37697	0.0048775	0.00600623
6.37865	0.00434818	0.00393264			6.37865	0.00490173	0.00598534
6.38034	0.00436639	0.00393822			6.38034	0.00487727	0.00597597
6.38202	0.004363	0.00395432			6.38202	0.00487065	0.00601296
6.3837	0.00436983	0.00395135			6.3837	0.00490873	0.00603961
6.38539	0.00436585	0.00395289			6.38539	0.00492582	0.00606054
6.38707	0.00436176	0.00396915			6.38707	0.00490803	0.00604458
6.38875	0.00438659	0.00398312			6.38875	0.00488688	0.00606434
6.39044	0.0044073	0.00400466			6.39044	0.00488933	0.00610355
6.39212	0.0044215	0.00399941			6.39212	0.00490849	0.00609556
6.39381	0.00444137	0.00399383			6.39381	0.00492627	0.00612306
6.39549	0.00442758	0.003996			6.39549	0.00490876	0.00612529
6.39717	0.00441438	0.00400102			6.39717	0.00490898	0.0061213
6.39886	0.00441764	0.00400799			6.39886	0.00493013	0.00621793
6.40054	0.00442343	0.00400789			6.40054	0.00493207	0.00618735
6.40222	0.00443791	0.00401241			6.40222	0.00493379	0.006176
6.40391	0.00443944	0.00404503			6.40391	0.00495004	0.00619248
6.40559	0.00444399	0.00408257			6.40559	0.00497838	0.00616953
6.40727	0.00445397	0.0040719			6.40727	0.00500085	0.00615652
6.40896	0.00446844	0.00404539			6.40896	0.00499749	0.00616615
6.41064	0.00448781	0.00403906			6.41064	0.00499528	0.00618744
6.41232	0.00451867	0.0040417			6.41232	0.00498913	0.0061674
6.41401	0.00449759	0.00405314			6.41401	0.00499445	0.00616047
6.41569	0.00449906	0.00405128			6.41569	0.00500099	0.00619708
6.41737	0.00450846	0.00404895			6.41737	0.0049851	0.00629802
6.41906	0.0045068	0.00407316			6.41906	0.00497337	0.00629315
6.42074	0.00453533	0.00409161			6.42074	0.00497765	0.00625952
6.42242	0.00454174	0.00408388			6.42242	0.00499282	0.00627091
6.42411	0.00451953	0.00407519			6.42411	0.00501048	0.00631421
6.42579	0.0045311	0.00407609			6.42579	0.00501965	0.00631016
6.42747	0.00456708	0.00408955			6.42747	0.00503103	0.00630726
6.42916	0.00456544	0.00412897			6.42916	0.00505399	0.00633399
6.43084	0.00457171	0.00415017			6.43084	0.00505712	0.00634915
6.43252	0.00459119	0.00414492			6.43252	0.0050856	0.00635341
6.43421	0.00459534	0.00414118			6.43421	0.00508665	0.00637677
6.43589	0.00460267	0.00414617			6.43589	0.0050923	0.00638598
6.43758	0.00462216	0.00417447			6.43758	0.00509656	0.00640837
6.43926	0.00466714	0.00417621			6.43926	0.00509006	0.00644317
6.44094	0.00468215	0.00417791			6.44094	0.00508739	0.00646434
6.44263	0.00467317	0.00418421			6.44263	0.00509889	0.00648184
6.44431	0.00467046	0.0041871			6.44431	0.00512269	0.00649448
6.44599	0.00469177	0.00418437			6.44599	0.00511231	0.00647743
6.44768	0.00470217	0.00418838			6.44768	0.00511403	0.00647909
6.44936	0.00468427	0.00420008			6.44936	0.00510852	0.00648521
6.45104	0.00468547	0.00419745			6.45104	0.00510892	0.00650512
6.45273	0.00470932	0.00421483			6.45273	0.0051463	0.00662236
6.45441	0.00473743	0.00422998			6.45441	0.00516251	0.00663078
6.45609	0.00473528	0.0042274			6.45609	0.00516811	0.00658066
6.45778	0.00473244	0.00424729			6.45778	0.00517379	0.00657497
6.45946	0.00474985	0.00425588			6.45946	0.00518808	0.00661074
6.46114	0.00477568	0.00425241			6.46114	0.00519131	0.00666639
6.46283	0.00479094	0.00424331			6.46283	0.00519931	0.00669653
6.46451	0.00482903	0.00424461			6.46451	0.00520758	0.00672669
6.46619	0.00485169	0.00426705			6.46619	0.00523406	0.00669686
6.46788	0.00481902	0.00428984			6.46788	0.00525337	0.00665936
6.46956	0.00483116	0.00429021			6.46956	0.00525755	0.00669265
6.47124	0.00487029	0.00429699			6.47124	0.00526647	0.00675241
6.47293	0.00487953	0.00432562			6.47293	0.00525762	0.00678597
6.47461	0.00487115	0.004337			6.47461	0.00526708	0.00680657
6.47629	0.00485844	0.00434161			6.47629	0.00528264	0.00683328
6.47798	0.00487394	0.00435667			6.47798	0.00528592	0.00682232
6.47966	0.00491402	0.0043592			6.47966	0.00530167	0.00683806
6.48134	0.00492485	0.0043613			6.48134	0.00532893	0.00687843
6.48303	0.00491867	0.00436422			6.48303	0.00534578	0.00689825
6.48471	0.00493047	0.00437704			6.48471	0.00534472	0.00711974
6.4864	0.00497167	0.00439384			6.4864	0.0053367	0.00708698
6.48808	0.00498388	0.00441824			6.48808	0.00533845	0.00696482
6.48976	0.00499469	0.00441837			6.48976	0.00535509	0.00696699
6.49145	0.00499945	0.00441956			6.49145	0.0053774	0.00694764
6.49313	0.00502205	0.00443506			6.49313	0.00538476	0.00694546
6.49481	0.00504422	0.00447349			6.49481	0.00539873	0.00698819
6.4965	0.00507266	0.0044873			6.4965	0.00540732	0.00703558
6.49818	0.00507401	0.00449853			6.49818	0.00542085	0.00704037
6.49986	0.0050649	0.00451363			6.49986	0.00544853	0.00703341
6.50155	0.00508089	0.00451704			6.50155	0.00544939	0.0070791
6.50323	0.00508585	0.00452724			6.50323	0.00545138	0.00711981
6.50491	0.00512262	0.0045302			6.50491	0.00546994	0.00713388
6.5066	0.00516896	0.0045527			6.5066	0.00549087	0.00714122
6.50828	0.00521524	0.0045546			6.50828	0.00548546	0.00719483
6.50996	0.00522514	0.00455798			6.50996	0.0054855	0.00724945
6.51165	0.00522575	0.0045865			6.51165	0.00550795	0.00725821
6.51333	0.0052482	0.00459553			6.51333	0.00554038	0.00727612
6.51501	0.00531234	0.0045813			6.51501	0.00555454	0.00733174
6.5167	0.00532718	0.00459995			6.5167	0.00557677	0.00740465
6.51838	0.00529103	0.0046441			6.51838	0.00557002	0.00729846
6.52006	0.00527774	0.00465736			6.52006	0.00558547	0.00729079
6.52175	0.00528681	0.00467618			6.52175	0.00558515	0.00738344
6.52343	0.00532061	0.00468238			6.52343	0.00558306	0.00740568
6.52511	0.00534834	0.00468555			6.52511	0.00560346	0.00744067
6.5268	0.00536399	0.00470855			6.5268	0.00561943	0.00752406
6.52848	0.00537446	0.00473351			6.52848	0.005643	0.00755859
6.53017	0.00540108	0.00473831			6.53017	0.00565154	0.00754476
6.53185	0.00542831	0.00475181			6.53185	0.00567513	0.00754485
6.53353	0.00544549	0.00476131			6.53353	0.00570687	0.00757032
6.53522	0.00544146	0.00477031			6.53522	0.00574024	0.00760529
6.5369	0.00545704	0.00479235			6.5369	0.00585156	0.00764382
6.53858	0.00552181	0.00480066			6.53858	0.00587483	0.00781607
6.54027	0.00552955	0.0048056			6.54027	0.00581319	0.0078577
6.54195	0.00553464	0.00481484			6.54195	0.00579821	0.00776186
6.54363	0.00558675	0.00484181			6.54363	0.0057901	0.00776801
6.54532	0.00563241	0.00486701			6.54532	0.00579885	0.00781083
6.547	0.00565405	0.00489852			6.547	0.00581854	0.00781218
6.54868	0.00564527	0.00494457			6.54868	0.00584023	0.00783739
6.55037	0.00565574	0.00497071			6.55037	0.00586071	0.00789477
6.55205	0.0056687	0.00496094			6.55205	0.00589288	0.00793626
6.55373	0.0057099	0.00495123			6.55373	0.00590003	0.00792415
6.55542	0.005749	0.00496957			6.55542	0.00590259	0.00796471
6.5571	0.00575381	0.00500184			6.5571	0.00593339	0.00799145
6.55878	0.00577655	0.00501611			6.55878	0.00594144	0.00800004
6.56047	0.00582703	0.00505083			6.56047	0.00595304	0.00803219
6.56215	0.00588037	0.00505924			6.56215	0.00597873	0.00805393
6.56383	0.00588189	0.00506298			6.56383	0.00599997	0.00811361
6.56552	0.00587046	0.00509017			6.56552	0.00603545	0.00817958
6.5672	0.00587771	0.00513119			6.5672	0.00604686	0.00822406
6.56888	0.00590341	0.00518542			6.56888	0.00605051	0.00833752
6.57057	0.00595503	0.005194			6.57057	0.00606026	0.00832927
6.57225	0.00597057	0.0051858			6.57225	0.00610025	0.0083068
6.57393	0.00598561	0.00519982			6.57393	0.00612931	0.00838721
6.57562	0.00604242	0.00522008			6.57562	0.00613769	0.00847272
6.5773	0.00605583	0.00524455			6.5773	0.00614341	0.00846287
6.57899	0.00609902	0.00525578			6.57899	0.00617023	0.00849026
6.58067	0.00614249	0.00528823			6.58067	0.00621111	0.0085249
6.58235	0.00615209	0.00531987			6.58235	0.00621676	0.00857572
6.58404	0.00616791	0.00532997			6.58404	0.00623378	0.00860159
6.58572	0.00619586	0.00534818			6.58572	0.00626081	0.00865338
6.5874	0.00623492	0.005384			6.5874	0.00627943	0.00873687
6.58909	0.00624729	0.00538969			6.58909	0.00631584	0.00875571
6.59077	0.00625483	0.00539757			6.59077	0.00633865	0.00874246
6.59245	0.00627983	0.00543132			6.59245	0.00636777	0.00879143
6.59414	0.00631938	0.00545718			6.59414	0.00637673	0.00887622
6.59582	0.00634798	0.00549273			6.59582	0.00637244	0.00889223
6.5975	0.0064565	0.00552128			6.5975	0.0063735	0.00896509
6.59919	0.00650335	0.0055491			6.59919	0.00643511	0.00901321
6.60087	0.00650244	0.00556603			6.60087	0.00648404	0.00904724
6.60255	0.00650472	0.00557878			6.60255	0.00652268	0.00906288
6.60424	0.00652252	0.00562236			6.60424	0.00652673	0.00911617
6.60592	0.0065741	0.00564743			6.60592	0.006527	0.00914783
6.6076	0.00661013	0.00565593			6.6076	0.00655189	0.00917698
6.60929	0.0066081	0.0057191			6.60929	0.00657961	0.00923256
6.61097	0.0066654	0.00573801			6.61097	0.00657085	0.00926996
6.61265	0.00671667	0.00575451			6.61265	0.00659413	0.00934716
6.61434	0.00673772	0.00577501			6.61434	0.0066478	0.00943138
6.61602	0.00679675	0.00579559			6.61602	0.00667211	0.00946478
6.6177	0.00683068	0.00584807			6.6177	0.0067226	0.00949498
6.61939	0.00688576	0.00589307			6.61939	0.00675623	0.00957879
6.62107	0.00690942	0.00589446			6.62107	0.00681056	0.00962555
6.62276	0.00692927	0.0059068			6.62276	0.00682491	0.00971056
6.62444	0.00697238	0.00594036			6.62444	0.00684633	0.00983138
6.62612	0.00699377	0.00594954			6.62612	0.00686724	0.0097876
6.62781	0.00701888	0.00596757			6.62781	0.00689565	0.00978837
6.62949	0.00706048	0.00602955			6.62949	0.00693164	0.00983801
6.63117	0.00710057	0.00606749			6.63117	0.00695627	0.00992107
6.63286	0.00714228	0.00609817			6.63286	0.00697408	0.00998064
6.63454	0.00721224	0.00612393			6.63454	0.00703409	0.0100131
6.63622	0.00729303	0.0061549			6.63622	0.00704957	0.0100863
6.63791	0.00730192	0.00620115			6.63791	0.00704882	0.0101287
6.63959	0.0073367	0.00624749			6.63959	0.00706673	0.0101287
6.64127	0.00735922	0.00628408			6.64127	0.00709502	0.0102157
6.64296	0.0074053	0.00631363			6.64296	0.00715241	0.0102562
6.64464	0.00746767	0.00632163			6.64464	0.00719835	0.010279
6.64632	0.00751123	0.00635282			6.64632	0.00725019	0.0104038
6.64801	0.00753468	0.00640767			6.64801	0.00726507	0.010506
6.64969	0.00759713	0.00644511			6.64969	0.00730083	0.010572
6.65137	0.00767435	0.00645487			6.65137	0.00733829	0.0106053
6.65306	0.00770075	0.00649951			6.65306	0.00734447	0.0106949
6.65474	0.00772666	0.00653996			6.65474	0.00736849	0.0107393
6.65642	0.00776554	0.00657076			6.65642	0.0073831	0.0107667
6.65811	0.00782538	0.00662683			6.65811	0.0074078	0.0107879
6.65979	0.0079021	0.00666975			6.65979	0.00745975	0.0108578
6.66147	0.00794581	0.00667089			6.66147	0.00750808	0.0109414
6.66316	0.00800172	0.00671432			6.66316	0.0075266	0.0110063
6.66484	0.00803325	0.00674952			6.66484	0.00756435	0.0111158
6.66652	0.00808457	0.00677845			6.66652	0.00759611	0.0111308
6.66821	0.00813747	0.00686795			6.66821	0.00761911	0.0111499
6.66989	0.00816705	0.00691248			6.66989	0.00765883	0.0112138
6.67158	0.00821085	0.00691463			6.67158	0.00767571	0.0113473
6.67326	0.00824896	0.00694479			6.67326	0.00773661	0.0114166
6.67494	0.00830725	0.00697025			6.67494	0.00778588	0.0114306
6.67663	0.00839156	0.00697838			6.67663	0.00781371	0.0115179
6.67831	0.00841745	0.00702393			6.67831	0.00784528	0.0116269
6.67999	0.00845462	0.00708733			6.67999	0.00790079	0.0117309
6.68168	0.00853416	0.00717254			6.68168	0.00795494	0.0117065
6.68336	0.00854935	0.00720051			6.68336	0.00797048	0.01172
6.68504	0.00860362	0.0072291			6.68504	0.00801124	0.0118559
6.68673	0.00865309	0.00727929			6.68673	0.00806778	0.0119799
6.68841	0.00874051	0.00730133			6.68841	0.0080832	0.0119827
6.69009	0.00883224	0.00732218			6.69009	0.00810573	0.0120595
6.69178	0.00885603	0.00737064			6.69178	0.00813799	0.0122457
6.69346	0.00891924	0.00741771			6.69346	0.00818642	0.012304
6.69514	0.00894954	0.00749765			6.69514	0.008242	0.0123166
6.69683	0.00900088	0.00755765			6.69683	0.00828693	0.0123513
6.69851	0.00907943	0.0076043			6.69851	0.00833809	0.0124072
6.70019	0.00915189	0.00762465			6.70019	0.00841796	0.0125267
6.70188	0.00920799	0.00766204			6.70188	0.00845051	0.012661
6.70356	0.00929009	0.00772722			6.70356	0.00848879	0.012715
6.70524	0.00935118	0.00777295			6.70524	0.00849262	0.0127703
6.70693	0.00938055	0.00781721			6.70693	0.00850956	0.0128317
6.70861	0.00941163	0.0078535			6.70861	0.00854094	0.0129141
6.71029	0.00950299	0.00792201			6.71029	0.00861572	0.0130216
6.71198	0.00959553	0.00799463			6.71198	0.0086485	0.0131195
6.71366	0.00962438	0.00804522			6.71366	0.00873547	0.0131336
6.71535	0.00974107	0.0080888			6.71535	0.0087767	0.0131954
6.71703	0.00984518	0.00812665			6.71703	0.0087725	0.0133166
6.71871	0.00991134	0.00818097			6.71871	0.00878966	0.0134784
6.7204	0.00997017	0.00825695			6.7204	0.00883258	0.0134914
6.72208	0.0100415	0.00831429			6.72208	0.00888514	0.0135555
6.72376	0.0101275	0.00836484			6.72376	0.00891582	0.0137423
6.72545	0.0102052	0.00841908			6.72545	0.00895352	0.0138867
6.72713	0.0102509	0.00847097			6.72713	0.00903797	0.0139389
6.72881	0.0103367	0.00852211			6.72881	0.00910782	0.0140138
6.7305	0.0104214	0.008578			6.7305	0.00918165	0.0141041
6.73218	0.0104451	0.00859665			6.73218	0.00921475	0.0141536
6.73386	0.0104951	0.00866614			6.73386	0.00922973	0.0142361
6.73555	0.0106059	0.00875078			6.73555	0.00929594	0.0143059
6.73723	0.0106741	0.00881627			6.73723	0.00934755	0.014427
6.73891	0.0107072	0.00886041			6.73891	0.00937203	0.0145391
6.7406	0.010767	0.00892505			6.7406	0.00941134	0.0146231
6.74228	0.0108712	0.00905937			6.74228	0.00946796	0.0146791
6.74396	0.0109562	0.00911475			6.74396	0.00954933	0.0148695
6.74565	0.0110407	0.00911522			6.74565	0.00956801	0.0149163
6.74733	0.011116	0.00916455			6.74733	0.00962191	0.0149153
6.74901	0.0112326	0.00920817			6.74901	0.00971254	0.0150083
6.7507	0.0112974	0.00931939			6.7507	0.00980692	0.0150606
6.75238	0.0113561	0.00937472			6.75238	0.00989293	0.0151348
6.75406	0.0113924	0.00940174			6.75406	0.00990143	0.0153323
6.75575	0.0114862	0.0094567			6.75575	0.00990755	0.0154715
6.75743	0.0115853	0.00952148			6.75743	0.00993158	0.0155216
6.75912	0.0116789	0.0095998			6.75912	0.00996348	0.0155896
6.7608	0.0117482	0.00970112			6.7608	0.0100374	0.0157243
6.76248	0.0118349	0.00979593			6.76248	0.0100537	0.0159024
6.76417	0.0119489	0.00983233			6.76417	0.0101262	0.0160308
6.76585	0.0120359	0.00988018			6.76585	0.0102514	0.0160721
6.76753	0.0121209	0.00993077			6.76753	0.0102924	0.0161213
6.76922	0.012176	0.0100231			6.76922	0.010308	0.0162235
6.7709	0.0122073	0.010117			6.7709	0.0103273	0.0163012
6.77258	0.0123599	0.0102143			6.77258	0.0104417	0.0163295
6.77427	0.0124847	0.0103274			6.77427	0.0105353	0.0164457
6.77595	0.0125885	0.0103924			6.77595	0.0105679	0.0165933
6.77763	0.0126811	0.0104208			6.77763	0.0106342	0.0167439
6.77932	0.0127763	0.0104709			6.77932	0.0106884	0.0168987
6.781	0.0128331	0.0105296			6.781	0.0107281	0.0170017
6.78268	0.0129175	0.0105935			6.78268	0.0107565	0.0171041
6.78437	0.0130298	0.0106913			6.78437	0.010835	0.0172239
6.78605	0.0131541	0.0107532			6.78605	0.0109201	0.0172636
6.78773	0.0132268	0.0108434			6.78773	0.0109999	0.0174066
6.78942	0.0132447	0.0109169			6.78942	0.0110474	0.0175615
6.7911	0.0133387	0.0109395			6.7911	0.0110719	0.0176512
6.79278	0.0134462	0.0110259			6.79278	0.011098	0.0179019
6.79447	0.0135346	0.0111009			6.79447	0.0112223	0.018057
6.79615	0.0136283	0.0111818			6.79615	0.0113192	0.0180532
6.79783	0.0137581	0.0112934			6.79783	0.0113678	0.0181435
6.79952	0.0138559	0.0113543			6.79952	0.0114206	0.0183623
6.8012	0.0138784	0.0114066			6.8012	0.011495	0.0184775
6.80288	0.0139921	0.0115293			6.80288	0.0116109	0.01857
6.80457	0.0141337	0.0116122			6.80457	0.0116949	0.0187802
6.80625	0.014239	0.0116757			6.80625	0.0117444	0.0188415
6.80794	0.0143402	0.011728			6.80794	0.0118348	0.0189448
6.80962	0.0144925	0.0118143			6.80962	0.0119031	0.0190829
6.8113	0.0146111	0.0119089			6.8113	0.0119282	0.0191933
6.81299	0.0147049	0.012031			6.81299	0.0120154	0.019284
6.81467	0.0148313	0.0120989			6.81467	0.0121016	0.0193595
6.81635	0.0149202	0.0121817			6.81635	0.0121316	0.0195056
6.81804	0.0150222	0.0122961			6.81804	0.0121861	0.0195908
6.81972	0.0151553	0.0123661			6.81972	0.0122416	0.0196944
6.8214	0.0152991	0.0124715			6.8214	0.0123229	0.0198656
6.82309	0.0154265	0.0125804			6.82309	0.0123203	0.0199985
6.82477	0.0155751	0.0126693			6.82477	0.0123928	0.0201458
6.82645	0.0156719	0.0127679			6.82645	0.0125548	0.0202753
6.82814	0.0158156	0.0129008			6.82814	0.0125432	0.0203446
6.82982	0.0159583	0.0129878			6.82982	0.0126122	0.0204534
6.8315	0.0160622	0.0130497			6.8315	0.0127361	0.0206525
6.83319	0.0161061	0.013157			6.83319	0.012806	0.0208096
6.83487	0.0162292	0.0132044			6.83487	0.0128504	0.0210408
6.83655	0.0163269	0.0132921			6.83655	0.0129357	0.0211774
6.83824	0.0164737	0.0134295			6.83824	0.0130346	0.0212985
6.83992	0.0165425	0.0134895			6.83992	0.0131009	0.0214009
6.8416	0.0166781	0.0135851			6.8416	0.0131528	0.0215224
6.84329	0.01676	0.013697			6.84329	0.0132126	0.0216718
6.84497	0.0169041	0.0137536			6.84497	0.0133118	0.0218476
6.84665	0.017058	0.0139087			6.84665	0.0133765	0.0219722
6.84834	0.0172031	0.0140182			6.84834	0.0134665	0.0220608
6.85002	0.0173437	0.0140682			6.85002	0.013588	0.0222401
6.85171	0.0174409	0.014182			6.85171	0.013675	0.0223908
6.85339	0.017629	0.0143226			6.85339	0.0137167	0.0225331
6.85507	0.0177523	0.0144238			6.85507	0.013781	0.0226515
6.85676	0.017824	0.0144938			6.85676	0.0139303	0.0227996
6.85844	0.0179603	0.0145469			6.85844	0.0140566	0.0229001
6.86012	0.0181216	0.0146589			6.86012	0.014116	0.0231005
6.86181	0.0182665	0.0148044			6.86181	0.0142117	0.0232987
6.86349	0.0183474	0.0148906			6.86349	0.0143017	0.0234388
6.86517	0.0184456	0.0150019			6.86517	0.0143614	0.0236191
6.86686	0.0186414	0.0151794			6.86686	0.0144255	0.0236928
6.86854	0.0188094	0.0152882			6.86854	0.0144924	0.0238255
6.87022	0.0189366	0.015365			6.87022	0.0145522	0.0240071
6.87191	0.0190023	0.0154658			6.87191	0.0145843	0.0241606
6.87359	0.019114	0.0155691			6.87359	0.0146946	0.0242549
6.87527	0.0193059	0.0157003			6.87527	0.0148216	0.0243846
6.87696	0.0194754	0.0158467			6.87696	0.0149012	0.0245687
6.87864	0.0196208	0.0159507			6.87864	0.014973	0.0246564
6.88032	0.0198516	0.0160454			6.88032	0.0150818	0.0247771
6.88201	0.0200085	0.0161489			6.88201	0.015186	0.0250751
6.88369	0.0200922	0.0162734			6.88369	0.0152257	0.0253069
6.88537	0.0201299	0.0164277			6.88537	0.0152847	0.0253529
6.88706	0.0202732	0.0165345			6.88706	0.0153469	0.0254502
6.88874	0.020441	0.0166143			6.88874	0.0154152	0.0256397
6.89042	0.020609	0.0167758			6.89042	0.0155144	0.0258207
6.89211	0.0207528	0.0169085			6.89211	0.015626	0.0259395
6.89379	0.0208121	0.0169482			6.89379	0.0157552	0.026137
6.89547	0.0210311	0.017051			6.89547	0.0158338	0.0263683
6.89716	0.0212312	0.0171511			6.89716	0.0158913	0.0266124
6.89884	0.021299	0.0172932			6.89884	0.0159894	0.0266739
6.90053	0.0215739	0.0173979			6.90053	0.0160846	0.0268013
6.90221	0.0217997	0.0175645			6.90221	0.0161857	0.0269851
6.90389	0.0218519	0.0176648			6.90389	0.0162375	0.0271829
6.90558	0.0220549	0.0177686			6.90558	0.016363	0.0273625
6.90726	0.0221315	0.017963			6.90726	0.0164984	0.0276144
6.90894	0.0222199	0.0180711			6.90894	0.0165599	0.0277921
6.91063	0.0223923	0.0181591			6.91063	0.0167014	0.0278578
6.91231	0.0225599	0.0183088			6.91231	0.0168583	0.0280184
6.91399	0.0227648	0.0184461			6.91399	0.0169525	0.0282108
6.91568	0.0229431	0.0185631			6.91568	0.0169739	0.0284288
6.91736	0.0231124	0.0186848			6.91736	0.0170155	0.0286454
6.91904	0.0232885	0.0187599			6.91904	0.0171046	0.0287926
6.92073	0.0234513	0.018918			6.92073	0.017203	0.0290625
6.92241	0.0236031	0.0191023			6.92241	0.0173031	0.0291784
6.92409	0.0237695	0.0192767			6.92409	0.0174479	0.0292312
6.92578	0.0239728	0.0194423			6.92578	0.0175388	0.0293786
6.92746	0.0241219	0.0195556			6.92746	0.0176275	0.0295925
6.92914	0.0242587	0.0196866			6.92914	0.0177598	0.0297753
6.93083	0.0244546	0.0198125			6.93083	0.0178395	0.0299439
6.93251	0.0247055	0.0199669			6.93251	0.0179749	0.0301788
6.93419	0.0248781	0.0201779			6.93419	0.0180953	0.030305
6.93588	0.0250108	0.020281			6.93588	0.0181806	0.0303893
6.93756	0.0252204	0.0203783			6.93756	0.0182906	0.0307381
6.93924	0.0254082	0.0204998			6.93924	0.0183729	0.0310325
6.94093	0.0254716	0.020643			6.94093	0.0184714	0.0312688
6.94261	0.02563	0.0207279			6.94261	0.0185578	0.0314018
6.9443	0.0258296	0.0208176			6.9443	0.0186493	0.0315243
6.94598	0.0260032	0.0209929			6.94598	0.0187516	0.0316399
6.94766	0.0260939	0.0211215			6.94766	0.0188768	0.0318807
6.94935	0.0261809	0.0212858			6.94935	0.0189996	0.0320846
6.95103	0.0263746	0.0214333			6.95103	0.0190856	0.0322567
6.95271	0.0265809	0.0216247			6.95271	0.0191702	0.0324228
6.9544	0.0266669	0.0217791			6.9544	0.0192365	0.0325346
6.95608	0.0260679	0.0218542			6.95608	0.019378	0.0327533
6.95776	0.0250524	0.0219759			6.95776	0.0195527	0.0330607
6.95945	0.0246041	0.022139			6.95945	0.0196418	0.0332576
6.96113	0.0245726	0.0223242			6.96113	0.0197315	0.0334972
6.96281	0.0247814	0.0224487			6.96281	0.0198528	0.0336698
6.9645	0.0251751	0.0225745			6.9645	0.0200682	0.033754
6.96618	0.0255465	0.022791			6.96618	0.0202395	0.0340061
6.96786	0.0258224	0.0229255			6.96786	0.0203636	0.0342153
6.96955	0.0260749	0.0230728			6.96955	0.0204046	0.0344423
6.97123	0.0263575	0.0232361			6.97123	0.0204694	0.0346717
6.97291	0.0266538	0.0234005			6.97291	0.0205708	0.0347987
6.9746	0.0270116	0.0235213			6.9746	0.0206088	0.0349614
6.97628	0.0273442	0.0236641			6.97628	0.0207182	0.0351742
6.97796	0.027683	0.023876			6.97796	0.0209343	0.0354215
6.97965	0.0279401	0.0240749			6.97965	0.0210477	0.0356827
6.98133	0.0281643	0.0241867			6.98133	0.0211193	0.0358718
6.98301	0.0283829	0.0242538			6.98301	0.0211729	0.0360126
6.9847	0.0286663	0.0244579			6.9847	0.0214533	0.0361678
6.98638	0.0289937	0.0246722			6.98638	0.021584	0.0363964
6.98806	0.0294122	0.0248679			6.98806	0.0215641	0.0365655
6.98975	0.0297645	0.0250398			6.98975	0.0216769	0.036823
6.99143	0.0301005	0.0252147			6.99143	0.0217786	0.0370482
6.99312	0.0306259	0.0253893			6.99312	0.0219361	0.0371987
6.9948	0.0315781	0.0255407			6.9948	0.0220227	0.0373866
6.99648	0.0326382	0.0257025			6.99648	0.0221108	0.0376243
6.99817	0.0332897	0.0257981			6.99817	0.0222334	0.0378809
6.99985	0.0336989	0.0259427			6.99985	0.0223928	0.0380934
7.00153	0.0340042	0.0261602			7.00153	0.022525	0.0382945
7.00322	0.0340882	0.0262469			7.00322	0.022587	0.038543
7.0049	0.0340831	0.0263943			7.0049	0.0226938	0.0387687
7.00658	0.034034	0.0265953			7.00658	0.0228603	0.0389021
7.00827	0.0339413	0.0268021			7.00827	0.0229811	0.0391893
7.00995	0.0338997	0.0269581			7.00995	0.0230764	0.0394145
7.01163	0.0339258	0.0270771			7.01163	0.0231959	0.0396615
7.01332	0.0340268	0.0272687			7.01332	0.0233769	0.0398857
7.015	0.0341459	0.0274583			7.015	0.0234972	0.0400827
7.01668	0.0342232	0.027564			7.01668	0.0236456	0.040305
7.01837	0.034394	0.027746			7.01837	0.0238934	0.0405326
7.02005	0.0346512	0.0279715			7.02005	0.0239868	0.0407543
7.02173	0.0349054	0.0281067			7.02173	0.0240342	0.0411558
7.02342	0.0351821	0.0282471			7.02342	0.0241131	0.0414601
7.0251	0.0353873	0.0284638			7.0251	0.0242307	0.0415701
7.02678	0.0355471	0.0286281			7.02678	0.0244028	0.041668
7.02847	0.0357906	0.0288461			7.02847	0.0245108	0.0419057
7.03015	0.0359371	0.0289632			7.03015	0.0246717	0.0422061
7.03183	0.0361477	0.0291057			7.03183	0.0247876	0.042407
7.03352	0.0364174	0.0293944			7.03352	0.0248378	0.0426035
7.0352	0.0366731	0.0295919			7.0352	0.0249459	0.0427774
7.03689	0.0370009	0.0296548			7.03689	0.0251375	0.043028
7.03857	0.0373625	0.0298461			7.03857	0.0252738	0.0434382
7.04025	0.0377289	0.0301477			7.04025	0.0253472	0.043821
7.04194	0.0380348	0.0303559			7.04194	0.0255022	0.0441
7.04362	0.038339	0.0305609			7.04362	0.0256368	0.0441648
7.0453	0.0387265	0.0307188			7.0453	0.0256869	0.0444184
7.04699	0.0391628	0.0308431			7.04699	0.0258232	0.0446987
7.04867	0.0395644	0.0309493			7.04867	0.0260375	0.0448676
7.05035	0.0399223	0.0311924			7.05035	0.0262012	0.0450956
7.05204	0.0403537	0.0314587			7.05204	0.0263044	0.0453454
7.05372	0.0407214	0.0316431			7.05372	0.0263726	0.0455908
7.0554	0.0410681	0.0317946			7.0554	0.0264783	0.0458316
7.05709	0.0413634	0.0319715			7.05709	0.0265684	0.0459968
7.05877	0.0416607	0.0321495			7.05877	0.0267082	0.0463406
7.06045	0.0420518	0.032365			7.06045	0.026873	0.0465249
7.06214	0.0423768	0.0325215			7.06214	0.0270543	0.0468301
7.06382	0.042693	0.0327099			7.06382	0.0272063	0.0470259
7.0655	0.042985	0.0329004			7.0655	0.0272954	0.0472067
7.06719	0.0431711	0.0331226			7.06719	0.0274615	0.0474875
7.06887	0.0433808	0.0333122			7.06887	0.0276281	0.0477288
7.07055	0.0436076	0.0334613			7.07055	0.027795	0.0480137
7.07224	0.0438596	0.0336135			7.07224	0.0279714	0.0483534
7.07392	0.0441218	0.0338159			7.07392	0.0280785	0.0485865
7.0756	0.0442912	0.0340446			7.0756	0.0282616	0.0487952
7.07729	0.0444541	0.0342147			7.07729	0.0283912	0.049032
7.07897	0.0446284	0.0344503			7.07897	0.02848	0.0492524
7.08066	0.0448553	0.0346736			7.08066	0.0286207	0.049569
7.08234	0.045018	0.0348674			7.08234	0.0288215	0.0498373
7.08402	0.0452791	0.0350286			7.08402	0.0289957	0.0501468
7.08571	0.0454608	0.0351897			7.08571	0.0291199	0.0504564
7.08739	0.0455966	0.0353986			7.08739	0.0292248	0.0507319
7.08907	0.0458258	0.0356737			7.08907	0.0293384	0.050929
7.09076	0.0462316	0.0358655			7.09076	0.0294877	0.0511581
7.09244	0.0465097	0.0360875			7.09244	0.0296245	0.0514165
7.09412	0.0466513	0.0362954			7.09412	0.0297058	0.0515569
7.09581	0.0468871	0.0365232			7.09581	0.0298971	0.0518042
7.09749	0.0471661	0.0367182			7.09749	0.0300884	0.0520487
7.09917	0.0473164	0.0368183			7.09917	0.0302448	0.0523548
7.10086	0.0474555	0.0370433			7.10086	0.0303991	0.0526265
7.10254	0.0476437	0.0373043			7.10254	0.0306017	0.0528464
7.10422	0.0477945	0.0375455			7.10422	0.0307377	0.0531919
7.10591	0.0479473	0.0377713			7.10591	0.0308109	0.0535569
7.10759	0.0480955	0.0380336			7.10759	0.0308887	0.0538024
7.10927	0.04832	0.0381751			7.10927	0.031003	0.0540007
7.11096	0.0485631	0.0383025			7.11096	0.0311773	0.0542723
7.11264	0.048784	0.0385089			7.11264	0.0313098	0.0546207
7.11432	0.0489556	0.0387073			7.11432	0.0314346	0.054867
7.11601	0.0491565	0.0389273			7.11601	0.0316382	0.055118
7.11769	0.0494565	0.0391367			7.11769	0.0318408	0.0554292
7.11937	0.0496347	0.039365			7.11937	0.0319912	0.0556776
7.12106	0.0499519	0.0395685			7.12106	0.0321371	0.0558852
7.12274	0.0502435	0.0397423			7.12274	0.0322888	0.056177
7.12442	0.0505151	0.0400048			7.12442	0.0324358	0.0564602
7.12611	0.0508649	0.0402454			7.12611	0.0326593	0.0567338
7.12779	0.0511547	0.0404849			7.12779	0.032875	0.05705
7.12948	0.051452	0.0406359			7.12948	0.0329785	0.0574252
7.13116	0.0517453	0.0408174			7.13116	0.0331187	0.0577669
7.13284	0.0520233	0.0410794			7.13284	0.0332678	0.0578639
7.13453	0.0523077	0.0413061			7.13453	0.0333913	0.0580532
7.13621	0.0525346	0.0414905			7.13621	0.0335795	0.0583427
7.13789	0.0528072	0.0417101			7.13789	0.0337782	0.0586519
7.13958	0.0531169	0.0419564			7.13958	0.0339319	0.0589943
7.14126	0.0533156	0.0421381			7.14126	0.0340544	0.0593238
7.14294	0.0536471	0.0423579			7.14294	0.0341855	0.0596011
7.14463	0.0539838	0.042597			7.14463	0.0343569	0.0599063
7.14631	0.054292	0.0428472			7.14631	0.0344954	0.0600669
7.14799	0.0546144	0.0430187			7.14799	0.0347097	0.0603502
7.14968	0.0549096	0.0432083			7.14968	0.0347982	0.0606963
7.15136	0.0551764	0.0435104			7.15136	0.034925	0.0609402
7.15304	0.0553765	0.0437049			7.15304	0.0351196	0.0612576
7.15473	0.0557079	0.0439722			7.15473	0.0352094	0.0615603
7.15641	0.0559573	0.0442176			7.15641	0.0354265	0.0617972
7.15809	0.056153	0.0444195			7.15809	0.0355953	0.0620271
7.15978	0.0564249	0.0446092			7.15978	0.0356302	0.0623489
7.16146	0.05682	0.0448474			7.16146	0.0358051	0.0626738
7.16314	0.0571293	0.0450855			7.16314	0.0360343	0.062871
7.16483	0.0573547	0.0453554			7.16483	0.0362197	0.0630855
7.16651	0.0577499	0.0455987			7.16651	0.03642	0.0634781
7.16819	0.0579386	0.0458489			7.16819	0.0365724	0.0638805
7.16988	0.0581591	0.0460194			7.16988	0.0366834	0.0641889
7.17156	0.0584277	0.0462079			7.17156	0.0368311	0.0644449
7.17325	0.058688	0.046452			7.17325	0.036947	0.0647674
7.17493	0.0589012	0.046792			7.17493	0.0370695	0.0651207
7.17661	0.0591981	0.0470598			7.17661	0.037286	0.0654239
7.1783	0.0596177	0.0472448			7.1783	0.0374584	0.0656745
7.17998	0.059897	0.0473943			7.17998	0.0377124	0.0659172
7.18166	0.0601002	0.0475505			7.18166	0.0378191	0.0661774
7.18335	0.0604779	0.0477896			7.18335	0.037964	0.0664401
7.18503	0.0607655	0.0481028			7.18503	0.0381915	0.0668125
7.18671	0.0610628	0.048331			7.18671	0.0383063	0.0670732
7.1884	0.0613204	0.0485786			7.1884	0.0384198	0.0674213
7.19008	0.0616695	0.0488534			7.19008	0.0387075	0.0676576
7.19176	0.0619535	0.0491444			7.19176	0.0388535	0.0679521
7.19345	0.06221	0.0493703			7.19345	0.0389797	0.068313
7.19513	0.0625971	0.0495569			7.19513	0.0391845	0.0685723
7.19681	0.0628965	0.049843			7.19681	0.0393682	0.0688124
7.1985	0.0631935	0.0500794			7.1985	0.0394435	0.0691275
7.20018	0.063521	0.0502522			7.20018	0.0396234	0.0693413
7.20186	0.0638438	0.0505033			7.20186	0.0397873	0.0695736
7.20355	0.0641396	0.0507971			7.20355	0.039862	0.0699692
7.20523	0.064384	0.0510162			7.20523	0.0400795	0.0703237
7.20691	0.0647329	0.0512812			7.20691	0.0402984	0.0706815
7.2086	0.0650941	0.0516517			7.2086	0.0404361	0.070947
7.21028	0.0655151	0.051909			7.21028	0.0406013	0.0711467
7.21196	0.0658635	0.0521026			7.21196	0.0407776	0.0714645
7.21365	0.0660567	0.0523146			7.21365	0.0408724	0.0717706
7.21533	0.0662803	0.0525198			7.21533	0.0410771	0.07215
7.21701	0.0666014	0.052741			7.21701	0.0412376	0.0724378
7.2187	0.066948	0.0530122			7.2187	0.0414461	0.0726881
7.22038	0.0672817	0.0531501			7.22038	0.0417852	0.0730347
7.22207	0.0676606	0.0533855			7.22207	0.0419961	0.0733263
7.22375	0.0679266	0.0536253			7.22375	0.0421005	0.0735567
7.22543	0.0682065	0.0538681			7.22543	0.0421775	0.0738634
7.22712	0.0686029	0.0542232			7.22712	0.0422749	0.0741947
7.2288	0.0689467	0.0545043			7.2288	0.0424484	0.0745587
7.23048	0.0692609	0.0548237			7.23048	0.0426171	0.0747325
7.23217	0.0696049	0.0549298			7.23217	0.0428204	0.0750531
7.23385	0.0699735	0.0550775			7.23385	0.0429685	0.0753579
7.23553	0.0702655	0.0553188			7.23553	0.0430935	0.0756551
7.23722	0.0704939	0.0556525			7.23722	0.0432859	0.0760059
7.2389	0.0707597	0.0558822			7.2389	0.0434839	0.0763521
7.24058	0.0710846	0.0561441			7.24058	0.0436727	0.0766265
7.24227	0.0714898	0.0563775			7.24227	0.0439371	0.076914
7.24395	0.0718047	0.0565835			7.24395	0.0441064	0.0772116
7.24563	0.072089	0.0568542			7.24563	0.0442167	0.0775308
7.24732	0.0723852	0.0570537			7.24732	0.0443738	0.0778862
7.249	0.0727467	0.0572296			7.249	0.044545	0.0782064
7.25068	0.0731581	0.0574919			7.25068	0.0447298	0.0784472
7.25237	0.073402	0.0577704			7.25237	0.0448616	0.078933
7.25405	0.0737458	0.0579746			7.25405	0.0450573	0.0792582
7.25573	0.0741473	0.0582211			7.25573	0.0452078	0.0795375
7.25742	0.0743976	0.0584737			7.25742	0.0453524	0.0798742
7.2591	0.0746349	0.0587815			7.2591	0.0454967	0.0800709
7.26078	0.0750029	0.0589918			7.26078	0.045609	0.0802565
7.26247	0.0754858	0.0592779			7.26247	0.0457281	0.0805294
7.26415	0.0757849	0.0595716			7.26415	0.0458649	0.0809684
7.26584	0.0759494	0.0597847			7.26584	0.0461139	0.0814042
7.26752	0.0761501	0.0600874			7.26752	0.0463371	0.0815973
7.2692	0.0765647	0.0603972			7.2692	0.0464826	0.0818465
7.27089	0.0769576	0.0607075			7.27089	0.0466063	0.0820879
7.27257	0.0771906	0.0608842			7.27257	0.0467871	0.0824284
7.27425	0.0774321	0.0611084			7.27425	0.0469283	0.08282
7.27594	0.0777882	0.0614077			7.27594	0.0470921	0.0831689
7.27762	0.0782161	0.061602			7.27762	0.0472096	0.0834144
7.2793	0.0785657	0.0618488			7.2793	0.0474611	0.0836739
7.28099	0.0788158	0.0620989			7.28099	0.0477265	0.084208
7.28267	0.0792028	0.0623025			7.28267	0.0477993	0.0844764
7.28435	0.0794278	0.0625216			7.28435	0.0479226	0.0846871
7.28604	0.0797463	0.062917			7.28604	0.0481022	0.0850431
7.28772	0.080157	0.0631206			7.28772	0.0482348	0.0852855
7.2894	0.0804072	0.063254			7.2894	0.0483205	0.0856878
7.29109	0.0806422	0.063617			7.29109	0.0484865	0.0862177
7.29277	0.0810168	0.0638154			7.29277	0.0487413	0.0864275
7.29445	0.0814259	0.0640436			7.29445	0.0489633	0.0866233
7.29614	0.0816993	0.0643697			7.29614	0.0491921	0.0869408
7.29782	0.082019	0.0646102			7.29782	0.0493717	0.0873297
7.2995	0.0823629	0.0649359			7.2995	0.0495591	0.0876309
7.30119	0.0826205	0.0652485			7.30119	0.0497231	0.0878735
7.30287	0.0829729	0.0654766			7.30287	0.0498976	0.0883114
7.30455	0.0832959	0.0657488			7.30455	0.0501243	0.0886899
7.30624	0.0834672	0.0659316			7.30624	0.050325	0.0890069
7.30792	0.0837838	0.0660702			7.30792	0.0504753	0.0892599
7.30961	0.0841832	0.0663568			7.30961	0.0506006	0.0894896
7.31129	0.0846412	0.0666184			7.31129	0.0508264	0.0896991
7.31297	0.085026	0.0668421			7.31297	0.0510617	0.0900802
7.31466	0.0853892	0.0670712			7.31466	0.0512114	0.0903935
7.31634	0.0856808	0.0673496			7.31634	0.0513747	0.0906756
7.31802	0.0858903	0.0676377			7.31802	0.0515257	0.0910441
7.31971	0.0861945	0.0678553			7.31971	0.0517135	0.0914177
7.32139	0.0865343	0.0681189			7.32139	0.0518657	0.0916241
7.32307	0.0868645	0.0684261			7.32307	0.0520458	0.0918423
7.32476	0.0871804	0.068683			7.32476	0.0522087	0.0921477
7.32644	0.087566	0.0689636			7.32644	0.0524262	0.092403
7.32812	0.0879158	0.0693206			7.32812	0.0526654	0.0927192
7.32981	0.0881744	0.0695982			7.32981	0.0528561	0.0930124
7.33149	0.0883815	0.0698323			7.33149	0.0529779	0.0934134
7.33317	0.0886722	0.0700577			7.33317	0.0530349	0.0936724
7.33486	0.0891071	0.0703372			7.33486	0.0532252	0.0938963
7.33654	0.0893955	0.0705665			7.33654	0.0533932	0.0942017
7.33822	0.0897186	0.0707565			7.33822	0.0534326	0.0945605
7.33991	0.090085	0.0709008			7.33991	0.0536048	0.0948035
7.34159	0.0903299	0.0712073			7.34159	0.0537338	0.0951397
7.34327	0.0906044	0.0714099			7.34327	0.0539075	0.0954483
7.34496	0.0910176	0.0715781			7.34496	0.054174	0.0957244
7.34664	0.0914242	0.0718386			7.34664	0.0544582	0.095964
7.34832	0.0916587	0.0721209			7.34832	0.05471	0.0963741
7.35001	0.0918754	0.0724294			7.35001	0.0548774	0.0967023
7.35169	0.0922269	0.0727245			7.35169	0.0550636	0.097074
7.35337	0.0925236	0.072849			7.35337	0.055273	0.0975119
7.35506	0.0928194	0.0730411			7.35506	0.0554823	0.0977816
7.35674	0.0932099	0.0732344			7.35674	0.0557278	0.0979888
7.35843	0.093498	0.0734954			7.35843	0.0558521	0.0984094
7.36011	0.0936642	0.0736987			7.36011	0.055976	0.0985357
7.36179	0.0940545	0.0737934			7.36179	0.0561989	0.0986608
7.36348	0.0944151	0.0741345			7.36348	0.0563625	0.099148
7.36516	0.0946686	0.074378			7.36516	0.056537	0.0995481
7.36684	0.095007	0.0746033			7.36684	0.0567577	0.099659
7.36853	0.0953606	0.0749304			7.36853	0.056879	0.0999214
7.37021	0.0957481	0.0752639			7.37021	0.056989	0.100266
7.37189	0.0959844	0.0755977			7.37189	0.0571084	0.100565
7.37358	0.0963034	0.0758069			7.37358	0.0572749	0.100928
7.37526	0.0966723	0.0760039			7.37526	0.0574525	0.10124
7.37694	0.0970087	0.0762096			7.37694	0.0576545	0.10156
7.37863	0.0972673	0.0765342			7.37863	0.0578528	0.101884
7.38031	0.0975142	0.0768278			7.38031	0.0579816	0.102032
7.38199	0.0978039	0.0770255			7.38199	0.0580609	0.102432
7.38368	0.0981691	0.0772861			7.38368	0.0582415	0.102943
7.38536	0.0985963	0.0774841			7.38536	0.058411	0.103247
7.38704	0.0988896	0.0776333			7.38704	0.0585773	0.103461
7.38873	0.0990412	0.0778706			7.38873	0.0587916	0.10376
7.39041	0.0993887	0.0780506			7.39041	0.0587929	0.104147
7.39209	0.0997431	0.0783			7.39209	0.0587734	0.104521
7.39378	0.100059	0.0785971			7.39378	0.0589207	0.104655
7.39546	0.100284	0.0787939			7.39546	0.0591646	0.104877
7.39714	0.100577	0.0790731			7.39714	0.0593345	0.105148
7.39883	0.100942	0.0793884			7.39883	0.059629	0.105447
7.40051	0.101278	0.0796412			7.40051	0.059941	0.105772
7.4022	0.101545	0.0797626			7.4022	0.0600908	0.106162
7.40388	0.101957	0.0800119			7.40388	0.0603964	0.106458
7.40556	0.102155	0.0803734			7.40556	0.0606262	0.106721
7.40725	0.102435	0.0806127			7.40725	0.0606875	0.107072
7.40893	0.102814	0.0807461			7.40893	0.0607924	0.107337
7.41061	0.103083	0.0811201			7.41061	0.0608647	0.107662
7.4123	0.103462	0.0813818			7.4123	0.0609965	0.108054
7.41398	0.103723	0.0815381			7.41398	0.0612457	0.108334
7.41566	0.103895	0.081734			7.41566	0.0614005	0.108623
7.41735	0.104189	0.0819313			7.41735	0.0615024	0.108896
7.41903	0.104516	0.0822523			7.41903	0.0616259	0.10914
7.42071	0.104769	0.082477			7.42071	0.0618585	0.109359
7.4224	0.105024	0.0827638			7.4224	0.0620387	0.109621
7.42408	0.105335	0.0831023			7.42408	0.0622561	0.109896
7.42576	0.105729	0.0833065			7.42576	0.0623678	0.110321
7.42745	0.106095	0.0834722			7.42745	0.0625458	0.110593
7.42913	0.106393	0.0837328			7.42913	0.0627631	0.11081
7.43081	0.106709	0.0839361			7.43081	0.0629308	0.110994
7.4325	0.107008	0.0840965			7.4325	0.0631452	0.111197
7.43418	0.107326	0.0843769			7.43418	0.0632263	0.11155
7.43586	0.10766	0.0846696			7.43586	0.0633711	0.111907
7.43755	0.107932	0.0848702			7.43755	0.0636764	0.112173
7.43923	0.108179	0.0850632			7.43923	0.0638486	0.11234
7.44091	0.108544	0.0852769			7.44091	0.0639109	0.112561
7.4426	0.108767	0.0855527			7.4426	0.0640843	0.112916
7.44428	0.108996	0.0857825			7.44428	0.0641796	0.113145
7.44596	0.109183	0.0859946			7.44596	0.0641081	0.113271
7.44765	0.109637	0.0862315			7.44765	0.0641322	0.113582
7.44933	0.110024	0.0864315			7.44933	0.0643173	0.113981
7.45102	0.110276	0.0866403			7.45102	0.0646263	0.11422
7.4527	0.110451	0.0868176			7.4527	0.0649409	0.114434
7.45438	0.110646	0.0869935			7.45438	0.0651909	0.114876
7.45607	0.11092	0.0873254			7.45607	0.0653323	0.115235
7.45775	0.111167	0.087626			7.45775	0.06563	0.115404
7.45943	0.111521	0.0878112			7.45943	0.0659203	0.115778
7.46112	0.11182	0.0879682			7.46112	0.0660039	0.116058
7.4628	0.1121	0.0881887			7.4628	0.0660325	0.116276
7.46448	0.112318	0.0884213			7.46448	0.0661918	0.116569
7.46617	0.112561	0.088623			7.46617	0.0664047	0.116858
7.46785	0.11278	0.0887575			7.46785	0.0665665	0.1171
7.46953	0.113074	0.088871			7.46953	0.066735	0.117287
7.47122	0.113357	0.089078			7.47122	0.0668863	0.11749
7.4729	0.113668	0.0894117			7.4729	0.0670444	0.117715
7.47458	0.114093	0.089758			7.47458	0.0672145	0.118019
7.47627	0.114347	0.0899496			7.47627	0.0674111	0.118273
7.47795	0.114591	0.0904237			7.47795	0.0675543	0.11855
7.47963	0.11488	0.0906559			7.47963	0.067657	0.118767
7.48132	0.115163	0.0907543			7.48132	0.0678371	0.119007
7.483	0.115455	0.091064			7.483	0.0679562	0.119264
7.48468	0.115715	0.0913517			7.48468	0.0681618	0.119558
7.48637	0.11599	0.0914544			7.48637	0.0683389	0.119838
7.48805	0.116278	0.0916081			7.48805	0.0684719	0.120051
7.48973	0.116526	0.0917883			7.48973	0.0685515	0.120261
7.49142	0.116623	0.0919364			7.49142	0.0685322	0.120539
7.4931	0.116764	0.0921642			7.4931	0.0686479	0.120863
7.49479	0.117106	0.0924887			7.49479	0.068849	0.121055
7.49647	0.117535	0.0927648			7.49647	0.0690359	0.121446
7.49815	0.117836	0.0927721			7.49815	0.0690063	0.121742
7.49984	0.118162	0.0929015			7.49984	0.0689894	0.121978
7.50152	0.118363	0.0931817			7.50152	0.0690312	0.122279
7.5032	0.118507	0.0934091			7.5032	0.069147	0.122454
7.50489	0.118763	0.0937204			7.50489	0.0694697	0.122686
7.50657	0.119143	0.0939188			7.50657	0.0698256	0.123078
7.50825	0.119342	0.0941183			7.50825	0.0700826	0.12333
7.50994	0.119661	0.0943189			7.50994	0.0702697	0.12356
7.51162	0.119916	0.0945904			7.51162	0.0704468	0.123748
7.5133	0.120125	0.0948044			7.5133	0.0705701	0.123991
7.51499	0.120448	0.0950035			7.51499	0.0706547	0.124207
7.51667	0.120726	0.0952859			7.51667	0.070897	0.124486
7.51835	0.120975	0.0954561			7.51835	0.0711144	0.124895
7.52004	0.121249	0.0954821			7.52004	0.0712556	0.125387
7.52172	0.121455	0.0954908			7.52172	0.0711565	0.125818
7.5234	0.121631	0.0955776			7.5234	0.0711639	0.126169
7.52509	0.121826	0.0959514			7.52509	0.0713185	0.126338
7.52677	0.121987	0.0963927			7.52677	0.0714546	0.126479
7.52845	0.122266	0.096711			7.52845	0.0716755	0.126771
7.53014	0.122568	0.0968748			7.53014	0.0718502	0.127056
7.53182	0.122939	0.0971085			7.53182	0.0720081	0.127084
7.5335	0.123272	0.0974138			7.5335	0.0722471	0.127118
7.53519	0.123511	0.0975227			7.53519	0.0723516	0.127296
7.53687	0.123694	0.0976002			7.53687	0.0725873	0.127478
7.53855	0.123972	0.097912			7.53855	0.0728731	0.12768
7.54024	0.124262	0.0981477			7.54024	0.0729189	0.128073
7.54192	0.124455	0.0982892			7.54192	0.0730282	0.128369
7.54361	0.124682	0.0984908			7.54361	0.0731895	0.128553
7.54529	0.125046	0.0987563			7.54529	0.0734491	0.128714
7.54697	0.125269	0.0989779			7.54697	0.0734997	0.128952
7.54866	0.125459	0.0990958			7.54866	0.0736182	0.129217
7.55034	0.125733	0.0993076			7.55034	0.0737407	0.129546
7.55202	0.126018	0.0995315			7.55202	0.0735817	0.129929
7.55371	0.126231	0.0996864			7.55371	0.0735307	0.13014
7.55539	0.126434	0.0998858			7.55539	0.0736596	0.130243
7.55707	0.126668	0.100073			7.55707	0.0738885	0.130399
7.55876	0.126864	0.100259			7.55876	0.0740764	0.13079
7.56044	0.126979	0.100314			7.56044	0.0743194	0.131252
7.56212	0.127232	0.100428			7.56212	0.0746632	0.131568
7.56381	0.127438	0.10061			7.56381	0.0749623	0.131779
7.56549	0.127719	0.100754			7.56549	0.0750177	0.132089
7.56717	0.127921	0.100973			7.56717	0.0751149	0.132391
7.56886	0.128097	0.101077			7.56886	0.0753518	0.132465
7.57054	0.128187	0.101189			7.57054	0.0755743	0.132575
7.57222	0.128494	0.101433			7.57222	0.0757999	0.132815
7.57391	0.128809	0.101565			7.57391	0.0760754	0.133023
7.57559	0.128893	0.101578			7.57559	0.0761758	0.133125
7.57727	0.129109	0.101716			7.57727	0.0762438	0.133446
7.57896	0.129469	0.101852			7.57896	0.0763489	0.133733
7.58064	0.12965	0.102073			7.58064	0.0764728	0.1337
7.58232	0.129846	0.102459			7.58232	0.0766183	0.1338
7.58401	0.130167	0.102758			7.58401	0.0767215	0.133843
7.58569	0.130352	0.10301			7.58569	0.0768404	0.134025
7.58738	0.130555	0.103225			7.58738	0.0769377	0.134305
7.58906	0.130814	0.103387			7.58906	0.077075	0.134706
7.59074	0.130951	0.103475			7.59074	0.0772208	0.135498
7.59243	0.13115	0.103575			7.59243	0.0772581	0.135487
7.59411	0.131372	0.103843			7.59411	0.077323	0.135499
7.59579	0.131689	0.104041			7.59579	0.0774586	0.135662
7.59748	0.131873	0.104077			7.59748	0.0775515	0.135721
7.59916	0.132009	0.104219			7.59916	0.0775912	0.135952
7.60084	0.132222	0.10436			7.60084	0.077684	0.136191
7.60253	0.132491	0.104494			7.60253	0.0778139	0.136312
7.60421	0.132779	0.104596			7.60421	0.0778587	0.136531
7.60589	0.132941	0.104757			7.60589	0.0776935	0.136859
7.60758	0.133091	0.105025			7.60758	0.0776808	0.136936
7.60926	0.133171	0.105247			7.60926	0.0777957	0.136927
7.61094	0.133325	0.105508			7.61094	0.0779567	0.137143
7.61263	0.133616	0.105791			7.61263	0.0782914	0.137568
7.61431	0.133849	0.105897			7.61431	0.0784904	0.137912
7.61599	0.133989	0.106047			7.61599	0.0786954	0.138034
7.61768	0.134137	0.106251			7.61768	0.0789482	0.138129
7.61936	0.134457	0.106358			7.61936	0.0791347	0.138468
7.62104	0.134749	0.106465			7.62104	0.0792655	0.138901
7.62273	0.134899	0.106586			7.62273	0.0794169	0.139065
7.62441	0.135179	0.106791			7.62441	0.0793833	0.139221
7.62609	0.135384	0.106985			7.62609	0.0794073	0.139431
7.62778	0.135411	0.106994			7.62778	0.0794993	0.139648
7.62946	0.135421	0.107019			7.62946	0.0795913	0.139793
7.63115	0.13561	0.107137			7.63115	0.0798011	0.139968
7.63283	0.135956	0.107384			7.63283	0.0799742	0.140071
7.63451	0.136068	0.107657			7.63451	0.0799219	0.140196
7.6362	0.136215	0.107946			7.6362	0.0799258	0.140395
7.63788	0.136588	0.108223			7.63788	0.0800756	0.140468
7.63956	0.136831	0.108342			7.63956	0.0802119	0.140633
7.64125	0.137031	0.108491			7.64125	0.0803889	0.14087
7.64293	0.137287	0.108644			7.64293	0.0804925	0.140959
7.64461	0.137438	0.10876			7.64461	0.0806375	0.140999
7.6463	0.137709	0.108975			7.6463	0.0807233	0.14121
7.64798	0.137986	0.109116			7.64798	0.0808189	0.141485
7.64966	0.138157	0.10931			7.64966	0.080999	0.141575
7.65135	0.138352	0.109444			7.65135	0.0811004	0.141695
7.65303	0.138517	0.109443			7.65303	0.081103	0.141943
7.65471	0.138546	0.109575			7.65471	0.0811915	0.142097
7.6564	0.138562	0.109721			7.6564	0.0813449	0.142204
7.65808	0.138625	0.10963			7.65808	0.0812228	0.14249
7.65976	0.138812	0.10959			7.65976	0.0808974	0.142708
7.66145	0.139062	0.109683			7.66145	0.0808948	0.142771
7.66313	0.139285	0.109836			7.66313	0.081137	0.142859
7.66481	0.139509	0.110124			7.66481	0.0813362	0.143025
7.6665	0.139683	0.110135			7.6665	0.0816284	0.143339
7.66818	0.139711	0.110117			7.66818	0.0818586	0.143518
7.66986	0.13974	0.110277			7.66986	0.0819473	0.143719
7.67155	0.139793	0.110481			7.67155	0.0820629	0.143883
7.67323	0.139857	0.11068			7.67323	0.0821698	0.1442
7.67491	0.140075	0.110678			7.67491	0.0822856	0.144292
7.6766	0.140506	0.110746			7.6766	0.0825009	0.14433
7.67828	0.140616	0.110977			7.67828	0.0826965	0.144388
7.67997	0.140583	0.111153			7.67997	0.0827671	0.144575
7.68165	0.140771	0.111045			7.68165	0.0828721	0.144825
7.68333	0.140963	0.110919			7.68333	0.0830933	0.144927
7.68502	0.14105	0.110955			7.68502	0.0830547	0.144826
7.6867	0.141314	0.111234			7.6867	0.0830573	0.144916
7.68838	0.141592	0.11157			7.68838	0.0832749	0.145052
7.69007	0.141851	0.111807			7.69007	0.0834267	0.145201
7.69175	0.14204	0.112073			7.69175	0.0835033	0.145296
7.69343	0.142252	0.112339			7.69343	0.0834739	0.14536
7.69512	0.14239	0.11247			7.69512	0.0835228	0.145563
7.6968	0.14247	0.112501			7.6968	0.0836831	0.14571
7.69848	0.142583	0.112557			7.69848	0.0837365	0.145882
7.70017	0.142775	0.112633			7.70017	0.0838023	0.146118
7.70185	0.14301	0.112931			7.70185	0.0838248	0.146216
7.70353	0.143025	0.113007			7.70353	0.0838405	0.146315
7.70522	0.143142	0.113047			7.70522	0.0838827	0.146455
7.7069	0.14334	0.113402			7.7069	0.0838683	0.146619
7.70858	0.143388	0.114875			7.70858	0.0839859	0.146688
7.71027	0.143454	0.114392			7.71027	0.084066	0.146737
7.71195	0.143631	0.112843			7.71195	0.0837411	0.146963
7.71363	0.143754	0.112584			7.71363	0.0835799	0.147074
7.71532	0.143771	0.112597			7.71532	0.0836436	0.14698
7.717	0.143889	0.112709			7.717	0.0838298	0.147019
7.71868	0.143983	0.112905			7.71868	0.0841304	0.147265
7.72037	0.144196	0.113066			7.72037	0.0842926	0.147472
7.72205	0.144466	0.113296			7.72205	0.0843878	0.147544
7.72374	0.144623	0.114375			7.72374	0.0845836	0.147613
7.72542	0.144817	0.117206			7.72542	0.084696	0.147709
7.7271	0.145016	0.119287			7.7271	0.0849787	0.148009
7.72879	0.145117	0.119365			7.72879	0.0851062	0.148392
7.73047	0.145233	0.118478			7.73047	0.0850706	0.148463
7.73215	0.145417	0.117878			7.73215	0.0851058	0.148608
7.73384	0.145502	0.117019			7.73384	0.0851435	0.148793
7.73552	0.145501	0.115957			7.73552	0.0852753	0.148984
7.7372	0.14553	0.115385			7.7372	0.0853326	0.149169
7.73889	0.145613	0.115214			7.73889	0.0852729	0.14914
7.74057	0.145804	0.115323			7.74057	0.0853097	0.149073
7.74225	0.145992	0.115645			7.74225	0.0854679	0.149133
7.74394	0.14604	0.115876			7.74394	0.085635	0.149185
7.74562	0.146173	0.116033			7.74562	0.085612	0.149321
7.7473	0.146393	0.116277			7.7473	0.0856346	0.149512
7.74899	0.146671	0.116345			7.74899	0.0858043	0.149542
7.75067	0.146805	0.11651			7.75067	0.0859434	0.149627
7.75235	0.146872	0.11671			7.75235	0.0859886	0.149782
7.75404	0.146991	0.116698			7.75404	0.086041	0.149866
7.75572	0.147181	0.116454			7.75572	0.0861432	0.149997
7.7574	0.147255	0.116359			7.7574	0.0862366	0.150096
7.75909	0.1474	0.116456			7.75909	0.086283	0.150076
7.76077	0.147606	0.116387			7.76077	0.0862806	0.149974
7.76245	0.147676	0.116282			7.76245	0.0862716	0.150017
7.76414	0.147708	0.116304			7.76414	0.0862381	0.150314
7.76582	0.147746	0.116455			7.76582	0.0859819	0.150358
7.7675	0.147821	0.116595			7.7675	0.0858202	0.150278
7.76919	0.148093	0.116719			7.76919	0.0858505	0.150275
7.77087	0.14848	0.116857			7.77087	0.0859961	0.150313
7.77256	0.148716	0.116855			7.77256	0.086254	0.150446
7.77424	0.148538	0.116927			7.77424	0.086427	0.150543
7.77592	0.148603	0.116999			7.77592	0.0865535	0.150536
7.77761	0.148638	0.117017			7.77761	0.0867125	0.150709
7.77929	0.148677	0.117125			7.77929	0.0868864	0.150913
7.78097	0.148702	0.117225			7.78097	0.0870338	0.150999
7.78266	0.148738	0.11722			7.78266	0.0870167	0.150991
7.78434	0.148786	0.117301			7.78434	0.086908	0.150959
7.78602	0.148833	0.117478			7.78602	0.0869548	0.150995
7.78771	0.148828	0.11758			7.78771	0.0870291	0.150988
7.78939	0.148875	0.118175			7.78939	0.0871243	0.150955
7.79107	0.149031	0.119023			7.79107	0.0872551	0.150887
7.79276	0.148985	0.11928			7.79276	0.0872976	0.15086
7.79444	0.149	0.119273			7.79444	0.0872827	0.150922
7.79612	0.149275	0.119162			7.79612	0.0873092	0.150994
7.79781	0.149504	0.119172			7.79781	0.0872513	0.150982
7.79949	0.149557	0.119097			7.79949	0.0872097	0.150954
7.80117	0.149709	0.118881			7.80117	0.0872968	0.151067
7.80286	0.149881	0.118768			7.80286	0.0873657	0.151217
7.80454	0.149916	0.118793			7.80454	0.087345	0.151259
7.80622	0.149878	0.118853			7.80622	0.0873279	0.151239
7.80791	0.149874	0.118658			7.80791	0.0873272	0.151188
7.80959	0.150031	0.118584			7.80959	0.0873222	0.151231
7.81127	0.150096	0.118693			7.81127	0.087361	0.151285
7.81296	0.150029	0.118739			7.81296	0.0874263	0.15124
7.81464	0.150186	0.1188			7.81464	0.0874096	0.151143
7.81633	0.150319	0.118827			7.81633	0.0874256	0.151164
7.81801	0.150246	0.118852			7.81801	0.0872588	0.151325
7.81969	0.150276	0.118924			7.81969	0.0870559	0.151308
7.82138	0.150344	0.118956			7.82138	0.0869319	0.151288
7.82306	0.150341	0.1191			7.82306	0.0868919	0.151349
7.82474	0.15043	0.119198			7.82474	0.0870593	0.151465
7.82643	0.150484	0.119232			7.82643	0.0873457	0.15165
7.82811	0.150476	0.1192			7.82811	0.0875251	0.151456
7.82979	0.150577	0.119233			7.82979	0.0875632	0.151344
7.83148	0.150574	0.119267			7.83148	0.0876458	0.151283
7.83316	0.150574	0.119131			7.83316	0.0877764	0.151311
7.83484	0.150723	0.119129			7.83484	0.0878161	0.15149
7.83653	0.150912	0.119237			7.83653	0.0877806	0.151689
7.83821	0.151075	0.119331			7.83821	0.0877348	0.151657
7.83989	0.151035	0.119374			7.83989	0.0877636	0.151581
7.84158	0.15101	0.119254			7.84158	0.0878014	0.151774
7.84326	0.151053	0.119137			7.84326	0.0877365	0.15185
7.84494	0.151049	0.119121			7.84494	0.0876114	0.151769
7.84663	0.150981	0.119216			7.84663	0.0876066	0.151776
7.84831	0.150991	0.119262			7.84831	0.0877304	0.15168
7.84999	0.15099	0.119349			7.84999	0.0877987	0.151678
7.85168	0.150955	0.119623			7.85168	0.087799	0.151787
7.85336	0.150951	0.119653			7.85336	0.0878051	0.151767
7.85504	0.150937	0.119641			7.85504	0.0878241	0.151736
7.85673	0.151079	0.119655			7.85673	0.0878753	0.151822
7.85841	0.151387	0.119832			7.85841	0.0879584	0.151736
7.8601	0.15155	0.120547			7.8601	0.0879524	0.151507
7.86178	0.151581	0.121623			7.86178	0.0879526	0.15139
7.86346	0.151585	0.122008			7.86346	0.0879713	0.151293
7.86515	0.151651	0.121799			7.86515	0.0880136	0.151165
7.86683	0.151738	0.121498			7.86683	0.0880713	0.151199
7.86851	0.151735	0.121322			7.86851	0.0880331	0.15134
7.8702	0.151701	0.120959			7.8702	0.0879951	0.151357
7.87188	0.151679	0.120672			7.87188	0.0876043	0.151363
7.87356	0.151639	0.1205			7.87356	0.0872217	0.151389
7.87525	0.151583	0.120387			7.87525	0.0872247	0.151302
7.87693	0.151609	0.120375			7.87693	0.0873658	0.151279
7.87861	0.151526	0.120273			7.87861	0.0875358	0.151208
7.8803	0.151436	0.120067			7.8803	0.0878086	0.151175
7.88198	0.151447	0.119903			7.88198	0.0878383	0.151261
7.88366	0.151421	0.119947			7.88366	0.0879029	0.151259
7.88535	0.15144	0.120013			7.88535	0.0880201	0.151246
7.88703	0.151366	0.119827			7.88703	0.0880273	0.151376
7.88871	0.151258	0.119602			7.88871	0.0880245	0.151479
7.8904	0.151296	0.119534			7.8904	0.08818	0.15142
7.89208	0.151331	0.119042			7.89208	0.0883369	0.151342
7.89376	0.151202	0.118187			7.89376	0.0883488	0.15132
7.89545	0.151156	0.11758			7.89545	0.0883332	0.151311
7.89713	0.151141	0.117415			7.89713	0.0883385	0.151256
7.89881	0.151	0.117548			7.89881	0.0883713	0.151214
7.9005	0.151061	0.117834			7.9005	0.0881146	0.150945
7.90218	0.15126	0.11801			7.90218	0.0878166	0.150652
7.90386	0.151257	0.118171			7.90386	0.0877773	0.150577
7.90555	0.151228	0.118338			7.90555	0.0878023	0.150716
7.90723	0.151415	0.118622			7.90723	0.0878542	0.150799
7.90892	0.151479	0.118778			7.90892	0.087847	0.150606
7.9106	0.151364	0.118836			7.9106	0.0877706	0.150619
7.91228	0.151373	0.118699			7.91228	0.0877653	0.150616
7.91397	0.151335	0.118526			7.91397	0.0878144	0.150577
7.91565	0.151164	0.118411			7.91565	0.0877223	0.150684
7.91733	0.151089	0.118325			7.91733	0.087675	0.150709
7.91902	0.151079	0.118276			7.91902	0.0877429	0.150614
7.9207	0.150947	0.118323			7.9207	0.0875156	0.150502
7.92238	0.150968	0.118319			7.92238	0.0873821	0.150344
7.92407	0.151203	0.118231			7.92407	0.0874067	0.150331
7.92575	0.151214	0.118192			7.92575	0.0869515	0.150481
7.92743	0.151038	0.118223			7.92743	0.0866631	0.150204
7.92912	0.150875	0.118232			7.92912	0.0866614	0.149906
7.9308	0.15088	0.118117			7.9308	0.0867676	0.149934
7.93248	0.150849	0.118128			7.93248	0.0869117	0.150077
7.93417	0.150786	0.118255			7.93417	0.0870638	0.150033
7.93585	0.150847	0.118449			7.93585	0.0872381	0.150071
7.93753	0.150832	0.118576			7.93753	0.087344	0.150252
7.93922	0.150768	0.118636			7.93922	0.0874221	0.150305
7.9409	0.150749	0.11859			7.9409	0.087371	0.150291
7.94258	0.150637	0.118479			7.94258	0.0873726	0.150269
7.94427	0.150544	0.118482			7.94427	0.0872742	0.150167
7.94595	0.150488	0.118436			7.94595	0.0872057	0.149996
7.94763	0.150398	0.118292			7.94763	0.0871525	0.149808
7.94932	0.15021	0.117556			7.94932	0.0869944	0.149838
7.951	0.150154	0.117093			7.951	0.0869818	0.149874
7.95269	0.150229	0.117519			7.95269	0.0868936	0.149773
7.95437	0.150299	0.118224			7.95437	0.0868504	0.149747
7.95605	0.150251	0.118297			7.95605	0.0869778	0.149658
7.95774	0.15014	0.11815			7.95774	0.0869988	0.149385
7.95942	0.150124	0.118031			7.95942	0.0870185	0.14917
7.9611	0.15012	0.11806			7.9611	0.0869639	0.149028
7.96279	0.150117	0.118177			7.96279	0.0868832	0.149029
7.96447	0.15012	0.118483			7.96447	0.0869149	0.149039
7.96615	0.150004	0.11925			7.96615	0.0868773	0.148822
7.96784	0.149924	0.119678			7.96784	0.0867884	0.148597
7.96952	0.149957	0.119636			7.96952	0.0867531	0.1484
7.9712	0.149979	0.119469			7.9712	0.0866462	0.148304
7.97289	0.149868	0.119162			7.97289	0.0865905	0.148218
7.97457	0.149736	0.118862			7.97457	0.086567	0.148187
7.97625	0.149554	0.1185			7.97625	0.0866249	0.148266
7.97794	0.149463	0.118295			7.97794	0.0865211	0.14844
7.97962	0.149414	0.118113			7.97962	0.0858585	0.14845
7.9813	0.149382	0.117887			7.9813	0.0855883	0.148244
7.98299	0.149364	0.117609			7.98299	0.0856621	0.148094
7.98467	0.149245	0.117314			7.98467	0.0858301	0.14806
7.98635	0.149076	0.117274			7.98635	0.0859607	0.148047
7.98804	0.149001	0.117233			7.98804	0.0859632	0.148048
7.98972	0.148989	0.117081			7.98972	0.0860094	0.148163
7.9914	0.148869	0.116935			7.9914	0.0860918	0.148207
7.99309	0.148702	0.116742			7.99309	0.0861863	0.14811
7.99477	0.148568	0.116477			7.99477	0.0862247	0.147874
7.99645	0.148445	0.116385			7.99645	0.0862533	0.147629
7.99814	0.14841	0.116395			7.99814	0.0861624	0.147512
7.99982	0.148314	0.116307			7.99982	0.086063	0.147316
8.00151	0.148128	0.11614			8.00151	0.0859185	0.147085
8.00319	0.148033	0.115889			8.00319	0.085824	0.146872
8.00487	0.148024	0.115832			8.00487	0.0856846	0.146765
8.00656	0.147981	0.115841			8.00656	0.0855935	0.146698
8.00824	0.147908	0.115757			8.00824	0.0855024	0.146621
8.00992	0.147887	0.115723			8.00992	0.0854458	0.146364
8.01161	0.147846	0.115756			8.01161	0.0854332	0.146155
8.01329	0.147702	0.11579			8.01329	0.0854853	0.146202
8.01497	0.147659	0.115648			8.01497	0.0854863	0.146214
8.01666	0.147632	0.115555			8.01666	0.0853413	0.14612
8.01834	0.147514	0.115408			8.01834	0.0852484	0.146043
8.02002	0.147383	0.115236			8.02002	0.0851516	0.145847
8.02171	0.147224	0.115123			8.02171	0.0850722	0.145828
8.02339	0.147032	0.114963			8.02339	0.0850301	0.145892
8.02507	0.146886	0.114828			8.02507	0.0848963	0.145673
8.02676	0.146794	0.114771			8.02676	0.0847838	0.145551
8.02844	0.14679	0.114756			8.02844	0.0847239	0.145436
8.03012	0.146742	0.114743			8.03012	0.0847153	0.145414
8.03181	0.146642	0.114748			8.03181	0.0844136	0.145417
8.03349	0.146565	0.114651			8.03349	0.0840145	0.145069
8.03517	0.146513	0.114526			8.03517	0.0839157	0.144669
8.03686	0.146395	0.114391			8.03686	0.0838992	0.144552
8.03854	0.146305	0.114276			8.03854	0.0839767	0.144666
8.04022	0.146348	0.114166			8.04022	0.0841616	0.144808
8.04191	0.1464	0.114099			8.04191	0.0841259	0.144873
8.04359	0.146186	0.114127			8.04359	0.0841532	0.144738
8.04528	0.145981	0.114081			8.04528	0.0842495	0.144599
8.04696	0.145845	0.113952			8.04696	0.0842231	0.144627
8.04864	0.145752	0.113834			8.04864	0.0841317	0.144596
8.05033	0.145769	0.11377			8.05033	0.084004	0.144495
8.05201	0.145674	0.113757			8.05201	0.0839741	0.14437
8.05369	0.145431	0.113562			8.05369	0.0839847	0.144325
8.05538	0.145218	0.113262			8.05538	0.0838265	0.144281
8.05706	0.144968	0.113141			8.05706	0.0836924	0.144079
8.05874	0.144969	0.112978			8.05874	0.0835799	0.143882
8.06043	0.145041	0.112968			8.06043	0.0835084	0.143588
8.06211	0.144898	0.113054			8.06211	0.0834289	0.143371
8.06379	0.144857	0.113003			8.06379	0.0833704	0.143334
8.06548	0.144847	0.112861			8.06548	0.0833837	0.143267
8.06716	0.144727	0.112711			8.06716	0.0833335	0.143189
8.06884	0.144611	0.112738			8.06884	0.0832148	0.143072
8.07053	0.144584	0.112809			8.07053	0.0832189	0.142862
8.07221	0.144601	0.112776			8.07221	0.0832214	0.142607
8.07389	0.144576	0.112772			8.07389	0.0831639	0.142513
8.07558	0.144445	0.112764			8.07558	0.0831872	0.142585
8.07726	0.144359	0.112726			8.07726	0.0832434	0.142454
8.07894	0.144302	0.11273			8.07894	0.0831654	0.142176
8.08063	0.144241	0.112746			8.08063	0.0829631	0.14201
8.08231	0.144247	0.112694			8.08231	0.0829132	0.141819
8.08399	0.144113	0.112646			8.08399	0.082882	0.1418
8.08568	0.143826	0.112598			8.08568	0.0824567	0.141817
8.08736	0.143562	0.1124			8.08736	0.0820346	0.141691
8.08904	0.143344	0.112217			8.08904	0.081894	0.141442
8.09073	0.143229	0.111967			8.09073	0.0818985	0.141284
8.09241	0.14316	0.111752			8.09241	0.0819528	0.141286
8.0941	0.143081	0.111624			8.0941	0.0820874	0.141359
8.09578	0.142866	0.111476			8.09578	0.0822082	0.141351
8.09746	0.14269	0.111356			8.09746	0.0821351	0.141243
8.09915	0.142488	0.111291			8.09915	0.0820697	0.141169
8.10083	0.142219	0.111108			8.10083	0.0821102	0.141014
8.10251	0.142124	0.110837			8.10251	0.0821478	0.140891
8.1042	0.142151	0.110698			8.1042	0.082176	0.140919
8.10588	0.14189	0.110714			8.10588	0.0821648	0.14078
8.10756	0.141531	0.110574			8.10756	0.0822053	0.140662
8.10925	0.141348	0.110241			8.10925	0.0823025	0.140617
8.11093	0.141292	0.109942			8.11093	0.0822342	0.140525
8.11261	0.141277	0.109794			8.11261	0.0821388	0.140715
8.1143	0.141159	0.109762			8.1143	0.0819455	0.140403
8.11598	0.141008	0.109771			8.11598	0.0817706	0.140059
8.11766	0.140931	0.109797			8.11766	0.0816586	0.139993
8.11935	0.140831	0.109782			8.11935	0.0815523	0.140013
8.12103	0.140761	0.109635			8.12103	0.0814429	0.139964
8.12271	0.140777	0.10945			8.12271	0.0814205	0.139838
8.1244	0.140708	0.109242			8.1244	0.0814559	0.139736
8.12608	0.140374	0.109065			8.12608	0.0814178	0.139637
8.12776	0.140233	0.108936			8.12776	0.0811645	0.139555
8.12945	0.140263	0.108857			8.12945	0.0811133	0.139505
8.13113	0.140063	0.108721			8.13113	0.0810457	0.139462
8.13281	0.139936	0.108656			8.13281	0.0809846	0.139456
8.1345	0.139901	0.108677			8.1345	0.0809753	0.139405
8.13618	0.139738	0.108622			8.13618	0.0810034	0.139291
8.13787	0.139662	0.108373			8.13787	0.0808627	0.139363
8.13955	0.139673	0.1082			8.13955	0.0802273	0.139271
8.14123	0.139521	0.108184			8.14123	0.0799171	0.138956
8.14292	0.139292	0.108132			8.14292	0.0799484	0.138627
8.1446	0.139249	0.108045			8.1446	0.0800478	0.138528
8.14628	0.13916	0.108015			8.14628	0.0800811	0.138602
8.14797	0.138964	0.107894			8.14797	0.0802455	0.138457
8.14965	0.138848	0.107819			8.14965	0.0803294	0.138347
8.15133	0.138774	0.107778			8.15133	0.0803162	0.138294
8.15302	0.138805	0.107717			8.15302	0.0802756	0.138252
8.1547	0.138802	0.107564			8.1547	0.080221	0.138222
8.15638	0.138556	0.107454			8.15638	0.080208	0.138166
8.15807	0.138411	0.107478			8.15807	0.080084	0.138183
8.15975	0.138288	0.10738			8.15975	0.0799146	0.138189
8.16143	0.138061	0.107083			8.16143	0.0797913	0.138039
8.16312	0.137894	0.106886			8.16312	0.0795846	0.137897
8.1648	0.137785	0.106827			8.1648	0.0795231	0.137787
8.16648	0.137688	0.106872			8.16648	0.0795482	0.137591
8.16817	0.137615	0.106902			8.16817	0.0795162	0.137432
8.16985	0.137497	0.10687			8.16985	0.07936	0.137205
8.17153	0.13734	0.106764			8.17153	0.0792772	0.136981
8.17322	0.137149	0.106587			8.17322	0.0793173	0.136943
8.1749	0.137056	0.106471			8.1749	0.0793072	0.136952
8.17658	0.137066	0.106416			8.17658	0.0792374	0.136871
8.17827	0.137106	0.106384			8.17827	0.0791391	0.136719
8.17995	0.137033	0.106259			8.17995	0.0790996	0.136526
8.18164	0.136935	0.105967			8.18164	0.0790864	0.136378
8.18332	0.13688	0.105738			8.18332	0.0790084	0.136194
8.185	0.136589	0.105725			8.185	0.0790367	0.136125
8.18669	0.136404	0.105694			8.18669	0.0789371	0.136062
8.18837	0.136377	0.105623			8.18837	0.0787562	0.135869
8.19005	0.136309	0.105575			8.19005	0.0787439	0.135722
8.19174	0.136242	0.105516			8.19174	0.0786854	0.135644
8.19342	0.136163	0.105428			8.19342	0.0782071	0.135448
8.1951	0.136056	0.10528			8.1951	0.0777828	0.13525
8.19679	0.13593	0.105169			8.19679	0.0777327	0.135221
8.19847	0.135715	0.104966			8.19847	0.0779596	0.135296
8.20015	0.135565	0.104796			8.20015	0.0782282	0.13529
8.20184	0.135404	0.10469			8.20184	0.078342	0.135151
8.20352	0.135285	0.104509			8.20352	0.0781888	0.135072
8.2052	0.135277	0.104362			8.2052	0.0780766	0.135077
8.20689	0.135064	0.104293			8.20689	0.0780778	0.134991
8.20857	0.134828	0.104172			8.20857	0.0780866	0.134904
8.21025	0.134728	0.104024			8.21025	0.0779581	0.134632
8.21194	0.134504	0.103946			8.21194	0.0778834	0.134349
8.21362	0.134164	0.103893			8.21362	0.0778582	0.134158
8.2153	0.133952	0.103655			8.2153	0.0777785	0.134084
8.21699	0.133926	0.103435			8.21699	0.0777672	0.134009
8.21867	0.13383	0.103421			8.21867	0.0777115	0.133884
8.22035	0.133799	0.103435			8.22035	0.0775828	0.133638
8.22204	0.133868	0.103373			8.22204	0.0775391	0.133507
8.22372	0.133773	0.103321			8.22372	0.0774091	0.13334
8.2254	0.133726	0.103271			8.2254	0.0772669	0.133187
8.22709	0.133635	0.103198			8.22709	0.0771977	0.133041
8.22877	0.133484	0.103089			8.22877	0.0771641	0.132901
8.23046	0.133393	0.103002			8.23046	0.0770994	0.132743
8.23214	0.133251	0.102889			8.23214	0.0770018	0.132411
8.23382	0.133081	0.102806			8.23382	0.0769555	0.132282
8.23551	0.13288	0.102743			8.23551	0.0768421	0.132325
8.23719	0.132689	0.102585			8.23719	0.0766829	0.132191
8.23887	0.132532	0.102432			8.23887	0.0765653	0.132054
8.24056	0.132421	0.102289			8.24056	0.0763604	0.131982
8.24224	0.132241	0.102152			8.24224	0.0762405	0.131841
8.24392	0.132076	0.102048			8.24392	0.0762515	0.131726
8.24561	0.13195	0.101866			8.24561	0.0759445	0.131737
8.24729	0.131886	0.101778			8.24729	0.0754242	0.131552
8.24897	0.131831	0.101721			8.24897	0.0753077	0.131251
8.25066	0.131634	0.101667			8.25066	0.075342	0.131066
8.25234	0.131505	0.101561			8.25234	0.0754251	0.130881
8.25402	0.131457	0.101418			8.25402	0.0755156	0.130888
8.25571	0.13136	0.101326			8.25571	0.0756286	0.13099
8.25739	0.131153	0.10124			8.25739	0.0756836	0.130915
8.25907	0.131009	0.101179			8.25907	0.0756663	0.130775
8.26076	0.13094	0.101122			8.26076	0.0755311	0.130623
8.26244	0.130737	0.101022			8.26244	0.0754596	0.130513
8.26412	0.130519	0.100961			8.26412	0.075426	0.130474
8.26581	0.130398	0.100942			8.26581	0.0752599	0.130447
8.26749	0.130211	0.10065			8.26749	0.0751426	0.130451
8.26917	0.130019	0.100327			8.26917	0.0750058	0.130402
8.27086	0.129862	0.100208			8.27086	0.0749508	0.130386
8.27254	0.129757	0.100173			8.27254	0.0748988	0.130299
8.27423	0.129748	0.100214			8.27423	0.0747984	0.130135
8.27591	0.129691	0.100242			8.27591	0.0748052	0.129876
8.27759	0.129568	0.1002			8.27759	0.0746813	0.129325
8.27928	0.129385	0.100081			8.27928	0.074614	0.129122
8.28096	0.129319	0.0998619			8.28096	0.0745722	0.129021
8.28264	0.129228	0.0997845			8.28264	0.0744658	0.128747
8.28433	0.129	0.0997056			8.28433	0.0744129	0.1285
8.28601	0.128904	0.0996736			8.28601	0.0743095	0.128369
8.28769	0.128724	0.0996204			8.28769	0.07415	0.128311
8.28938	0.12866	0.0995318			8.28938	0.0741389	0.128328
8.29106	0.128698	0.099457			8.29106	0.0741739	0.128266
8.29274	0.128536	0.099331			8.29274	0.0740057	0.12802
8.29443	0.128415	0.0992127			8.29443	0.0739627	0.12784
8.29611	0.128356	0.0990963			8.29611	0.073902	0.127786
8.29779	0.128073	0.0990012			8.29779	0.0738202	0.127761
8.29948	0.127905	0.0988217			8.29948	0.0735386	0.127824
8.30116	0.127839	0.0986861			8.30116	0.0732362	0.12763
8.30284	0.127745	0.0986164			8.30284	0.0730801	0.127192
8.30453	0.127564	0.0984763			8.30453	0.0729523	0.127016
8.30621	0.127356	0.0983246			8.30621	0.072963	0.126998
8.30789	0.127188	0.098314			8.30789	0.0730499	0.126956
8.30958	0.127024	0.098144			8.30958	0.0729825	0.126868
8.31126	0.12682	0.0979456			8.31126	0.0728929	0.126814
8.31294	0.126688	0.097851			8.31294	0.0729225	0.126707
8.31463	0.126462	0.0977841			8.31463	0.0729694	0.126445
8.31631	0.126293	0.097633			8.31631	0.072971	0.125911
8.31799	0.126188	0.0975541			8.31799	0.0730403	0.125558
8.31968	0.125991	0.0975326			8.31968	0.0730783	0.125347
8.32136	0.125864	0.0972989			8.32136	0.0730498	0.125213
8.32305	0.12566	0.0970363			8.32305	0.0730122	0.124969
8.32473	0.12538	0.0968761			8.32473	0.0729616	0.124579
8.32641	0.125208	0.0967102			8.32641	0.0728429	0.124412
8.3281	0.125099	0.0966513			8.3281	0.0726361	0.124247
8.32978	0.125065	0.0966667			8.32978	0.0725463	0.124069
8.33146	0.124948	0.0967632			8.33146	0.0724578	0.123932
8.33315	0.12478	0.096757			8.33315	0.0722887	0.12378
8.33483	0.124652	0.096559			8.33483	0.0722248	0.123568
8.33651	0.12466	0.0964255			8.33651	0.072173	0.123351
8.3382	0.124698	0.0963066			8.3382	0.0720582	0.123317
8.33988	0.124424	0.0962057			8.33988	0.0718788	0.123311
8.34156	0.124162	0.0960968			8.34156	0.0718255	0.123245
8.34325	0.123939	0.0959149			8.34325	0.071824	0.123066
8.34493	0.123722	0.0957322			8.34493	0.071724	0.122888
8.34661	0.123523	0.0955973			8.34661	0.0716514	0.122714
8.3483	0.123358	0.0955			8.3483	0.0715115	0.122489
8.34998	0.123143	0.0953345			8.34998	0.0714227	0.122337
8.35166	0.12298	0.0952589			8.35166	0.0712598	0.122137
8.35335	0.122891	0.0952794			8.35335	0.0708769	0.12197
8.35503	0.122609	0.0952011			8.35503	0.0705418	0.121772
8.35671	0.122372	0.0950485			8.35671	0.0703841	0.121661
8.3584	0.122265	0.0948989			8.3584	0.0702845	0.121596
8.36008	0.12219	0.0947412			8.36008	0.0703006	0.121542
8.36176	0.122011	0.094682			8.36176	0.0704594	0.121378
8.36345	0.121724	0.094628			8.36345	0.0705623	0.121212
8.36513	0.121616	0.0944559			8.36513	0.0705723	0.121027
8.36682	0.12152	0.0943763			8.36682	0.0705881	0.120936
8.3685	0.121324	0.0942595			8.3685	0.0704734	0.120815
8.37018	0.121106	0.094064			8.37018	0.0703348	0.120589
8.37187	0.120961	0.0938596			8.37187	0.0702955	0.120496
8.37355	0.120764	0.0938168			8.37355	0.0701688	0.120433
8.37523	0.119771	0.093681			8.37523	0.0700001	0.120266
8.37692	0.117436	0.0934081			8.37692	0.0699335	0.120149
8.3786	0.115881	0.0933025			8.3786	0.0697799	0.120035
8.38028	0.115318	0.0932741			8.38028	0.0696207	0.119843
8.38197	0.115002	0.0933761			8.38197	0.069549	0.119622
8.38365	0.114597	0.0934096			8.38365	0.0695089	0.119361
8.38533	0.114438	0.0933251			8.38533	0.06941	0.119147
8.38702	0.114508	0.0931848			8.38702	0.0692804	0.118971
8.3887	0.114789	0.0929688			8.3887	0.0692558	0.118721
8.39038	0.115167	0.0928444			8.39038	0.0692144	0.11849
8.39207	0.1155	0.0928189			8.39207	0.0691469	0.118381
8.39375	0.115797	0.0928128			8.39375	0.0690669	0.118164
8.39543	0.11597	0.0927342			8.39543	0.0690142	0.117933
8.39712	0.116062	0.092567			8.39712	0.0689468	0.117783
8.3988	0.116127	0.0924629			8.3988	0.0687781	0.117721
8.40048	0.116178	0.0922316			8.40048	0.0687047	0.117417
8.40217	0.11603	0.0921003			8.40217	0.0686904	0.117048
8.40385	0.115831	0.091906			8.40385	0.0686829	0.116947
8.40553	0.115752	0.0916031			8.40553	0.0684142	0.11684
8.40722	0.115727	0.0914671			8.40722	0.067879	0.116626
8.4089	0.115646	0.0913515			8.4089	0.0676008	0.116443
8.41059	0.115601	0.0911598			8.41059	0.0675835	0.116238
8.41227	0.115543	0.0911248			8.41227	0.0676402	0.116086
8.41395	0.115473	0.0910382			8.41395	0.0676771	0.11596
8.41564	0.115444	0.0908208			8.41564	0.0677145	0.115855
8.41732	0.115407	0.0905905			8.41732	0.0676016	0.115812
8.419	0.115349	0.0904661			8.419	0.0674248	0.115613
8.42069	0.115202	0.0902244			8.42069	0.0672994	0.11538
8.42237	0.115027	0.0900325			8.42237	0.0672693	0.115126
8.42405	0.115	0.0898562			8.42405	0.0672924	0.114882
8.42574	0.114891	0.0897799			8.42574	0.0672753	0.114649
8.42742	0.114514	0.0897417			8.42742	0.0671741	0.114534
8.4291	0.114043	0.0895392			8.4291	0.0670638	0.114404
8.43079	0.113793	0.0892836			8.43079	0.0669477	0.114128
8.43247	0.113722	0.0891908			8.43247	0.0668002	0.113842
8.43415	0.113611	0.0891457			8.43415	0.0667068	0.113662
8.43584	0.11347	0.0891534			8.43584	0.0666628	0.113507
8.43752	0.113425	0.0891668			8.43752	0.0665655	0.11331
8.4392	0.113271	0.0890193			8.4392	0.0664697	0.113077
8.44089	0.113117	0.0888316			8.44089	0.0664235	0.112919
8.44257	0.112933	0.0886147			8.44257	0.0662668	0.112751
8.44425	0.112789	0.0884836			8.44425	0.0661395	0.112459
8.44594	0.112594	0.0884478			8.44594	0.0660161	0.112316
8.44762	0.112278	0.0882345			8.44762	0.0659026	0.112245
8.4493	0.112004	0.0880184			8.4493	0.0657983	0.111948
8.45099	0.11173	0.0878705			8.45099	0.0656973	0.111775
8.45267	0.111515	0.0876672			8.45267	0.0655524	0.111623
8.45435	0.111364	0.0875067			8.45435	0.0654222	0.111473
8.45604	0.111085	0.0874233			8.45604	0.0652391	0.111174
8.45772	0.110891	0.0872436			8.45772	0.0651302	0.111065
8.45941	0.110729	0.0871158			8.45941	0.0648802	0.110897
8.46109	0.110551	0.0870554			8.46109	0.064403	0.110489
8.46277	0.110435	0.087003			8.46277	0.0642208	0.110168
8.46446	0.110259	0.0868791			8.46446	0.0641668	0.109996
8.46614	0.109959	0.0867615			8.46614	0.0641815	0.109864
8.46782	0.109791	0.0866058			8.46782	0.0642696	0.109805
8.46951	0.109574	0.0863877			8.46951	0.0643117	0.109581
8.47119	0.109263	0.0862757			8.47119	0.0642996	0.109182
8.47287	0.109107	0.0861209			8.47287	0.0642211	0.108963
8.47456	0.108965	0.0859884			8.47456	0.0641309	0.109004
8.47624	0.108743	0.085784			8.47624	0.0640695	0.108974
8.47792	0.108524	0.0856265			8.47792	0.063887	0.108717
8.47961	0.108244	0.085564			8.47961	0.0637145	0.108623
8.48129	0.107914	0.0853376			8.48129	0.0636088	0.108485
8.48297	0.107593	0.0849466			8.48297	0.0635396	0.10835
8.48466	0.107396	0.084676			8.48466	0.0634256	0.108118
8.48634	0.107296	0.0845565			8.48634	0.0632917	0.107865
8.48802	0.107139	0.0845811			8.48802	0.0631885	0.107614
8.48971	0.106874	0.0845537			8.48971	0.0630757	0.107438
8.49139	0.106564	0.0843605			8.49139	0.0629565	0.107265
8.49307	0.106455	0.0842286			8.49307	0.0628697	0.106997
8.49476	0.106381	0.0841192			8.49476	0.0627881	0.106772
8.49644	0.10611	0.0840163			8.49644	0.062654	0.106652
8.49812	0.105968	0.0839454			8.49812	0.0625528	0.106356
8.49981	0.1059	0.0837295			8.49981	0.0624806	0.106074
8.50149	0.105712	0.0836162			8.50149	0.0623927	0.105796
8.50318	0.105383	0.0834488			8.50318	0.0622599	0.105558
8.50486	0.105218	0.0832786			8.50486	0.0621638	0.105313
8.50654	0.105054	0.083085			8.50654	0.0620181	0.105029
8.50823	0.104841	0.0828686			8.50823	0.0618943	0.104783
8.50991	0.104619	0.0827853			8.50991	0.0618248	0.104597
8.51159	0.104473	0.0827499			8.51159	0.061775	0.104479
8.51328	0.104336	0.0826692			8.51328	0.0614692	0.104239
8.51496	0.10419	0.0824544			8.51496	0.0609793	0.103833
8.51664	0.104014	0.0822723			8.51664	0.0607869	0.103492
8.51833	0.103784	0.0821257			8.51833	0.0608484	0.103355
8.52001	0.103529	0.081961			8.52001	0.0609099	0.103311
8.52169	0.103274	0.0817447			8.52169	0.0608964	0.103104
8.52338	0.103154	0.0815095			8.52338	0.0608355	0.102825
8.52506	0.102848	0.0813339			8.52506	0.0607675	0.10272
8.52674	0.10256	0.0812217			8.52674	0.0606834	0.102604
8.52843	0.102365	0.0810759			8.52843	0.0605141	0.10234
8.53011	0.102245	0.0808604			8.53011	0.0604764	0.102078
8.53179	0.102131	0.0806926			8.53179	0.0604653	0.101876
8.53348	0.101777	0.0806201			8.53348	0.0603156	0.101579
8.53516	0.101286	0.0804387			8.53516	0.0602574	0.101365
8.53684	0.101044	0.0801534			8.53684	0.0602402	0.101147
8.53853	0.100826	0.0800042			8.53853	0.0601625	0.100925
8.54021	0.100717	0.0798654			8.54021	0.0600218	0.100711
8.54189	0.100613	0.0797478			8.54189	0.0599075	0.100492
8.54358	0.100558	0.0796922			8.54358	0.0597103	0.100233
8.54526	0.100414	0.0795648			8.54526	0.0596331	0.0999209
8.54694	0.100189	0.0793612			8.54694	0.0594937	0.0997347
8.54863	0.100085	0.0792806			8.54863	0.0593886	0.0996241
8.55031	0.0999504	0.0791841			8.55031	0.0592264	0.099471
8.552	0.0996793	0.0789984			8.552	0.0591175	0.0991984
8.55368	0.0994129	0.0787011			8.55368	0.0590415	0.0989729
8.55536	0.0992736	0.0782344			8.55536	0.0588991	0.0988684
8.55705	0.0990709	0.0779317			8.55705	0.0587424	0.0986204
8.55873	0.0988362	0.0778			8.55873	0.0585915	0.0983583
8.56041	0.09863	0.0777102			8.56041	0.0583973	0.0981317
8.5621	0.0985102	0.0775401			8.5621	0.0582632	0.0978637
8.56378	0.0983162	0.0773573			8.56378	0.0581987	0.0977381
8.56546	0.0979845	0.0772302			8.56546	0.0580844	0.0977256
8.56715	0.0977478	0.0771046			8.56715	0.0576813	0.0976465
8.56883	0.0975317	0.0770227			8.56883	0.057366	0.0974182
8.57051	0.0974248	0.0768256			8.57051	0.0571978	0.0969587
8.5722	0.0973171	0.076528			8.5722	0.05713	0.0967398
8.57388	0.0971167	0.0763996			8.57388	0.0571584	0.0967113
8.57556	0.0968974	0.0763014			8.57556	0.0572429	0.0965004
8.57725	0.0966906	0.0761693			8.57725	0.0573403	0.0961847
8.57893	0.0965298	0.0760467			8.57893	0.057317	0.0960739
8.58061	0.096341	0.0759429			8.58061	0.0571669	0.0958356
8.5823	0.0960889	0.0757256			8.5823	0.0570952	0.0955306
8.58398	0.0958986	0.0754742			8.58398	0.0569736	0.0952083
8.58566	0.0956906	0.0754278			8.58566	0.0567895	0.0950234
8.58735	0.0953973	0.0753473			8.58735	0.056619	0.0948683
8.58903	0.0950083	0.0750515			8.58903	0.0564655	0.0946671
8.59071	0.094663	0.0746689			8.59071	0.0563933	0.0945062
8.5924	0.0944879	0.0744818			8.5924	0.056271	0.0943468
8.59408	0.0943828	0.0744022			8.59408	0.0561607	0.0941778
8.59577	0.0942588	0.0743354			8.59577	0.0560922	0.0939599
8.59745	0.0940776	0.0742727			8.59745	0.0560198	0.0935511
8.59913	0.0938599	0.0740798			8.59913	0.0559162	0.093333
8.60082	0.0935647	0.0738277			8.60082	0.0558371	0.0930628
8.6025	0.0933764	0.0736807			8.6025	0.0557996	0.0928225
8.60418	0.0933026	0.0736783			8.60418	0.055662	0.0925846
8.60587	0.0932453	0.0736201			8.60587	0.0554919	0.0924556
8.60755	0.0929955	0.0735437			8.60755	0.0553904	0.0923104
8.60923	0.0928118	0.0734998			8.60923	0.0553289	0.0920213
8.61092	0.0927005	0.0732659			8.61092	0.0552051	0.0917887
8.6126	0.09251	0.0730356			8.6126	0.0551343	0.0915614
8.61428	0.0923939	0.0728241			8.61428	0.0549959	0.0913697
8.61597	0.0921844	0.0727396			8.61597	0.0548278	0.0911097
8.61765	0.0918886	0.0725741			8.61765	0.054706	0.090822
8.61933	0.0916565	0.0722761			8.61933	0.0545216	0.0907166
8.62102	0.0914195	0.0720012			8.62102	0.0540443	0.0905156
8.6227	0.0911528	0.0718533			8.6227	0.0537193	0.0901347
8.62438	0.0909239	0.0716653			8.62438	0.0536628	0.0900788
8.62607	0.0907094	0.0715371			8.62607	0.0537402	0.0900492
8.62775	0.0904189	0.0713323			8.62775	0.0538022	0.0898417
8.62943	0.0902884	0.0711079			8.62943	0.0537722	0.0896571
8.63112	0.0901293	0.0709502			8.63112	0.0536961	0.0892807
8.6328	0.0898241	0.0707314			8.6328	0.0536311	0.0890344
8.63448	0.0894824	0.0705553			8.63448	0.0535394	0.0889417
8.63617	0.089198	0.0704327			8.63617	0.0534303	0.0886822
8.63785	0.0890168	0.0701952			8.63785	0.0533898	0.0884809
8.63953	0.088894	0.0700299			8.63953	0.0533418	0.0882496
8.64122	0.088486	0.0698759			8.64122	0.0531804	0.0879125
8.6429	0.0880664	0.0695694			8.6429	0.0529658	0.0877128
8.64459	0.0879094	0.0693216			8.64459	0.0528945	0.0874876
8.64627	0.0878211	0.0692624			8.64627	0.0527636	0.0872221
8.64795	0.087691	0.0692217			8.64795	0.0526809	0.0870034
8.64964	0.0876032	0.0691596			8.64964	0.0525552	0.0867904
8.65132	0.087452	0.069073			8.65132	0.0523563	0.0865457
8.653	0.087172	0.0689658			8.653	0.0522214	0.0863688
8.65469	0.0870087	0.0688011			8.65469	0.0521219	0.0861825
8.65637	0.0868122	0.0685805			8.65637	0.052019	0.0858917
8.65805	0.0865919	0.068396			8.65805	0.0518954	0.0857226
8.65974	0.0864469	0.0682902			8.65974	0.0516927	0.0855092
8.66142	0.0863356	0.0680953			8.66142	0.0515213	0.0854002
8.6631	0.0861069	0.0679049			8.6631	0.0514561	0.0852348
8.66479	0.0858342	0.0677593			8.66479	0.0513503	0.0849951
8.66647	0.0855764	0.0675363			8.66647	0.0512024	0.0847674
8.66815	0.0852874	0.0673341			8.66815	0.0509817	0.0845113
8.66984	0.0850411	0.0671042			8.66984	0.0507876	0.084269
8.67152	0.0849572	0.0669469			8.67152	0.0507224	0.0841308
8.6732	0.0846903	0.0668441			8.6732	0.0505393	0.0839289
8.67489	0.0844677	0.0667302			8.67489	0.050175	0.0837239
8.67657	0.0842342	0.0665532			8.67657	0.0499489	0.0833861
8.67825	0.084025	0.0662657			8.67825	0.0499352	0.0831895
8.67994	0.0838443	0.0661852			8.67994	0.0499663	0.0831559
8.68162	0.083611	0.0661651			8.68162	0.0499658	0.0829549
8.6833	0.0834457	0.0659602			8.6833	0.0499672	0.0826943
8.68499	0.0832895	0.06581			8.68499	0.0498717	0.0824839
8.68667	0.0831402	0.0656164			8.68667	0.0497905	0.0822055
8.68836	0.0829541	0.0653674			8.68836	0.0497358	0.0820661
8.69004	0.0827634	0.0651798			8.69004	0.0496332	0.0818267
8.69172	0.0826151	0.0650182			8.69172	0.0494792	0.0815361
8.69341	0.0823258	0.0649288			8.69341	0.0493709	0.0815122
8.69509	0.0820052	0.0647314			8.69509	0.0492738	0.0814796
8.69677	0.0817054	0.0644517			8.69677	0.0491679	0.0812248
8.69846	0.081529	0.0643432			8.69846	0.048985	0.0809498
8.70014	0.0814408	0.0642215			8.70014	0.04883	0.0808318
8.70182	0.0812737	0.0641486			8.70182	0.0487609	0.0806182
8.70351	0.0811179	0.0640176			8.70351	0.0486887	0.0803486
8.70519	0.0808833	0.063845			8.70519	0.0485095	0.0801909
8.70687	0.0807445	0.0636785			8.70687	0.0483987	0.0798995
8.70856	0.0806063	0.0635225			8.70856	0.0482075	0.0797322
8.71024	0.0804601	0.0634219			8.71024	0.0481138	0.079497
8.71192	0.0802123	0.0633175			8.71192	0.0480554	0.0792303
8.71361	0.0799967	0.063159			8.71361	0.0479028	0.0789957
8.71529	0.0798408	0.0629293			8.71529	0.0478529	0.078776
8.71697	0.0796022	0.0627307			8.71697	0.0478538	0.0785381
8.71866	0.0794875	0.0626173			8.71866	0.0478133	0.0783695
8.72034	0.079281	0.0625067			8.72034	0.0476912	0.0781686
8.72202	0.0790774	0.0623528			8.72202	0.0475391	0.0779142
8.72371	0.0789603	0.0621702			8.72371	0.0473878	0.0777678
8.72539	0.0788063	0.0620232			8.72539	0.0473124	0.0777002
8.72707	0.0786501	0.061837			8.72707	0.0470244	0.0774709
8.72876	0.0783992	0.0616348			8.72876	0.0466745	0.0771191
8.73044	0.0781059	0.0614598			8.73044	0.0465064	0.07695
8.73213	0.0778842	0.0612872			8.73213	0.0464155	0.0767856
8.73381	0.0777818	0.0612345			8.73381	0.0464031	0.0764986
8.73549	0.0776198	0.0611751			8.73549	0.0464501	0.0763662
8.73718	0.077355	0.0608923			8.73718	0.0463819	0.0763029
8.73886	0.0771676	0.0606579			8.73886	0.0462666	0.0760934
8.74054	0.076994	0.060546			8.74054	0.0461538	0.0758412
8.74223	0.076741	0.0603389			8.74223	0.0461182	0.0756523
8.74391	0.076535	0.0600746			8.74391	0.0461529	0.0753735
8.74559	0.0764149	0.0599957			8.74559	0.0460892	0.0751799
8.74728	0.0761262	0.0598738			8.74728	0.0459612	0.0750849
8.74896	0.0757777	0.0596471			8.74896	0.0458704	0.0748451
8.75064	0.075545	0.0594574			8.75064	0.0456235	0.0745834
8.75233	0.0752917	0.0592089			8.75233	0.0455137	0.0744147
8.75401	0.0751533	0.0590312			8.75401	0.0453772	0.0741721
8.75569	0.075078	0.0590173			8.75569	0.0452327	0.0739092
8.75738	0.0749503	0.0589991			8.75738	0.0451416	0.073757
8.75906	0.0747793	0.0587871			8.75906	0.0450651	0.0736139
8.76074	0.0745533	0.0586242			8.76074	0.0449384	0.073476
8.76243	0.0743991	0.0585092			8.76243	0.0448271	0.07327
8.76411	0.0742944	0.0584163			8.76411	0.0447757	0.0730525
8.76579	0.0741148	0.0582077			8.76579	0.0446383	0.0728657
8.76748	0.0738589	0.0580565			8.76748	0.0445335	0.0726699
8.76916	0.0737015	0.0578762			8.76916	0.0444039	0.0724733
8.77084	0.0735014	0.0576991			8.77084	0.0443346	0.0724569
8.77253	0.0732338	0.0575458			8.77253	0.044229	0.0722869
8.77421	0.0729844	0.0573401			8.77421	0.044075	0.0719994
8.77589	0.0728345	0.0571458			8.77589	0.0439563	0.0718393
8.77758	0.0726027	0.0570075			8.77758	0.0439132	0.071611
8.77926	0.0724042	0.0568953			8.77926	0.0437719	0.0714038
8.78095	0.072286	0.0567729			8.78095	0.0433901	0.0711141
8.78263	0.0721548	0.0565115			8.78263	0.0430842	0.07085
8.78431	0.072043	0.0564018			8.78431	0.0430132	0.0706431
8.786	0.0718944	0.0562272			8.786	0.042947	0.0704841
8.78768	0.0717354	0.0561359			8.78768	0.0429279	0.0704497
8.78936	0.0715099	0.0559815			8.78936	0.0429365	0.0703557
8.79105	0.071362	0.0558456			8.79105	0.0428771	0.0701645
8.79273	0.0711354	0.055798			8.79273	0.0428298	0.0701182
8.79441	0.0709211	0.0556271			8.79441	0.0427518	0.0700039
8.7961	0.0706852	0.0554744			8.7961	0.0426014	0.0696533
8.79778	0.0705598	0.0553869			8.79778	0.0424756	0.0693181
8.79946	0.0704045	0.0552812			8.79946	0.04238	0.0692092
8.80115	0.0701152	0.0551047			8.80115	0.0423284	0.0691664
8.80283	0.0697813	0.0547985			8.80283	0.042277	0.0690304
8.80451	0.0694917	0.054496			8.80451	0.0421062	0.0687467
8.8062	0.069405	0.0543576			8.8062	0.041978	0.0684645
8.80788	0.0693145	0.0542833			8.80788	0.0419158	0.0682518
8.80956	0.0691499	0.0542415			8.80956	0.0418003	0.0681009
8.81125	0.0690057	0.0541275			8.81125	0.0417088	0.0678125
8.81293	0.068825	0.0539059			8.81293	0.0416629	0.0675855
8.81461	0.0686325	0.0537696			8.81461	0.0415104	0.0674356
8.8163	0.0684796	0.0537124			8.8163	0.0413912	0.0672038
8.81798	0.068408	0.0535801			8.81798	0.0413018	0.0670827
8.81966	0.0683891	0.0534761			8.81966	0.0411447	0.0670244
8.82135	0.0682672	0.0534015			8.82135	0.0410772	0.0668895
8.82303	0.0679141	0.0533518			8.82303	0.0410132	0.0667071
8.82472	0.0676988	0.0532041			8.82472	0.0409196	0.0665421
8.8264	0.0675676	0.0530584			8.8264	0.0409109	0.0663807
8.82808	0.0674854	0.0528889			8.82808	0.0407375	0.0661673
8.82977	0.0673423	0.0527008			8.82977	0.040498	0.0659217
8.83145	0.0671469	0.0525994			8.83145	0.0404553	0.065793
8.83313	0.0669288	0.0524835			8.83313	0.0402643	0.0657269
8.83482	0.0666748	0.0523259			8.83482	0.0400734	0.0654791
8.8365	0.0665829	0.0521248			8.8365	0.0398964	0.0652793
8.83818	0.0664356	0.0520368			8.83818	0.0397649	0.0651385
8.83987	0.0661503	0.0518891			8.83987	0.0396697	0.0649346
8.84155	0.0659887	0.0517564			8.84155	0.039618	0.0647957
8.84323	0.0659024	0.0516305			8.84323	0.0395964	0.064662
8.84492	0.0657863	0.0514402			8.84492	0.039479	0.0645337
8.8466	0.0654827	0.0512488			8.8466	0.03938	0.0644344
8.84828	0.065348	0.0510435			8.84828	0.0393657	0.06423
8.84997	0.0652654	0.0509353			8.84997	0.0393385	0.064016
8.85165	0.065052	0.0508264			8.85165	0.0392457	0.0638604
8.85333	0.0647499	0.0507401			8.85333	0.0391928	0.0637014
8.85502	0.0644949	0.0504642			8.85502	0.0391493	0.0635194
8.8567	0.064296	0.0501828			8.8567	0.0390655	0.0633224
8.85838	0.064071	0.0500133			8.85838	0.0390036	0.0632109
8.86007	0.0640088	0.0499627			8.86007	0.0388887	0.063044
8.86175	0.0639312	0.0499807			8.86175	0.0387617	0.0628018
8.86343	0.0637459	0.049867			8.86343	0.038658	0.0626315
8.86512	0.0635965	0.0497299			8.86512	0.0385846	0.0625012
8.8668	0.0634403	0.0496978			8.8668	0.0384676	0.06236
8.86848	0.0633244	0.049584			8.86848	0.0383644	0.0621634
8.87017	0.0631716	0.0493786			8.87017	0.0382885	0.0620512
8.87185	0.063057	0.049255			8.87185	0.0381353	0.0618748
8.87354	0.0629363	0.0491078			8.87354	0.0379914	0.0617364
8.87522	0.0627801	0.0489986			8.87522	0.0378826	0.0615791
8.8769	0.0626718	0.0488221			8.8769	0.0377596	0.0613744
8.87859	0.0624319	0.0486758			8.87859	0.0376828	0.061248
8.88027	0.0620919	0.0485361			8.88027	0.0376116	0.0611467
8.88195	0.0619617	0.0484074			8.88195	0.0375162	0.0609758
8.88364	0.0618728	0.0482716			8.88364	0.0374108	0.0608313
8.88532	0.0617071	0.0481141			8.88532	0.0373387	0.0607567
8.887	0.0615409	0.0479603			8.887	0.0370807	0.0605784
8.88869	0.0613085	0.0478604			8.88869	0.0368356	0.0603385
8.89037	0.061145	0.0477246			8.89037	0.0367222	0.0601083
8.89205	0.0610595	0.0475731			8.89205	0.0366522	0.0600001
8.89374	0.0609739	0.0474762			8.89374	0.0366451	0.0599192
8.89542	0.0608303	0.0473837			8.89542	0.0366843	0.0598272
8.8971	0.0606221	0.0472531			8.8971	0.036658	0.0596096
8.89879	0.0604501	0.0471387			8.89879	0.0366077	0.0593721
8.90047	0.0603309	0.0469941			8.90047	0.0365192	0.0592383
8.90215	0.060235	0.046827			8.90215	0.0364342	0.0591756
8.90384	0.060062	0.0467252			8.90384	0.0363311	0.0591122
8.90552	0.059903	0.0466567			8.90552	0.0362124	0.0589797
8.9072	0.0597339	0.0465543			8.9072	0.0360859	0.0588341
8.90889	0.0594354	0.0463749			8.90889	0.0359756	0.058716
8.91057	0.0591625	0.0462021			8.91057	0.035918	0.0585077
8.91225	0.0590525	0.0460224			8.91225	0.0357946	0.058272
8.91394	0.0589544	0.0459913			8.91394	0.0356448	0.0581788
8.91562	0.0587432	0.0459689			8.91562	0.0354757	0.0580245
8.91731	0.0585983	0.045841			8.91731	0.0354155	0.0577907
8.91899	0.0585063	0.0456788			8.91899	0.0353207	0.057744
8.92067	0.0583563	0.0455668			8.92067	0.0352647	0.0577475
8.92236	0.0581832	0.0454755			8.92236	0.0352636	0.0575542
8.92404	0.0580872	0.0453467			8.92404	0.035176	0.0572752
8.92572	0.0579934	0.0452668			8.92572	0.035048	0.0571181
8.92741	0.0579551	0.0452486			8.92741	0.0349613	0.0569896
8.92909	0.0578373	0.0452314			8.92909	0.0348609	0.056829
8.93077	0.0576636	0.0451098			8.93077	0.034821	0.056713
8.93246	0.0574757	0.0449205			8.93246	0.0347579	0.0565217
8.93414	0.0571727	0.0448079			8.93414	0.0346004	0.056282
8.93582	0.0569748	0.0447027			8.93582	0.0344961	0.0561369
8.93751	0.0569512	0.044564			8.93751	0.0343852	0.0559804
8.93919	0.0568625	0.0444544			8.93919	0.0343142	0.0559511
8.94087	0.0566677	0.0443504			8.94087	0.0341464	0.0558127
8.94256	0.0565076	0.0442101			8.94256	0.0338861	0.0556101
8.94424	0.0564001	0.0440115			8.94424	0.033776	0.0555417
8.94592	0.0563116	0.0439001			8.94592	0.0338065	0.055384
8.94761	0.0561557	0.0437575			8.94761	0.0338399	0.0552788
8.94929	0.0559327	0.0436071			8.94929	0.0337637	0.0552147
8.95097	0.0557182	0.0435398			8.95097	0.0336724	0.0550047
8.95266	0.055607	0.0434556			8.95266	0.0335998	0.0548046
8.95434	0.0555083	0.043365			8.95434	0.033561	0.0547452
8.95602	0.0553635	0.0432397			8.95602	0.0335198	0.0546699
8.95771	0.0551775	0.0430483			8.95771	0.0334701	0.0545398
8.95939	0.0549723	0.042954			8.95939	0.0333787	0.0544107
8.96108	0.054744	0.0428723			8.96108	0.033205	0.0542321
8.96276	0.0545736	0.042671			8.96276	0.0331176	0.0539973
8.96444	0.0543183	0.0424835			8.96444	0.0330593	0.0538206
8.96613	0.0541135	0.042399			8.96613	0.0329798	0.0537345
8.96781	0.0540247	0.0423267			8.96781	0.0328766	0.0535831
8.96949	0.0540095	0.0422925			8.96949	0.0327767	0.0534042
8.97118	0.0540432	0.042227			8.97118	0.0327004	0.0532879
8.97286	0.053907	0.0421314			8.97286	0.0326457	0.053196
8.97454	0.0537656	0.0420789			8.97454	0.0325792	0.0531067
8.97623	0.0535751	0.0419874			8.97623	0.0324865	0.0529758
8.97791	0.0534144	0.0418576			8.97791	0.0323755	0.0527937
8.97959	0.0533483	0.0417468			8.97959	0.0322929	0.0526363
8.98128	0.0531775	0.0416255			8.98128	0.0321973	0.0525651
8.98296	0.0529475	0.0414566			8.98296	0.0320663	0.0524169
8.98464	0.0527922	0.0412838			8.98464	0.0319628	0.0522832
8.98633	0.0526183	0.0411637			8.98633	0.0318866	0.0521712
8.98801	0.0525207	0.041085			8.98801	0.0318411	0.0520572
8.98969	0.0523534	0.0410297			8.98969	0.0317953	0.0519817
8.99138	0.0522506	0.0409573			8.99138	0.0316999	0.0518507
8.99306	0.0521736	0.0408378			8.99306	0.0315779	0.0517677
8.99474	0.0520235	0.0407292			8.99474	0.031389	0.0516327
8.99643	0.0518212	0.0406149			8.99643	0.0312249	0.0513768
8.99811	0.0516797	0.0405705			8.99811	0.0311688	0.0512103
8.99979	0.0515819	0.0405329			8.99979	0.0311539	0.051079
9.00148	0.0514193	0.0404216			9.00148	0.031155	0.0509735
9.00316	0.0513202	0.0403373			9.00316	0.0310805	0.0509111
9.00484	0.0512451	0.0403074			9.00484	0.0309979	0.0507724
9.00653	0.0511126	0.0401553			9.00653	0.0309427	0.0505399
9.00821	0.050941	0.0400397			9.00821	0.0309232	0.0504186
9.0099	0.0507933	0.0399717			9.0099	0.030856	0.0503998
9.01158	0.05072	0.039895			9.01158	0.0307655	0.050368
9.01326	0.0505414	0.0398218			9.01326	0.0307112	0.050281
9.01495	0.0502877	0.0396631			9.01495	0.0306009	0.0502138
9.01663	0.0501053	0.0394655			9.01663	0.0304752	0.0501901
9.01831	0.0499352	0.0393284			9.01831	0.0303842	0.0500863
9.02	0.0497926	0.0392693			9.02	0.0303359	0.0499026
9.02168	0.0497247	0.0392199			9.02168	0.0302506	0.0498191
9.02336	0.0496547	0.0391166			9.02336	0.0301386	0.0496186
9.02505	0.0495672	0.0390238			9.02505	0.030086	0.0493868
9.02673	0.0494248	0.0389256			9.02673	0.0299947	0.0492813
9.02841	0.0492996	0.0388072			9.02841	0.0299432	0.0491809
9.0301	0.0491838	0.0387754			9.0301	0.0298598	0.0490617
9.03178	0.049091	0.0387441			9.03178	0.0297458	0.0489461
9.03346	0.0489804	0.0386395			9.03346	0.0297304	0.0487832
9.03515	0.0488413	0.0385491			9.03515	0.0297104	0.0487232
9.03683	0.0487519	0.0385417			9.03683	0.0296258	0.0486389
9.03851	0.0486272	0.0383999			9.03851	0.0295516	0.0485179
9.0402	0.048479	0.0382179			9.0402	0.0294855	0.048345
9.04188	0.0483942	0.0381383			9.04188	0.0294389	0.0481502
9.04356	0.0483123	0.0380612			9.04356	0.0293276	0.0480154
9.04525	0.0481767	0.0379716			9.04525	0.0292451	0.0479511
9.04693	0.0480169	0.0378147			9.04693	0.0291286	0.0479257
9.04861	0.0479133	0.0376683			9.04861	0.0288922	0.0478768
9.0503	0.0477753	0.0376004			9.0503	0.0286969	0.0477194
9.05198	0.0476205	0.0375062			9.05198	0.0286453	0.047564
9.05367	0.0474736	0.0374143			9.05367	0.0286608	0.0474888
9.05535	0.0473873	0.0373237			9.05535	0.0286884	0.0474091
9.05703	0.0473325	0.0371805			9.05703	0.0286334	0.0473499
9.05872	0.0472159	0.0371112			9.05872	0.0285865	0.0471566
9.0604	0.04702	0.037034			9.0604	0.0285087	0.0469827
9.06208	0.0468531	0.0369173			9.06208	0.0284505	0.0469023
9.06377	0.0467962	0.0367711			9.06377	0.0284392	0.0468308
9.06545	0.0466812	0.0366468			9.06545	0.0284151	0.0467546
9.06713	0.0464661	0.0365864			9.06713	0.028332	0.0467067
9.06882	0.0463095	0.0364634			9.06882	0.0283045	0.0465444
9.0705	0.0461341	0.036326			9.0705	0.0282526	0.0463334
9.07218	0.0460036	0.0361797			9.07218	0.0281316	0.0461892
9.07387	0.0458624	0.0361079			9.07387	0.0280761	0.0460918
9.07555	0.0457826	0.0361269			9.07555	0.0280598	0.0460429
9.07723	0.0457472	0.0361154			9.07723	0.0280353	0.0459956
9.07892	0.0457031	0.0360003			9.07892	0.0279518	0.0458514
9.0806	0.0456188	0.0358696			9.0806	0.027859	0.0457156
9.08228	0.0454658	0.035767			9.08228	0.0277816	0.0456632
9.08397	0.0452964	0.0356652			9.08397	0.0277296	0.0455511
9.08565	0.0451546	0.0356116			9.08565	0.0276574	0.0454462
9.08733	0.0450931	0.0355188			9.08733	0.0274828	0.0454305
9.08902	0.0449959	0.0354238			9.08902	0.0274133	0.0453489
9.0907	0.0448552	0.0353686			9.0907	0.0273912	0.0451653
9.09238	0.0446881	0.0352906			9.09238	0.0272985	0.0450495
9.09407	0.044582	0.0351082			9.09407	0.0272458	0.0450567
9.09575	0.0444222	0.0349935			9.09575	0.0271963	0.0449732
9.09743	0.0442445	0.0349714			9.09743	0.0271068	0.0448207
9.09912	0.0441604	0.0348778			9.09912	0.0270712	0.0447554
9.1008	0.0440705	0.0347347			9.1008	0.0269759	0.0447228
9.10249	0.043988	0.0346541			9.10249	0.0267821	0.0445532
9.10417	0.0439043	0.03456			9.10417	0.0266321	0.0444207
9.10585	0.0438159	0.0345068			9.10585	0.0265971	0.0443384
9.10754	0.0437367	0.034391			9.10754	0.0266023	0.0443146
9.10922	0.0436503	0.0343027			9.10922	0.0264962	0.0442892
9.1109	0.0435065	0.0342582			9.1109	0.0264701	0.0441892
9.11259	0.0433952	0.0341755			9.11259	0.0264802	0.044088
9.11427	0.0433034	0.0340924			9.11427	0.0264477	0.043997
9.11595	0.043139	0.0340321			9.11595	0.0263882	0.0438799
9.11764	0.0430303	0.0338943			9.11764	0.0263218	0.0437989
9.11932	0.0429531	0.0338166			9.11932	0.0262314	0.0437035
9.121	0.0428225	0.0337962			9.121	0.0261604	0.0435461
9.12269	0.0426898	0.0336926			9.12269	0.0260925	0.0434312
9.12437	0.0424746	0.0335211			9.12437	0.0260382	0.0433777
9.12605	0.0424006	0.0334182			9.12605	0.0259785	0.0433412
9.12774	0.0423526	0.033362			9.12774	0.0258639	0.0432904
9.12942	0.0422064	0.033357			9.12942	0.0258397	0.04315
9.1311	0.0421481	0.0333016			9.1311	0.0257251	0.0430541
9.13279	0.0420684	0.0331947			9.13279	0.0256636	0.0428919
9.13447	0.0419686	0.0331171			9.13447	0.0256758	0.0428024
9.13615	0.0419099	0.0330765			9.13615	0.0256526	0.0426507
9.13784	0.0417863	0.0330012			9.13784	0.0255934	0.0426025
9.13952	0.0415914	0.0329124			9.13952	0.0254835	0.0425794
9.1412	0.041561	0.0328742			9.1412	0.0254418	0.042457
9.14289	0.0414967	0.0328162			9.14289	0.0254089	0.04226
9.14457	0.0413488	0.0327617			9.14457	0.0253277	0.0420456
9.14626	0.0412728	0.0326711			9.14626	0.0252486	0.0418862
9.14794	0.0411889	0.0325016			9.14794	0.0251706	0.041807
9.14962	0.0411459	0.0324548			9.14962	0.025164	0.0417
9.15131	0.0410341	0.0323983			9.15131	0.0251401	0.0416815
9.15299	0.0409068	0.0322819			9.15299	0.025023	0.0416558
9.15467	0.0407719	0.0321863			9.15467	0.0248551	0.0415978
9.15636	0.0406129	0.0320489			9.15636	0.0247754	0.0415617
9.15804	0.0405255	0.0319171			9.15804	0.0247268	0.0414906
9.15972	0.0404571	0.0318985			9.15972	0.0246815	0.0414385
9.16141	0.0402925	0.0319394			9.16141	0.0246421	0.0413514
9.16309	0.0401842	0.031861			9.16309	0.0246003	0.041275
9.16477	0.0400588	0.031741			9.16477	0.024571	0.0412998
9.16646	0.0399898	0.0316674			9.16646	0.0245747	0.0412302
9.16814	0.0399248	0.0315234			9.16814	0.024503	0.0410392
9.16982	0.0397982	0.0313701			9.16982	0.0244173	0.0409274
9.17151	0.0397434	0.031297			9.17151	0.0243552	0.0407672
9.17319	0.0396249	0.0312474			9.17319	0.0243042	0.0407354
9.17487	0.0393951	0.0311794			9.17487	0.024284	0.0407222
9.17656	0.0392387	0.0310167			9.17656	0.024275	0.0406234
9.17824	0.0391526	0.030944			9.17824	0.0242041	0.0405039
9.17992	0.0390932	0.0308677			9.17992	0.0241205	0.0404174
9.18161	0.0390382	0.0308305			9.18161	0.0240823	0.0403894
9.18329	0.0389953	0.0308387			9.18329	0.0240583	0.0403599
9.18497	0.0389191	0.0307668			9.18497	0.0239517	0.0402237
9.18666	0.0388283	0.0307301			9.18666	0.0238477	0.0401638
9.18834	0.0387367	0.0306709			9.18834	0.0237793	0.040134
9.19002	0.0386961	0.0305053			9.19002	0.0237214	0.0400163
9.19171	0.0386051	0.0303879			9.19171	0.0237111	0.0398527
9.19339	0.0384996	0.0303276			9.19339	0.023688	0.0398211
9.19508	0.0384187	0.0302817			9.19508	0.0235909	0.0398085
9.19676	0.0383401	0.03023			9.19676	0.0235239	0.0397847
9.19844	0.0382231	0.0301548			9.19844	0.0235195	0.0397103
9.20013	0.0380856	0.0300735			9.20013	0.0234716	0.0395604
9.20181	0.0379929	0.029998			9.20181	0.0234301	0.039467
9.20349	0.0378856	0.0299376			9.20349	0.0233647	0.0394467
9.20518	0.0378236	0.0298738			9.20518	0.0232918	0.0394652
9.20686	0.0377363	0.0297596			9.20686	0.0232383	0.039461
9.20854	0.0376602	0.029706			9.20854	0.0231473	0.0392911
9.21023	0.037598	0.0296842			9.21023	0.0229502	0.0391963
9.21191	0.037452	0.0296378			9.21191	0.0228789	0.0391467
9.21359	0.0373394	0.029559			9.21359	0.0229361	0.0390357
9.21528	0.0372156	0.0294439			9.21528	0.0230404	0.038916
9.21696	0.0371356	0.0293792			9.21696	0.023054	0.0387834
9.21864	0.037121	0.0293564			9.21864	0.0230447	0.0386752
9.22033	0.0370925	0.0292899			9.22033	0.022971	0.0385532
9.22201	0.0369991	0.0292286			9.22201	0.0228923	0.0385124
9.22369	0.0368839	0.0291781			9.22369	0.0228148	0.0384853
9.22538	0.0368095	0.0290812			9.22538	0.0227635	0.0384285
9.22706	0.0367263	0.029012			9.22706	0.0226528	0.0383953
9.22874	0.0365941	0.0288872			9.22874	0.0225603	0.0382946
9.23043	0.0364118	0.0287591			9.23043	0.0225642	0.0382312
9.23211	0.0362467	0.0286418			9.23211	0.0225288	0.0382331
9.23379	0.0362077	0.0286176			9.23379	0.0224632	0.038074
9.23548	0.0362111	0.0286089			9.23548	0.0224156	0.0380115
9.23716	0.0361528	0.0285497			9.23716	0.0223708	0.0379537
9.23885	0.0361185	0.0284827			9.23885	0.0223161	0.0378227
9.24053	0.0360893	0.0284358			9.24053	0.0222671	0.0377924
9.24221	0.0359767	0.0283338			9.24221	0.022191	0.0378089
9.2439	0.0358787	0.0282927			9.2439	0.0221417	0.0378811
9.24558	0.0358526	0.0282482			9.24558	0.0220994	0.0377188
9.24726	0.0358124	0.0281366			9.24726	0.022024	0.0374359
9.24895	0.0357752	0.0281019			9.24895	0.0219922	0.0373596
9.25063	0.0356565	0.0280442			9.25063	0.0220077	0.0373445
9.25231	0.0355422	0.0279777			9.25231	0.0220067	0.0372997
9.254	0.0354474	0.0279068			9.254	0.0219603	0.0372153
9.25568	0.0353921	0.0278508			9.25568	0.0218724	0.0371003
9.25736	0.0352872	0.0278115			9.25736	0.0217785	0.0369936
9.25905	0.035233	0.0277798			9.25905	0.0216946	0.0369633
9.26073	0.0352259	0.0277219			9.26073	0.0216647	0.0369039
9.26241	0.0351544	0.0276585			9.26241	0.0215468	0.0367672
9.2641	0.0351064	0.0275748			9.2641	0.0213929	0.0366174
9.26578	0.0349416	0.0275364			9.26578	0.0213749	0.0365636
9.26746	0.0347222	0.0274677			9.26746	0.0214067	0.0365863
9.26915	0.0346637	0.0273841			9.26915	0.0213995	0.0364978
9.27083	0.0346062	0.027291			9.27083	0.0213689	0.0364475
9.27251	0.0345353	0.027188			9.27251	0.0213279	0.0364074
9.2742	0.034476	0.0271455			9.2742	0.0213214	0.0363275
9.27588	0.0343756	0.0270959			9.27588	0.0212713	0.0362899
9.27756	0.034297	0.0270176			9.27756	0.0212167	0.0362254
9.27925	0.034281	0.0270118			9.27925	0.0211863	0.0360863
9.28093	0.0342585	0.0269674			9.28093	0.0211741	0.0360462
9.28262	0.0340587	0.0268124			9.28262	0.0211532	0.0359455
9.2843	0.0338716	0.026667			9.2843	0.0211164	0.035912
9.28598	0.033793	0.0265619			9.28598	0.0210722	0.0358682
9.28767	0.0337627	0.0265587			9.28767	0.0210665	0.035804
9.28935	0.0336486	0.0266117			9.28935	0.0210438	0.0357236
9.29103	0.0335467	0.0266183			9.29103	0.0210002	0.0356096
9.29272	0.0335423	0.0265789			9.29272	0.0209149	0.035526
9.2944	0.0335454	0.0264848			9.2944	0.0208356	0.0354295
9.29608	0.0334528	0.0264206			9.29608	0.0207969	0.0354118
9.29777	0.0333406	0.0263488			9.29777	0.0207661	0.0353902
9.29945	0.0332611	0.026272			9.29945	0.0207165	0.0353216
9.30113	0.0332286	0.0262204			9.30113	0.0206737	0.0352379
9.30282	0.0332315	0.0261985			9.30282	0.020654	0.0351683
9.3045	0.0331776	0.0261045			9.3045	0.0205849	0.0350783
9.30618	0.0330291	0.0259781			9.30618	0.0204641	0.0349435
9.30787	0.03293	0.0258945			9.30787	0.0204564	0.034948
9.30955	0.0328121	0.0258273			9.30955	0.0204724	0.0349371
9.31123	0.0327562	0.0258024			9.31123	0.0203587	0.0348303
9.31292	0.0327384	0.0257474			9.31292	0.0203101	0.0348295
9.3146	0.0326983	0.0256927			9.3146	0.0202842	0.0347511
9.31628	0.0326426	0.0256429			9.31628	0.0202224	0.0346648
9.31797	0.0325387	0.0255507			9.31797	0.0201463	0.0347141
9.31965	0.0324573	0.0255144			9.31965	0.0201096	0.0347235
9.32133	0.0324023	0.0254672			9.32133	0.0201212	0.0345937
9.32302	0.0322937	0.0254271			9.32302	0.0201258	0.034514
9.3247	0.0321822	0.0254152			9.3247	0.0201101	0.0344694
9.32638	0.0321755	0.025414			9.32638	0.0200933	0.0344283
9.32807	0.032131	0.0254151			9.32807	0.020022	0.0343333
9.32975	0.0320804	0.0254294			9.32975	0.0199877	0.0342901
9.33144	0.0319864	0.0253939			9.33144	0.0199472	0.0343011
9.33312	0.0319416	0.0252657			9.33312	0.0199069	0.0342727
9.3348	0.0319208	0.0252169			9.3348	0.0198591	0.0341214
9.33649	0.0317753	0.0251106			9.33649	0.019783	0.0340557
9.33817	0.0316426	0.0250056			9.33817	0.0197489	0.0340631
9.33985	0.031583	0.0248927			9.33985	0.0197159	0.0339762
9.34154	0.0315598	0.0248011			9.34154	0.0197111	0.0338666
9.34322	0.0315256	0.0247185			9.34322	0.0196686	0.0338056
9.3449	0.0314402	0.0246473			9.3449	0.0195968	0.0338082
9.34659	0.0313479	0.0246175			9.34659	0.0195937	0.0338291
9.34827	0.0312544	0.0245532			9.34827	0.0195483	0.0337244
9.34995	0.0312027	0.0245226			9.34995	0.0195188	0.0335892
9.35164	0.0311883	0.0245438			9.35164	0.0195302	0.0335698
9.35332	0.0311871	0.0246011			9.35332	0.0195023	0.0334612
9.355	0.031144	0.0245735			9.355	0.0194019	0.0333077
9.35669	0.0310373	0.0245476			9.35669	0.0193478	0.033313
9.35837	0.0310325	0.0244787			9.35837	0.0193582	0.033367
9.36005	0.0310221	0.0244016			9.36005	0.0193545	0.0332742
9.36174	0.0308949	0.024345			9.36174	0.0192853	0.0331889
9.36342	0.0308375	0.0242181			9.36342	0.0192425	0.0331319
[truncated: 3,348 more rows]
